# Supplementary material for: Molecular Mapping of Restriction-Site Associated DNA Markers in Allotetraploid Upland Cotton
Source: PLoS One. 2015 Apr 20;10(4):e0124781. doi: 10.1371/journal.pone.0124781 (PMC4403916; doi:10.1371/journal.pone.0124781)
Supplement: S1 Table — (XLSX) [file pone.0124781.s002.xlsx]

## Sheet: Sheet2
*A01_14435469	GAATTCAAAATGCTAATGTTCAGTTGCATTGTAAGATAAACTTCCTGGTTTACTTGTCAGTATTCTTTCTTTTGCAATTAAATGGTTTGTCCTTGTTTTTCCAATTATTGCTTCTTTCTTTTGGCTGATTGTTTTTCTTTTCTTTCTGATGAGTTGGATAATTTCATAATCTACAGAGCATGGAGAAGTTCTTCAAGTTCTCCACTATGAAGTTGGACAGAAATATGAACCACATCATGATTACTTCTGCTTATCGTTTCTGCTCTTACAGAGGACACAAAAGCTCTCAATCAGCTTGTAT	b	-	a	a	b	-	b	b	b	b	b	-	b	b	b	b	b	-	b	b	-	-	b	b	-	b	a	b	b	b	-	b	b	b	b	b	b	b	-	-	b	a	-	-	b	-	b	b
*A01_14611190	TATGTTTCAAATCAATAACATAAATTTACTCATTCTTTATTCACATCCATTAGATTCCATATGTTTTGGTACATGACAATGACATTTGAATATTTCAACTTATGCAATGACATGATTCATCTCTTTGATCAATACTTGAATTCATTTTAAAATTCACATCTCATTTCATCATTTCATATTTCATTTCTCATTTTTTCCATCTCAATATCAAACACATAAATTTATTATTTAATTTCACCTATTAACATGACTCAGACTCGAACGGATACACGGATCTAACTAACACACCAGTTTGACACTG	b	-	a	-	-	-	-	-	-	b	-	-	-	b	-	b	h	-	b	-	b	-	h	b	-	b	a	b	b	b	-	b	b	b	b	b	-	b	-	-	b	a	-	-	-	b	-	b
*A01_14869703	ATGATTCTCATATTTATACTTCAATAACAATTTCCATTTCATGAATTCCATGATTCATGCTTCTCTGTTGTACAATTCAATTCATTATCCATTCTATTTCCCATACAATGTCATTCAATATCAAACTTATTATCAATTCATTCATTTACCCCTATTAACACGACTCGGACTTTGGCGGATACACGGATCCAACCAAAACACACCAATATGGCACCCAGTGCCTCATTGGATAATTCGAAGAAATAAGTTGACACCCAGTGTCTCATCGGCATTACCGAAGTAAGTTGGTACCTAGTATCTC	-	b	-	-	b	-	-	b	b	-	a	b	b	b	b	b	b	h	-	b	b	-	b	-	b	b	a	b	b	b	b	b	b	b	b	-	h	b	-	-	b	a	-	-	-	b	b	-
*A01_15212479	AACATCCTAAGTGTGACCTAGAAGAAACGCAGCTCTTTCTAGAACTTTTCTGGAATACAGAACCACACGCCAGGAATTACTTGAAGAAAGCCAAACGGTCTATCTCAAAAGCCGGAGCTACTCCAAGACTGAAGACCTCTCTCAGAATTCCTTCAGGGGTTTTAGAGTTTTTTTATGTTTTGGTATTTTCATACTTTTGAGATGTACTCTTATTTTATTATGAACTAAATCCCTTAAATACCTAAGGGGGATAAAACCTATGATGGATATTATTATTATTATCTAAACTGTATGATAAATA	b	b	a	-	-	-	-	-	b	-	a	b	b	-	b	-	b	a	-	b	b	-	b	-	-	-	-	b	-	-	h	b	b	-	b	-	h	-	-	-	b	h	-	a	-	-	b	-
*A01_16473991	TTTGCGTTTTATCTGTTTTTTTCAAATTTTTCCCAAAATCCGCGTGCTATTGCATTTTAGCCCGCGCCTCAATGCAGTGTTTTGGGATCGGGGATATTTCTATCATTGGTCCCTGTGAATTCATGCGGATTGCGCATGGGTCCCTATTTTAATCCCAGTAGTTTATTTTATTTTTAAATTATCCCTTTTATTTCAGTTCAACTTTAATTTAGTTTTCTGTTTGTATAACTTACCATTTTAAAATACATTTAATATTTTTATATGCGTTGATCCATTTTAATAATTTTGTTTGTCTTCATTT	-	-	a	a	-	-	-	-	-	-	a	-	b	-	b	b	-	-	b	b	b	-	b	b	-	b	-	b	b	b	-	b	b	b	b	-	h	b	-	-	-	a	-	-	-	b	-	-
*A01_16606312	AATTCTAAACACAAGAAAATTAGTGTAAAATAATAGACATGTCATACAAAATAACAGTTCCCAGAACAAACACAATCGTATAACAAAATAGAATTTGATAATTTATTTGAACATACTTAAGAATGTCAATGCAATTCATATTTAAGAGAAAATTTTCCTACCCATACTCCGCTGCACACCACAATAAGAGTTCCTCAGAATTCATCCACCCTACACACTGCATTATGGATGAACCACCAGTAATTGCAGATAAACTGTCAATAAAAATAATGGATAAACCATCGAAATTTTTAGATAAAAA	b	b	a	-	-	-	-	b	b	-	a	b	b	b	b	b	b	a	b	b	b	-	b	b	b	b	a	-	h	b	b	b	b	-	b	-	h	-	-	-	b	a	-	-	b	b	b	b
*A01_16796445	CGTGTGAAACACTGTTTTATGCCCAATTTGTCCGTTTTTGGCCCATTTCTCGCTCCTTTTGCTATCCTAAGCTCTCCTGAGTATAAAATATGAAATTAAAGGATTAGGAGCATCGAATTCACTAAAACCAAGAAAAAATCATTCATAAATATGCCAAGCATGGGGTAAAAATATGTATAAATTACGGTTTTTCAGCATCCAAAATCAAACATCATTTATGGTTCAAAATCATAAACATTCAAAGTAAAAAATTTGTAGAACATATCCTATATACATGCCACATAACCAACTCCAGGACGTT	b	b	a	a	-	-	b	b	b	b	b	b	b	b	b	b	b	a	b	b	b	-	b	b	b	b	a	b	b	b	b	b	b	b	b	b	h	b	b	b	b	h	a	a	b	b	b	b
*A01_17256565	AAATATATCTTTACTACGTTTTATGGTGGTTCGACCACATTGAGCTTTGCTCGCAATGTTTGGAGTTTGACAGATGGATTTTGGGGAACTTGTGGTTTGTAACGGATGGTTTGGGTAGGAATTCATCATGCATTATGATATGTCCATGACACTTATGAATGGTAATATTTATGTTTTGGTTGTGATGCCACAGTAATTTTGGTGAATGATATTTGCTTGAATGATTGAATGTGCTTATGGTTTAAACACAGACTGAACTAATTAGCTCGTTTATGTTATGTATTGTTTTGTGTTGTATCAA	-	b	a	-	-	-	-	b	b	-	b	b	b	-	b	-	b	-	b	b	b	-	b	-	b	b	-	-	b	b	h	b	b	b	b	-	h	b	-	-	b	h	-	a	b	b	-	-
*A01_17282694	TAAGAGTTTTTGAAGAAATGACTTGTTCTTCCGATGATTATTTGAGATGTGTTGTTTCCTTACTGAAAGAGAAAGCATGTAATTGGTGGTCGACCATAGTGGCTGTAATGCAAAAGGAGAAAATTTCTTGGAAATTCTTTCAAATTGAATTTAAGAAGAAATATGTCGGTAAAATGTATTTAGACAAGAAAAAGAGGGAATTCCTTGAGTTGCGTCAAGGAAACAGATCAATAGCCAAGTATGAGAGGGAATTTGTATACCTTAGTAAATATGCCCGGAAAATTGTACCAACTGAAGAAGA	-	b	-	a	-	-	-	b	-	b	b	b	b	b	b	-	b	a	-	b	b	-	b	-	h	-	-	b	b	b	-	h	b	-	b	-	h	b	-	b	-	-	-	a	b	-	b	-
*A01_17282762	GAGAAAGCATGTAATTGGTGGTCGACCATAGTGGCTGTAATGCAAAAGGAGAAAATTTCTTGGAAATTCTTTCAAATTGAATTTAAGAAGAAATATGTCGGTAAAATGTATTTAGACAAGAAAAAGAGGGAATTCCTTGAGTTGCGTCAAGGAAACAGATCAATAGCCAAGTATGAGAGGGAATTTGTATACCTTAGTAAATATGCCCGGAAAATTGTACCAACTGAAGAAGAAATGTGCATTCGATTTGAAGAAGAGTTGAATGATGAAATTCGAATGATGATTGGGGCACTGAAATATG	-	b	-	a	-	-	-	b	-	b	b	b	b	b	b	-	b	a	-	b	b	-	b	-	h	-	-	b	b	b	-	h	b	-	b	-	h	b	-	b	-	-	-	a	b	-	b	-
*A01_17283842	TGAATTCCCTACTGATTTGATGTTACTACCCTTTCAGGAATTTGATGTTATCCTGGGAATGGATTAGTTATCGGTATTGTAAATAGAAATGGATTGATCTGAAATGTCAGACAAGAGAGGTGATTTCAGTTGAGTCTAAGAATCTAAAAGATATTGTTAGAATCATTTCAGCTTTTTCTGCTCAGAGATTGATGCCAAAAGGTAATGAGGCATTTCTAGCTTATATCATTGATACTCGAGGTTCAAAATCAAAGTTAGATCAATTACTGGTTGTTAGTGAGTTTGCTAATGTATTTCTTGA	-	b	a	a	b	-	-	-	b	b	b	b	b	b	b	b	b	-	b	-	-	-	b	b	b	b	a	b	b	b	b	b	b	b	b	b	h	b	b	-	b	h	a	a	-	b	-	b
*A01_17300330	GAGGCCCACAGAAAATTGGAGATAAGGGTGGCCGGCCTCTACAGAGGCGCTCGAAGAAGAGGTCACACCACGGGTCTTCCGCTTTTTTGAAGCGGGGATAAGGACTTTGAACTTGCCACGTGTGTTTATCATGGTGTGCCTGAAAAAGTAAAAGAATTCATCAATAAATAAAGCATCACCAAAGGCCAAGAAAGTAAAATCCAAGTAGTCCTAAATAGCAAATTACTTTAAAAAAATTAAAGAATCATGATATTCGAAAAGTAAGAATAATAAAAAGTTGAAATAAATAAATAAATAAGCA	-	b	a	-	-	-	-	b	b	b	b	b	b	b	b	-	b	-	b	b	-	-	b	b	b	b	a	b	b	b	-	b	b	b	b	b	-	b	-	-	b	a	a	-	b	b	-	b
*A01_17307137	CATTTATCTTGAAAGTGTCACAGAATTCCAGAAAGTTAGCCAAATGAGTATTTGAATCTTCGTCTTGCAAACCATCAAACTGAACAAATTGTTGAATCATTTGAATAATGTTCGACTTCAGTTTGAAGTTATTCGCAGTAATGGTAGGTCTCACAGTACTCGATTCAGCCCCAGTTAGAGTGGGCTTGGCATAAACGTACATAGTACTAGGAGCGGGATTCAAATTTGCAGGATTTGCAGCAACCATAGGAGGTAGCTGATTATTCTGATTATCACCCATCTCTTCAGTGATAATAATAAA	b	-	a	h	b	-	b	b	b	b	b	b	b	b	b	b	b	-	b	b	b	-	b	b	-	b	a	b	b	b	h	b	b	b	b	b	h	b	-	b	b	a	a	a	b	b	b	b
*A01_17315287	AATTCTCTTTTTCAACCTCAACCGAGACATTTTTCACATGTTATCATCAAATATGCATTTCTAAGATATTTCATGCCAATAATAAATACAATCATCATGCGTTCATAAATCATACAATTATACATATTAGGGGTTTACTTTAAGTTATCCGAACTTACCTGGTATTCGTTTCAGAGTTGTGTTTCGGTCATTCCGAAACCTTGCGTTTACCTCGATCGACCTTCGGAATTTGTTCCTCAGGATCTATATCAATAAAATTAACTCATTAATACACTACATTATGCATTTCAACTTTAATATC	b	b	a	-	b	b	b	b	b	b	b	b	b	b	b	b	b	-	b	b	b	-	b	b	b	b	-	b	b	b	b	b	b	b	b	b	-	b	b	b	b	a	-	-	b	b	b	b
*A01_17319655	GAGATCAGATAATGGTGCTGAGTATTTTTCTGAAAAGTTTTAGAAGTTGTATGAGTAAGCTGGAATTCATCATCAGCTAACAACAGTCTATACTCCTCAGCAAAATGGAGTATGTGAGAGGAAAAATCGAACAGTGCTTGATATGGATAGATGCTTACTGTTTGAGAGTAAGCTACCAAGCAAATTCTGGGCTGAGGCTGTCAATACCTCAGTGTATCTGCTCAACAGGCTTCTTACTACTGCTGTGAAGGAAAAGACTCCTTTTAAAGCTTGGCATGATCTCAAACCAATAGTGTCACAC	b	b	a	h	b	-	b	b	b	b	b	b	b	b	b	b	b	a	b	b	b	-	h	b	b	b	a	b	b	b	h	b	b	b	b	b	h	b	b	b	b	a	a	a	b	b	b	b
*A01_17498843	AAAATTCTTTAAAACAAACAATCATTATGTTATAGGCCAATTTTGGGTCATTCATTACAAACCAAACCCAAATACTACTAACCTAACTACCCATTCAGCCTATTAAACCAAGGTCCGAATACAATACTCTAAACCCATCTACAAATTGAATTCAATACCCATTACAAAACACACCCTCAGCCCAATTAAACCTACCCAACTAACCCTAGCCCAAACTTAAGAGGCCCAATCTCTGACCCAACTTTAGATTTAGGGTTTTAAAGAACTGAAACCCTAAATCACCTCAGCGCCGCAACCACCC	-	b	a	-	b	-	-	b	b	b	a	b	h	b	-	b	b	a	b	b	b	-	b	b	b	b	a	b	b	b	h	b	b	b	b	b	-	b	-	-	b	a	-	-	-	-	b	b
*A01_17528802	TGGCTTTTTCCACCTCGACACGCCAATTTGTTCGTGGGAATTCGAACGCAACACGGCCGATGTGACTTCCCAACTATATGACAAACAACTCCAACCCAACGTGCACTTTTTGAATCAAAGTTGAATCAACTTTAAGAGACGAATTTGTACTATCCCATATATTGGAGAGTTAGAAAATATTACGTTCAGAGGGTTTTTTGAGCGGGCTCGTATCTCACAATTGTTTTATTGGAGCAATTTTTGAGCTAAAGCTAAAGAGGAGTTTAGTTAATCATGAAAAGAATAACGCTTGAAGGTGTAT	b	b	-	a	b	a	b	b	b	b	a	b	b	b	b	-	b	a	b	b	b	a	b	b	b	b	-	b	b	b	b	b	b	b	b	b	h	b	a	b	b	a	a	a	b	b	b	b
*A01_17545086	AGAGACAAATATTAGGTTGAATGTGGTCCAGGCGTTCAATATATGGTGGACCGAGTTGAGAATTCTTACTCCTGCAGGAATTGGGATCTCACTGGCATCCCTTGTAAGCATATAATGGTTGTCATTTATCTAAAAGATGAATACCTTGAAACTTATGTACAAACCTGGTACACCAAGCAAAATCAGTCCAACTTCATCAAGCCAATAAAGGGTCTTAAGCAATGGGAGTCTGTGCCGAGCATGTTGCCAGTACTGCCTTCTACATTAAGAAGGTAACCTGGCAGACCTACTATGGGTGGAA	b	-	a	a	h	a	-	-	-	b	a	b	b	b	b	b	b	a	b	b	b	-	b	b	-	b	a	b	b	b	-	b	b	b	b	b	-	b	-	-	b	a	-	-	b	b	b	b
*A01_19999025	CAGATTAGGCGATAAGTGTTACAATAGGTGCATGCATTATTACTTTTATGCATTTTTTATTTTACATTCGTTCACATGATTAATTATAAAGTTTATAAATCTAACAAATTCAATTAATCAATATAAATGATCAAATTAAATTAATTGATTTATAGTGGGTTCCTGAATTCAACTAATGAATTTACAAGAAAATGTATTAATATATTAAAAATAAATAACTTTTTAATTTTAAAAATAAAAAGAATTTAAATGTTGTAATCAAAGGTGGAAATTGGACGATGAAACATGGGTCCACACATGT	b	-	a	a	a	a	b	b	-	b	a	-	b	b	-	b	b	-	b	-	-	h	b	b	b	b	a	b	b	b	h	b	b	b	-	b	b	a	a	h	b	a	a	a	b	b	b	b
*A01_20001758	GTCTTGGATCTTGGGATGAGCCACTGAATTCTGGTGAAATCTATGATTTTTTATCAAATAAATGGACTGAAATCCAGAAGCTGCCTATAGACTTTGGGGTTGTTTGTGCTGGTGTTGTTTGTAATGGGATGTTTTACGTTTGCTCTGAGAATGACAAGTTAGCGGGCTATGACATAGAAAGAGGTTTCTGGATTGGAATCCAAACCTCTGCATTTCCTCCCCACGTTCATGAGTACTATCCAAAACTTGTTTCTTGTAATGGTCACTTGTTTCTGCTGTCTGTCTCTTGGTGCGAGGGAGA	b	b	a	a	-	-	-	h	b	b	a	b	h	-	b	b	b	-	b	b	b	-	b	b	b	b	a	-	b	-	b	b	b	b	b	-	b	h	-	b	b	-	-	-	b	b	b	b
*A01_20011058	CTACCTCTCGCTGATGAGCCATCTACTGAAGATGATGGAAAACTGGTCCCAGGCTGCGGGAATTCAAGCAAAAGAGAGTTGCAAAACATGATTGAAAAGTGGAAAGCTTTTGTGTCAAAAGTTGTAAAAAGGCAGAAAGTGCTAGTGAGTCATTAGAGAGTTCGCAGAAGTCTACTTTATCGAAACTCAATTCCTCTCTGCAAGCTCTCTTGGCCAACGCTATTGTGATTAGTTTGGGCCTTGACGAAAATGTTGTTGGGGCAGAGGCTAATTAGAAAGAGCTTGAAGAAAATATTTAGAG	-	-	a	-	-	-	-	-	-	-	a	-	b	-	-	b	b	-	b	b	-	-	h	b	-	b	a	b	b	b	-	b	b	b	-	-	-	a	a	-	b	a	-	-	-	-	-	b
*A01_20012845	TTTCTATGACCTTGTATGACCCTTCCCAATTCGGAGCCATTTTTCCCTGCTACAAAGCTGGAAAACTAGCCTCAGTATTTCTTAAGGCAAGATCGCCTACTTGGAACTGTTTGTTTTTTACCTTAGAGTTTTAATAACGAGCTACTTGTTGAGCATGCACTGCATTCTTTATTTCTACTGCTTCTCTGAATTCATAGATCAAATCAAGGTTAAGCCTGATGACTTCATAATTGACTTCTTCATCAAAATACTGGGTTCTATGTGATCTTATGCCAATCTAAAAGGGGATCATAGCCGCTGT	-	-	-	a	-	-	-	-	b	b	a	b	b	b	b	-	b	a	b	b	b	-	b	b	b	b	-	b	b	b	h	b	b	b	b	-	h	a	a	-	b	a	-	a	b	b	b	b
*A01_20012914	CCTCAGTATTTCTTAAGGCAAGATCGCCTACTTGGAACTGTTTGTTTTTTACCTTAGAGTTTTAATAACGAGCTACTTGTTGAGCATGCACTGCATTCTTTATTTCTACTGCTTCTCTGAATTCATAGATCAAATCAAGGTTAAGCCTGATGACTTCATAATTGACTTCTTCATCAAAATACTGGGTTCTATGTGATCTTATGCCAATCTAAAAGGGGATCATAGCCGCTGTGCCATAAACAAGGGAAAAAGTTATTTCTCCTGCTACAGTATGGGGTGTAGTTCGCAGAGCCCATAAAAT	-	-	-	a	-	-	-	-	b	b	a	b	b	b	b	-	b	a	b	b	b	-	b	b	b	b	-	b	b	b	h	b	b	b	b	-	h	a	a	-	b	a	-	a	b	b	b	b
*A01_20082257	ACTTTTCCTTGAAACTAGACTCATATACCTTTATCCCATAAAATTTTAAAAATCTTTGACTTAGCCAATTAGTACAGTTTATTCATTAAAGTTTCCCCTGCTTTAGTGTTTGGCTACTCTAACCTCTGTTCACTACGAATCAATTTTCTCTCTGTACAGAATTCAAAGGGTTATGCCGTTTATTTCTTTTAAAAATATACTCAATAAGGAATCTATACATGTAAATTATGACTCCTAATTATTTTTTCACAATTTTTAGTGAATTTCTCAAATAGGAACAGGGGATCTCGTAGTCATTCAG	b	b	-	a	a	-	b	b	b	-	a	b	b	-	b	-	b	a	b	b	b	a	b	b	b	-	a	-	-	b	b	b	b	b	b	-	b	-	a	b	-	a	a	a	b	b	b	-
*A01_20091411	GTTTTATACTGTGATGCTCAAGTTGTTTCCTATGCTTACGAGGAAGGGTTACCTTGTCATGGGAAAGTTACCACAATTACGGATGTATGTTACGAGATAAGGTGCATGTTGGTTGTGAGCTTGACTTATAGTATTGATGAGTGCAATGCTATGGTGTTTACTGAATTCTAAATTGTCTGCCTGTTACCTTACATATCTATAGTTTTGGTGAGATTCCTACTGTGATGTTGACACATGTTAAGTTGGTGTGCAAATGCATGCCCTGTTGTAAGCATAAACTTGTTGTATTGATAAGTTGTTT	-	b	a	a	-	-	b	b	b	-	a	b	b	-	b	-	b	a	-	b	b	-	b	-	b	-	a	-	b	b	h	-	b	b	b	-	b	a	-	-	b	a	h	-	b	-	b	-
*A01_20242641	AGGCATTAGGAAAAAATGGAGAGACCATAAAAGTACTTTAAACAAAGAATATTTTAAGAAAAATATAAATCTCGAAGAGAAACTGTGAAATGTCCCGCCGAGAATGCTAAGGTACAAATGGGAAGATGCAGTTAGATTTTGGAATTCAAAGAAAGGAGAGGTATTACGTACTTCCAAACCCGTATAATTATAGTATTTACTATATAAGTAATAATTATTTCATAATGTAAGATCGTGAGCGCGTTGGAACTACAAGTAGGCAAAAACAAAAATTCACGCACATAGCTGGGTTAAAAAGTTT	b	-	-	a	a	a	b	b	b	b	a	b	b	b	b	-	b	h	b	b	b	a	b	b	b	b	-	b	b	b	h	b	b	b	-	b	b	a	a	b	b	a	a	a	b	b	b	b
*A01_20284862	CGTATATAGAGAGTCAAAATAATGATGAATTACAACCTTTCATGGGACACATGTTCAGGTGTTAGTGGTTGTGAATTCTTGAAGCGTACAAACCAAGAAACGCACCATTTTGAGAAAATCATATATATTTTTCCTTCTTCAAGCCTGGAACTATTTTTGCTACATTAGAATTATGAGTTTTTCTCTTTGGTTTTTTTTTTCCATTGTGTTGTTGATTTTCAAGTTTCGATTTCCTGGGTTTTTGTTCTCTTGTGTTTCATTTTTTCTTGATAAGGTCTTTTTGCTTAAGATTTGAAGGCTG	-	-	a	-	h	a	-	-	b	-	a	b	b	b	b	b	b	a	b	-	b	-	b	b	b	b	a	b	-	-	b	b	b	b	h	-	-	-	-	-	b	h	-	a	-	b	-	b
*A01_20372384	CCCAGAATCTGCTGTCTATTTACTTATTGTGTAATTTTTTGAAATTTGAGTTGGATCATTTATTGTCTGTAACCAACCAGATTGTTGCAGTGAAACAACTTAATCATGACGGTCTTCAGGGCTATCAGGAATTCATTGTTGAGGTTCTTATGCTCAGCCTGTTACACCATGTTAATCTGGTCACCTTGATTGGCTATTGCACTGCTGGAGATCAGAGGCTCTTGGTTTATGAATACATGCCAATGGGCAGTTTGGAAGATCATCTTTTTGGTAATATATATTTACTGCAGATTTCTGTTGA	-	b	a	a	-	-	b	b	-	-	a	b	b	-	b	-	b	a	b	b	h	-	b	-	b	b	-	b	b	b	b	-	b	b	b	-	b	-	-	-	b	a	-	a	b	b	b	-
*A01_21117624	CTATCGATCTAAAGCTACTTTCAAACTGTCGCAGATTACTTTCACTTTTTCTTCTGTTTCTCAGATCAAATCAACCTCGTGAATCTTTTTCTTACTCAACCCTGTCAAATACAATGGAGTTCAGCATTTGCGACTATACAAAGCTTCATATGGTGCCATTTTAATACTTTATTGAAAGCTGTTGTTATACACGAATTCAACCAACAACAAATATATCTCTCAGTTGCCTTCGAACTCTAAAACACAACAGCGAAGCATATCTTTGAGAATTTGAATTACTCTCTTGGACTGACTGTTAGTT	b	-	a	-	a	a	-	b	b	b	h	-	-	b	b	b	b	-	b	b	-	-	h	b	b	b	a	b	b	b	-	b	b	b	b	b	-	a	-	-	b	a	-	-	-	b	-	b
*A01_21117817	AATTCAACCAACAACAAATATATCTCTCAGTTGCCTTCGAACTCTAAAACACAACAGCGAAGCATATCTTTGAGAATTTGAATTACTCTCTTGGACTGACTGTTAGTTTATGGATGAAACGCAGTACTAAAGTTTAACTTCGTACCCAGAGCTTCTTGCAATTTCTTCCAAAATCACAATGTAAATCTCAGATCTCTATCCGAAATAATCAAAATTGGTACCCCGTGCAATCTAACAATCTCAGCAATGTACAATTTAGCTAATCTATCGAATGAATAGTCTATACGTACTAGTATAAAAT	-	b	a	-	-	-	-	-	h	-	b	b	b	-	b	b	b	-	-	b	b	-	h	-	-	b	a	b	h	-	-	b	b	-	b	-	b	a	-	-	-	a	-	-	-	b	b	b
*A01_21133519	CTTAACCACTCACCCACTACTTAGAATTCCTGTTTGACCGAAACTCTCTCGATCAAACGAGCAAAAATAAACTCCTATGCTCAAGCAGGGAATTAAACTCTAAACCCCCAACACACCAACACATATCTTAACCACCAGACCAGCAGGCCCATTCTGATATAGTTTAATAAATAATTCAACATAAGCCTGTTGAGCTAGCACAAGGCTTAAGTTAGAAAAATACCAAAATTTGCTAAAGGCATGGCTTGAACTTGAGACCTCACACACACATACCCAGAACATTTAACCACTGAAGCAGATA	-	b	a	a	a	-	-	b	-	b	b	b	b	b	b	-	b	h	b	b	b	-	b	b	-	b	a	b	b	b	b	b	b	b	b	b	b	a	-	-	b	a	-	h	b	b	b	h
*A01_21172272	CAGAGTAGGAAGCAAGGAATTACTCAAGGGAAGTCGATTGATCCATCTCAGAAGCCGAATTCATCGTGAAGACTGAAGATATCCTTTCAATTTCCATTCAGGGTTTTTAGGTTTTCTTTATGATTTGTATTAATTATTCTTCTGAGATGTTTTCTTTTATAATTATGAATTAAACCCCCTAAATACCTAAGGGGAATGAAACCTAAGATAGATCTTGTTATTATTATCTAAATGGTATGATAAATATTTGACTTGTTCTTAATTATGTGTTCATAATTCTTGTCTTAATATTCCAAGATAT	b	-	a	a	a	a	b	b	b	b	b	b	b	b	b	b	b	a	b	b	b	a	b	b	b	b	a	b	b	b	b	b	b	b	b	b	b	a	-	b	b	a	a	a	b	b	b	b
*A01_21180230	CAACCCTTCCAGTAAAGAGGAGGGGAGTGGTGTTCCATTAAAGTATCATAAAAAAAAGAGAGCTGATCGTGGAGGCCCTATTGCTGTAGTCACCCCCATCTATTCTTCTCCTGTGGCGAGCTTGCCAACTGTTGCCCAGGCGAAGTCACCCATTACCATTAATGATGACACCCCCTCTCTCTACTCCTAAGAATTCTCTAGTGGCTCCCGCAGTTGAAAGAGAGCCTATTGAGGCTGGGGAGGACTTCTCTTCATCTCTATGCCGCTTACTGTATGAACTTGGTGCTGTTGGTCTAAGGTA	-	-	a	-	h	-	b	-	b	-	b	b	b	-	b	b	b	-	b	b	-	-	b	-	-	b	a	b	b	b	b	b	b	b	b	b	-	a	-	-	b	-	-	-	b	b	b	b
*A01_21185899	TAGCCTAAACCATTCAATAAAGAATCACTATAAATCACGAATTCTTTACCAGACTTTGGCTAAACCAACACAAGTGATTCAACCAACAACGCTTTCAACTTATCAAAGCTTTGCTGACATTTTTCTGACCATTCAAATTTGACATCTTTCTGAAGTAATTTTGTCAACGGCATAGTAATCATCGAAAATCCTTTAACAAATCTTTGATAATATCTGGCTAAACCCAAAAAACTTCTAACTTCTGAAACATTTCTCGGAGGTTTCCAGTCAACTATGGCTAATATTTTACTCGGGTCAACCT	b	-	a	a	a	a	-	-	b	b	b	b	b	b	b	-	b	-	b	b	b	a	b	b	b	b	a	b	b	b	h	b	b	b	b	b	h	a	-	-	b	a	a	a	b	b	b	b
*A01_21205299	GATATAGCCAGGGCACAATCACAGATTGGGACCTCTACCGAATAGCTATAGATTCTATTCTATAGCAGCGAATTGAAGAAAGTGAGGATCCCGAAGAAGAGGAAGAAGATCCCACAAAGATCAAGCCAGTGCAATCGGTTGAATTCCCTAATCAGGTGGAACTAGAAGTTGAACCTGATGACGAAACTTCAATATTCAGAGCTCAACCGCCTAGCCTAGATCTTCGAGATGAGCTGTCAAAGTTGATGGACATAATGCAGCATATGCAATGGCAGCAACAAGCTTACTGGAGATACTCAAA	-	-	a	-	-	-	-	-	b	b	b	b	b	b	-	b	b	-	b	b	b	-	b	b	-	b	a	b	b	b	-	b	b	b	b	h	-	a	-	-	b	a	-	-	b	b	-	b
*A01_21214632	TCCTAAACTCTTTACTTAGTTGAAGATGTAAGCTCGCGTGGAATTCAACGGGTGTAAGCTTCAAACTTTCCTTGGGGGTAACGCCTCGTGTGTTCTCGCTGTGCCTCTGCAGGTTTCTAAGTGTGTTGCCTTAGGCTAAAGTTCTGTGTAGCCTGTCAATCCTAACCTGAAAGGACTGGTTGATGGGAGATTGCCTAGTGCATTGTCTCTTTCTACTTCTGGGTTTTCTGTCCTCCCTTTAAAAATTGGCCCACGACGCTCTCTTAATTTCTTCTTCCTCTGCGAACTTATGAGCCCGCTC	-	b	a	a	-	-	-	-	b	b	b	b	b	b	b	b	b	a	-	b	b	-	b	-	b	b	a	b	-	b	b	b	b	b	b	-	b	-	-	-	b	h	-	-	b	b	b	-
*A01_21237137	ATCGAGCCCATAGTCGGTATATTGGGTGCATGACTTGTGTATGGCATGGCTTTACTAGCAACATTGGAATTCATAGATCAATTAAAGAGTTAACGATATCCTCTCATTGGCATTGTGTGGATTTATAAATATGGAATGTGGCGATGGGTTGCTCGTTCTCGAGCGAGCAATTTATCACAGTTGTTTTTTTATAGTGATTATATTAACCATTAAGAAGACACAATGGTGACAATGAGATAAAAGAATATTGTATTGAGTGAACGGATTTAACTGAAAGGAATCAATGATATCATATTAGTGT	b	-	a	a	a	h	b	b	b	b	b	b	b	b	b	b	b	-	b	b	b	a	b	b	b	b	a	b	b	b	b	b	b	b	b	b	b	a	b	b	b	a	a	-	b	b	b	b
*A01_21246341	GAGATGGAATCACTTCACAAAAACAAAACATAGGATCTTGTGAAACTTCCTAAAGGTAAGAAGACTGTTCGTTGTAATGGGTGTTTAAAAAGAAAGAAGGAACTCTAGGAGTTGAAGAACCCAAATATAAAGTAAGGCTTGTTGCAAAGGGTTACAGTTGAATTCCATGAGTGGACTTCACAGATGTGTTCTCCCCAGTTGTGAAGCATAGTTCGATTCGAGCTTTGCTTGGCATTGTGGCCATACATGATTTAGAGCTTGAGCAGTTAGATGTAAAAACTACATTTTTGCATAGAAAACT	b	b	a	a	a	-	-	-	b	b	b	-	b	b	-	b	b	-	b	-	b	-	b	b	b	b	a	b	b	b	b	b	b	b	b	b	-	a	b	-	b	a	-	-	b	b	-	b
*A01_21257053	ATGTGTGATGGTTGGACCAACAGTTTGAATCAAATGCACATCATTAATTTCCTTATTTATTGCAGTAAAGGAATCATTTTTTGGAAATCGATAGATGTCTTAAGTGTTCGTAATAGAGATGCTGAATTCTACTACAGTTTGTTAGATTCAATTGTAAAAGAAATTGGAGAAAATTACACTGTCCAAATAGTGACTAATAATGAGGCAGCAATGAAAGCTGCTGAAAAAAAATTAATGTTGAAAAGAAAACATCTATATTAGACCTCATGTGTAGCTCATTGTTTAGATTTATGCCTTGAAG	b	b	a	a	a	a	b	b	b	b	b	b	b	b	b	b	b	a	b	b	b	a	b	b	b	b	a	b	b	b	h	b	b	b	b	b	b	a	b	b	b	a	a	a	b	b	b	b
*A01_21282696	ACGTTTGATCCATGTGTGTGCCCATTTCCCCATTGCAAGCCGTTTGTGCAAGTAGATGGGACCTGGCTATATGGAAAATATACACAGATCATACTTTTTACGGTTGTTCAAGACGGGAACAGGAACGTGCTCCCGATAGCATTTTCCATCGTCGATAAGGAGAACATGGAATCGTGGGAATTCTTCCTTACCAACCTACGGAGGTATGTTATTAGCAACGATAATATTTGCATCATCTCCGATAGAGGGAAATAATTAATTGCCGCCATTAGGCATTCCGGTGTGCCACGGAGATCCGTTT	b	-	a	a	a	a	b	b	b	b	b	b	b	b	b	b	h	-	b	b	b	a	b	b	h	b	a	b	b	b	h	b	b	b	-	b	b	a	b	b	b	a	a	a	b	b	b	b
*A01_21290284	TTGAAGACCGTGCAAGAAGGGCTATAAATAGTTGGAGAATGACTTCCCGGGAGACTTCTTCTCTAAATTTATTTTGTTTTCTTCTTTATCATCTTATTTGGGTTACTTCGAGGAAGAGGTGGTTAAGGAAATCTCTGTATGGAGCGATGATCATGGGATTTTAGTAGGAAAAAAGGAGAATTCAGTGAGCTGGTAAGGTTATAAGTCCTTCATGGTACGTAAGATTTAGAAAACAAAGTTAAGGGTTTTCAGAACCATTTTAAGGATTCTGCACGTTTTTGGAAAATTGAGTTTAAATTAG	-	b	a	a	-	-	-	b	b	b	b	b	b	b	b	b	b	-	-	b	b	-	b	b	b	b	-	b	b	b	b	-	b	b	-	-	b	a	-	-	-	h	-	-	-	b	-	-
*A01_21294049	CTTTTCTATGAATTCTATAAAGGATTTAGTTGATGCGCAAGTAAGGAAAGTAGAGAATAAAAGATTTATTTTTAGGATTTTTACAATGAGAGTACTCGAGTATTGCTCCCTAGAGATGTATTCAGATGAGAGATAGAAAGCTAGGAAAGGAGAGGTGAGAAACATTAGGCAAGATGATCAAGTAGAAGGTTTGAGGAGTTGTAAAAATCCTCTTGACGTTTTGATTTATTTATAACCAAAGAACAACGTGGGGAGTTGTGGAGAAATTTAATGGGTTCTAAGGAATCGTTCAAACCCATTA	b	-	h	a	a	-	-	-	b	b	b	-	b	b	b	b	b	-	b	b	-	-	b	b	h	b	-	b	b	b	-	b	b	b	b	b	b	a	b	-	b	a	-	-	b	b	b	b
*A01_21330452	CGGTGTTTGATACCCCATCGAAGTTTAGTTTCTAGGGAAGTTCTTCCAGATCACCTTCTTCAGCGGTCGCAACACACATCAGGTCTTCATTCAGGAAATCGAAGTTTAAAGGCTCGTAGTCTTCCAAAGCTCTACTGGCCAGAAAATCTATTATTGCGCTTCTTTTTACTGCTTTCTGGTTCACATAAACTATGTCGAATTCAGAGAGCAGAATCTGCCATTGGGCCATCCTTCCATTCTAAGCTATTGACTCCATCATGTACTTTAAAGGGTCTAATTTTGAGATGCGCCAAGTGGTGTG	-	b	h	a	a	-	-	-	b	b	b	b	b	b	b	b	b	h	-	b	b	-	b	b	-	b	a	b	b	b	-	b	b	b	b	-	-	a	-	-	b	a	-	a	b	b	b	h
*A01_21330883	CCTGACTCATCATACTGACCCAATACGCATCCCATGGAATTCTCGAATATTGCCAGATACAGTATCAATGGCTTATCATAGTTAAGTGGCGTTAGCACCGGAGCGTTGGATAAGTACTGTTTGACCTTATCAAAAGCCCTTTGGCATTCTTCATCCCATTCACCTAGGCTATGTTTCTTGAGGAGGCGGAAGATAGGGTCACATTTCTCGATCAGTTGTGAAACGAACCGAGCGATGTAATTTAATCTCCCTAGAAAACCTCGAACCTCCTTCTGGGTAAGCGGCAGAGATAGGTCTTGTA	-	-	a	-	-	-	-	-	b	-	b	b	b	-	b	-	b	a	-	b	b	-	b	-	-	-	-	-	-	b	-	h	b	b	h	-	-	-	b	-	b	a	-	-	b	b	b	-
*A01_21369903	TGGTTAGTGTTTACATTCACGACGGAATTCATTTTTGTGTAATTTTTTTCGTCAGAAATATCTTACAGAGGTGTCCTTTTTGGAAGCAATGCCCAAGGCAATAGCATCCTCGGTTTAAAGGGGGTTGCTTCAGATCAGGAACATTATACAGAGGGTATTAGATGGTGGGCTGGCGATGGTACTCGGATTAGATTGTGGGACGATTGGTGGGTGGGTATGACGCCGCTAAATAAAACAATATGCTATGGTCTCTTCAATTGTGGGTGCTGATGGAATTTGGACCATTAACACGGTCCTCCTT	-	b	a	a	a	-	-	b	-	b	b	b	b	b	h	b	-	-	b	b	-	-	h	b	b	b	a	b	b	b	b	b	b	b	b	b	b	a	-	-	b	a	-	-	-	-	b	b
*A01_21474107	CTCAAACAAGGAAATAAGACCGTATCAGAATATGAAAGAGAATTCGTAAGGCTGAGTCAGTATGCAATAGAATAGGTCCAATCTGAGGCAGAAATGTGTAAGCGCTTCGAGGAAGGCCTAAATGAGGAAATTAAGTTGCTAATTGGGATCCTGGAACTACAAGAATTTACCATATTAGCTGATCAGGCCAAGAAGGCTGAAGAACTAAATAATGAAAGAAAGCAAGCCAAGAGAGAAGCTCGAGTTTCGAGTAAAAGGTCTAGCAGCAGAGCACACTCCTTCCCCACAAAGAAATCGAGAA	-	b	a	-	-	-	b	-	b	b	b	b	b	b	b	b	b	h	-	b	b	-	b	-	b	b	a	b	b	b	-	b	b	b	b	b	b	a	-	-	b	a	-	-	b	b	-	b
*A01_21588201	GTATTGAAACAACGTCACATTAGGCCAGATACCCCTCTGTCTGCATTTGATTTTAAACCCAATTATTAGTTACCATAGTTTACAACCAACTACTCGACTATCAAATAGTAGGAATTCAAAAAATTTATGACAAATTGATGAGGTGGCAATTGGAACCCTACCTCCAACAGGTATAGCGGTAGGAAGAATCCTGGCCTTCCCCCATCATAGCGAGGTCCAAACATAGAGCTCAAGTAATACTTCCCATATGGAATACTAAACTCATACTTGGGATGCCTTGTCAAAAGACCCTTGCACTTCA	-	-	-	a	a	-	-	b	b	-	b	b	b	b	b	b	b	-	-	-	b	-	b	-	h	-	-	b	b	-	b	b	-	b	b	-	h	a	-	-	b	-	-	-	b	b	-	-
*A01_21609498	AAAGACATCGTTTGAGTTAGTGTGGCTAGACGTACAGTTGGAATTCCGAAAGGATCGATTGTCTAATTGGTCTTCCTTGAACACATTGGCGTGCCAAGTGGGGATTGTTGTTTGGTTCCGTCAAGGGAAGTAGTAACCGGATTTAAATGTCCCAAACATTTGAGGGCATTGGTTCAAGCTAGGCTCTTCTAGAACGCAAAGCTGCCAGAGTTTTAAATCACGAACGTTTCGTAGGTTGTTCGATCGGTAAGGGTTAGTTATAGGACGTTCCATAACTAATTTACACAATGAAGAGTTGGTG	-	b	a	a	-	-	-	b	b	-	b	b	b	b	b	-	b	a	-	b	-	-	b	-	-	b	-	-	-	-	b	b	b	-	b	-	h	-	-	b	b	h	-	-	b	b	b	-
*A01_21974235	TGACTGCACCCCTCAGCAAAAACTAAAAGGTGCAGTTTCACTGCTGCGAGATGAAGCTTATCAGTGGTGGCTTACAGTTAAAGAAGGAACTTAGCCTGATCGGTTGACCTAGGAATTCTTCAAGACTGCTTTTCAAGAAAAGTATATGGGGGCTAGTTAGTGGATGCTTGGAGGAGGGAGTTTTTGAATTTGACTTAAGGGGATAAATTAGTGGCTGAATATGAGGCTGAATTCCTGCGATTAAGCAGCTATGCGCGTGGGATGGTTGCAACTAAATATGAGTGTTGTGTTCTTTTTGAGG	-	b	a	a	a	-	-	b	b	-	-	b	b	b	b	b	b	a	b	b	b	-	h	b	b	b	a	b	b	b	b	b	b	b	-	b	b	a	-	b	b	a	-	a	b	b	b	b
*A01_21986570	GGTAATCCCCGTACCTTGTCTCGGTCTCAAGTACGGGTAAGGGGCATTACAAAATGGAATCACAAGAATTCATAGTGTCCATACTTGGTTTTGAATGTTGCTTTTGATACATTCAAGTCTTTCATTCATAACTGATAATAACCAGAACGAATATCAATCTTCGAAAATATTGTAGCACCTTTCAATTGGACAAACAAATCATCAATACAAGGCAGTTGATACTTATTCTTAATTGTAACTTTTTTGAGCTGTCAGTAATCAAATCCTTTTTCTTAACAAATAGAACCGGTGCACCCCAAGG	b	-	a	a	a	a	-	h	b	b	a	b	b	b	b	b	b	a	b	b	b	-	b	b	h	b	a	b	b	b	h	b	b	b	b	b	b	a	h	b	b	a	h	a	b	b	b	b
*A01_22180240	TGTGTTACTCAACATGCTCATTTTCATTCCTTACTAATCATACAACATGAATTGAATTCACATCTCATCAATTTCATGTAAGTCCTTGTACCACTCACCACACAGTCATAAGTTCTATCATTTCGATATAAACTGTAAATCTCCCGTTGAACTATTTGGAATACTACAGGATATTCAATAGCCCCCAAACATGGGATAAGATGCCGACGCCATGTCCCAGACATGGTCTTACACTGGCTAGCACATCAAATTCGATGCCATGTCCCAAAAAGGTCTTACACTAGCTTTCATATATCGAGGC	-	b	a	a	a	-	-	b	b	b	a	b	b	b	b	b	b	a	b	b	b	h	b	-	b	b	a	b	b	b	b	b	b	b	b	b	b	a	b	b	b	a	a	a	b	b	b	b
*A01_22196911	TTTCTCATGAGCTTGGCATACATACATGTGTTATTCAACATGCGCATTTTCATTTCTTACTAATCATATAACATGAATAGAATTCACATCTCATCAATTTAATGTAAGTACTTGTACCACTCACAATATGGTCATAACCTTTCTTGTTTAGCTTAAACCATAACTCTCACTGTTGAACCATTCGGAAAGCTATCGAATATTCACTAAGCCTCAAACATAAGGTATAATGCTGATGCCATGTCCCAGACATGGTCTTACACTGGCTCATCCATCAAGTTGATGCCATGTTGCAGACATTGTC	b	b	a	a	a	-	b	b	b	b	a	b	b	b	b	-	b	a	b	b	b	a	b	b	b	b	h	b	b	b	b	b	b	b	h	b	b	a	b	b	b	a	a	h	b	b	b	b
*A01_22210881	CTCAGCAACTCCATTCTATTCGGAGGTGTGAGGACAAGTGATTTGATGTTGAATTCCAAGTCGAGAAAGTTCTCTTGAAAGAGATCGATACTCTCCCCCCTAGTCGTTTTGCAACATCTTAATAGAGCATCCAAATTGAACTTGGACCATTCGAAAAAAATGAAGAAAACAATGAAAAAAATTCCGATTTTGTCTTGAGAAAGTAAATCCATGTATATCTATTGTGCATATCAATAAATGACACATAGTAGGAGAACCCATTTGATGAGACATGAGCTGGTCCCCATACATCAGACACAAT	b	-	-	-	a	-	-	b	b	b	-	b	b	b	b	b	b	-	b	b	b	-	b	b	b	b	-	b	b	b	-	b	b	b	b	b	-	-	b	b	b	h	-	-	b	b	b	b
*A01_22798197	GGCTCGCTTCAAATTAGAAAACTTATCACAAAAGATTACCAGTTGGGTAATTTTAGAATTTCTCTAAACTTCTAAGCCAAGTTGTAAATAAGAAACATACATCTAGAAATTTTCTGAAATAATTTCTTTCAAGAATGTTTTCTTTACAATTTTCTTTTGAATTCAAGTGTGTAAAAAATAATGACTCAATGCTCTCTTTATATAGGAAGAGTTTAGAGAGTTGAACTATGATTAAACTTAATCATTTGAATATTGAATTATATAATATATATCAAGATAAATATTAGATTTAATATTAAAT	b	-	-	a	a	a	b	b	b	b	b	b	b	b	b	-	b	-	b	b	-	h	-	b	b	b	-	b	b	b	b	b	b	b	-	-	b	h	b	b	b	-	a	a	b	b	b	b
*A01_22806195	CACTTATAGGAAATCAACGTCGAATTACTTCTTGACCTCTTCTTTTATTTTCAGCAAGACATCGGGCCTTATCCTTCAGAGCTTCTGTTGAACTGACTTGCACACTTCCTTTAATAGGAGCCAGTGTACCACAATATCAGTACTTAGCCCTGGCATATCTTGATACGACCATGTGAAGACATCTTTGAATTCTTGGAGTAACTCAATGAGGTCTTGCTTTGTCTCTGAGGTGATGCAAGTTCCGATCTTCACCTCTTTCTCTTCTCCTAAGCTCACTGTAACATCCCTAATTAGGGCTTAG	b	b	a	-	-	a	-	-	-	b	b	-	b	b	-	b	b	-	b	b	-	-	b	b	-	b	a	b	b	b	-	b	b	b	-	b	b	a	-	-	b	a	-	-	-	b	b	b
*A01_2831119	GGTTAAGGAATTCGGTTGTGAGCCGACTGTTAGGATTTATAATCGTGTTTTGGATGCATTGCTTAGTGAAAACCGGTTGTCGATGATCGGTCCGGTGTACGGTAATATGAAGAGAGACGGGTTGGTGCCAGATTTGCATACTTATAATATCCTTTTGAAAGCTTTGTGTATGAATGATAAGATAGATAGTGCTTGTATGTTGTTGGATGAAATGGCAAGCGTAGGGTATTCCCCGGATGCTATGAGCTATGCAACTATAGTTTCTTCGATGTGTAAACTCGGTAAAGTCGAAGAAGCTAGG	-	-	a	-	-	-	-	a	a	-	b	a	h	a	a	b	a	b	-	a	a	-	a	-	h	a	b	a	a	-	h	a	a	a	a	h	h	b	b	a	b	h	-	-	a	h	a	-
*A01_33862723	AAGTTTTCACAAGCGGCCCATGGGCCCATTTGGCCCATTCGGCCTATCGAGGCCCAAGTCCACGTGAGTGCTCATAGCGGCCTCTACAGCCTATCGCCCATGCTTTGTGGGTTCGGATCACCCCACATGAGTTTGCACGCTCATGAGGCCTTGAATTCTGGTATTTCAGCATTTTGGCTTTTCGACTTTTGTCTATCTACAGTAAAGAAGGGTGTGGTTACACACTTCTTTTGGCTTTGACAGTAATGGTTTACGGTGTACAGTTACACACCTAATCACGTAGAGTACTAAGAATTCACAA	a	-	h	a	b	b	a	a	a	b	a	b	h	b	a	a	b	h	b	a	a	a	h	a	a	a	b	b	a	b	h	a	a	b	-	h	a	a	a	a	a	a	b	b	a	a	a	a
*A01_34731463	TTTTATTCGAATAAATCCAGAGGCTAAACGACCTCCACCCCTTCCATACCCCAACCAACTCCTCTTATTCCTCAAGGTTTAGAAATGGTATGTATAAACAGGCCTATAATTGATAAAATTCATAAATATGGGGGAAAAGAATTCTATGGTAAAGCTAAAGATGACTTAGAGAAAGTTAAATTATAGTTAGAGAATACTATCTGAGATTTTGATGAACTATCTTGTTCCCCCAATTATTGTTTAAAATGTGCAGTAGCTCTGTTAAAAGATGAAGCGCATCAATGGTAGAACACTTTGATAG	a	a	-	-	b	b	a	a	h	-	b	b	h	-	a	-	b	a	b	a	a	a	b	a	a	-	-	-	-	-	b	-	-	-	b	-	a	-	a	a	-	-	b	b	a	a	a	-
*A01_34917194	TGGCGGTTAGAAGTATCACTATTATGAACACCATGATAATAGTTACTAGTACGTCCTTGACCACATCTCCCACTACGTCCACGACCACAACCATGACAATGATCGCGACTTTTATATTTTTCATTTTCATATTTATTATGTACTATAACATTCACTTCTGGGAGTGGTACAGTACCAATGGGATGAATTCCATGATTTTTCATCAACAACTTTTTTATTTTGTTCAGCTATTAAAAGGTATAAAATCAATTCAGAATATTTTTTTAAATTTTTTTCACGATACTGCTGCTGCAGGAGCGCA	-	-	a	-	-	-	a	-	h	-	b	b	h	-	a	a	b	b	-	a	a	-	b	-	a	a	b	b	a	-	b	a	-	b	b	-	a	a	-	-	a	b	-	-	a	a	h	a
*A01_34946229	GTTCTATTAAGAAGTATAATCATGCATAAACACGTCTAAAAGCATAATTGAGTCTTTTCACGAATAAGTTGCATGAGTCGCATAAGTTTGCATGTTGAGTTTGCTTACGTGTAAGTTCGTCGGGACAATAAATATGAATTCTGATATGGAAGTCCATGGCCATGAAAAGAAGACCGTATAGTGTAAAACCCAGTCTGGGACTATGACATCATATGGGAAAGTGAATACCATATAGGGTAAGACCTAGTCATAGTGGGTATAACATCATATGGGGACAGGAGACTACATACTATAAGACCTA	a	a	a	a	b	b	a	a	h	b	b	b	h	b	h	a	h	-	b	a	a	a	b	a	a	a	b	b	a	b	h	a	a	b	b	a	a	a	a	a	a	b	b	b	a	a	a	a
*A01_34951274	TTAGTATAAAGAAATTAATTAAATACTAAAATGATATATTTGAGATTTTTTTTGTATTATTATTTATTTGTATGCTTCTTACTTAATTAGTATGAAAAAATTAATTAAATATTGAAATGATATGTTTGAGGTTTTTAGAGTTTTTTTAATTATTATATGTTTGAGAATTCCAGCATTAATTTTATATATTTTTAATTTTTTTTGGTTGAAAATTTATTATGTGATGTTATTTGAATGCATTAGAGATATATGTTGAAAGGAATATATTCAGAGATATATTTTTTGAGATATATGTTATCTG	a	-	a	a	b	b	a	a	h	b	b	b	h	b	a	a	b	b	b	-	a	-	b	a	-	a	-	b	a	b	h	a	a	b	b	h	a	a	-	-	a	b	-	-	-	-	a	-
*A01_34959540	AAGAATTTGTAAGACTGAGTTAGTATGCTCGAGAATGTGTATCCACTGAGGCAATAATGTGTAAAAGTTTTGAAGACGGTCTGAACGAAGATATTCGTTTATTAATCGGGATTCTTGAGATCAAAGAATTCGTTGTGCTTGTTGAACGAGCATGAAAAGCCAAAGAACTCGAAAAAGAGAAAAGAAAAGTTGATTCAGAAGCTAGAGAAGTGCGAAAGAGATCATTGAGCAAGTCATTCCAATCTGCATCAAAGAAGTTTTGAGATGATTTTAGCCATTCAAAGGCTAATGTGGGACATTC	a	a	a	a	b	-	a	a	h	b	b	b	h	b	a	a	b	b	b	a	a	-	h	h	h	a	b	b	a	b	-	a	h	b	b	a	a	a	-	-	a	b	b	-	a	a	a	a
*A01_34981269	TGCACATCATAATATTTTATCGTGCAGTTTTATCCACAGACAATCCTATTTTGCAGCTTACTCAAGATTTGGAATGTAAACAAGTGCTCCGGTGTGGTGGGTGTTTTCAACTGCCAAGGTGCTGGTTGGTGCAAGGTCACCAAGAAAACCCGAATTCATGATGCATCACCTGGTACACTTACAGGTTCTGTTTGTGCCAACGATGTTGATTTGATCGCTCAGGTTGCCGGTGCGGACTGGAATGGGGAGAGTGTGGTTTATGCTCATAGATCAGGTACATTTTGTCTGCTTAGATGTCAGG	-	a	a	-	b	-	-	a	h	-	b	b	h	b	a	-	b	b	-	a	a	-	b	-	h	a	b	-	a	b	b	a	h	b	b	-	a	a	-	a	a	b	-	b	a	a	-	-
*A01_35042401	CTTCAGAAGTGCAAGATAATTCATCGAATACCCTGATGGTATTCTCTAACTGGAATTCTGCCTTTTCAGGGTCATCATCTCTATTAGCACGGAACTCTTCAGCTCCATACTTCCGGATCTTATCCATTGGAGGTCTATTTCGTCTCTCAAAGTCCGTACCCTAGGGTTCTACGGGGATAGGTTAAGGGATAGGTTGAAGTCTATTTCATCTCTCAAAGGCCTTCCGAGCCCCTTTTTCTCCTCTCTGACTAACTTTGAAATGTCGATTATCGGATGGCACTGCCCCTTCAGCGGGGGCCGA	-	-	a	-	-	-	-	-	-	b	b	-	h	b	-	a	b	-	b	a	-	-	b	a	-	a	b	b	a	b	-	a	a	b	b	h	-	a	-	-	a	b	-	-	-	-	-	a
*A01_35047415	ACTAGCCTGATGAACTATAGTAACATGACTCAGATACTCGAGTAACTACACCACCCCAGAGAGCATCACAATGCTATACAGAGGCACCTAAGTGAAAACAGAGACATCAAAGTGTGAATAAAGTCACCGAGGTGCAATCCCATACAAGCGCATATTCTAACCTTATTGGCATGCCAATCGTATCCTAATTGTTCAGAATTCATCACATTTATAAATCAGAGGCACTTCCATAATATTCATATACATGCAGTAAATCAGTTATGTTCATTCCAAAAGCATATAAATCGTGTTTCACAAATAT	-	a	h	h	b	-	-	a	h	-	b	b	h	b	a	a	b	-	-	a	a	-	b	-	a	a	b	b	a	b	b	-	-	-	b	-	a	a	-	a	a	b	-	-	a	a	-	a
*A01_35048952	TCTTTCACTTACGGAGCCAAAATTCTAACCAGTTCTTCATCTTAAGTCAGATCGAGTTGTAACTTAATGTCCATAGAGATAACACTTGTGATGGATTAGAACGATATCGACAAAGCATTGAAACATAGAAAATATTATGAATTCTATCAAGTTTTGGAGGTAATGCTAACCGATAAGTCATGGGTTTGATTCTCTCCAGGATTTCATACGGCTCAATGAACCTTGGACTGAGTTTCCCTTTTCTGTTGAAATGTAAAACTTTTCTCTAGGGCAAGACTCTAAAAAACAATTTCTCATCAGT	a	a	a	a	-	-	-	-	h	b	b	b	-	b	-	a	b	-	b	-	-	-	-	a	-	a	b	b	a	b	-	a	a	b	b	h	-	a	-	-	a	b	b	-	-	a	a	a
*A01_35259919	GGAAAATAGAAGAATTAGAGACGACATTGCAAAGTTGTGAAATGAGGATCGAATTCTTGGAGGCAAATGAAGAACAGTGGAAATGACAGCTTCATCACTTACAAAACCAAGTTAGAAGCAAGGATTACATTATGGGAGAAGCTGTAACACAAATTCGGGAGGTAGTTGATTACTTGTAGACTTTGGCGGTACAAACAGACATATTAAGCGTGAAGTGTAAGCTGGAATTAGATAGGGGGTAGGAGATAGCCTCGTTGCTTAGGAAAATTAAGGCTCTGAGTATTAGGGCGAAGTCTTATTT	-	-	a	-	b	-	a	-	h	-	b	b	h	-	-	-	b	-	-	a	a	-	b	-	-	-	b	-	-	b	h	a	-	-	b	-	-	-	-	-	a	-	-	-	-	a	a	-
*A01_35311539	CCCGTGTGAGGAAGTCCAGGCTGTGTTGATTTCGTACTTTGGCCCATTATCTCCATTTTGGCCCGTTTCTCGTTCCTTTCGCTCTCCTATGCTCTCCTAACTATAAAACATGAAATTAAAGCATTAGGAGCAACGAATTCACCAATTCTAAGGGAAAATCATCCACAAAATGCGTTAAGCATGGGGTAAAAATATGTATATATTACGATTTATCACAACACAACACTGAGCAAAAATAAATACTCACGCTCACGCTAGGTTTCGAACACAAGACCTCCAACACACAAGCTCCCTTACCACT	a	-	a	-	b	b	-	-	b	b	b	b	-	b	-	a	b	-	b	-	-	-	-	a	-	a	b	b	a	b	b	a	a	b	-	h	-	a	-	-	a	b	b	b	-	-	-	a
*A01_35384965	GTGAATGTGACGAGAAAAGTTATCCAGAATTCATAGAATGTGTGCATAAGTGAACTTGAGTGAATGAGATAATTGGAAAATTGTGAAATACAAATATGAATGATAATTTTCCTTAAATGAATGACATGATTGTGATGGTGTTGCTATGATGATGAAAGTTGTGTCATATGCATATGTATATGATAGTCAAGTCAGAGGCCCTACACCTCACCCCTTTACCAGAGTGGTGTTTTGTAATGGAATTTCATGAGATTTGTGCTGAATAAACTCACAAGTGTGAAACCAAAGAGTTCAGTGGGGA	a	-	a	-	b	-	-	a	h	b	b	b	h	b	a	a	b	b	b	a	a	-	b	a	a	a	b	b	a	b	-	a	h	b	b	-	h	h	-	a	a	b	b	h	a	a	a	a
*A01_35394625	GTCTTACACTAGCACACAAATGACCTGAATGCCATTGCATGAATATCCGATTTATTTCCTAGGGTTCAAACGAGAATTCTACTATCTCAATGATCATCATGCACAATCATTTCCACAAGCAAGAAATTTATGCTATATCAATTTAAATACATATAATAACAATGTAGTTGTATTATTCACATAAAATTTACCTCGGTTACAAAATATAGACGTCTAACTCAGGTTAATCCACTTGCTTTGCTTTTCCCTTGTCTAGGCATGGATTTTGTAGTTCTTGATCTAAAATGATAGCAATTCATTC	a	a	a	a	h	-	-	a	h	b	b	b	h	h	a	a	h	b	b	a	a	a	b	a	a	a	b	b	a	b	h	a	a	b	b	a	a	a	-	-	a	b	-	-	a	a	a	a
*A01_35394641	CAAATGACCTGAATGCCATTGCATGAATATCCGATTTATTTCCTAGGGTTCAAACGAGAATTCTACTATCTCAATGATCATCATGCACAATCATTTCCACAAGCAAGAAATTTATGCTATATCAATTTAAATACATATAATAACAATGTAGTTGTATTATTCACATAAAATTTACCTCGGTTACAAAATATAGACGTCTAACTCAGGTTAATCCACTTGCTTTGCTTTTCCCTTGTCTAGGCATGGATTTTGTAGTTCTTGATCTAAAATGATAGCAATTCATTCATTTATCAGCATATAA	a	a	a	a	h	-	-	a	h	b	b	b	h	b	a	a	b	b	b	a	a	a	b	a	a	a	b	b	a	b	h	a	a	b	b	a	a	a	-	-	a	b	-	-	a	a	a	a
*A01_35397521	CTCTCACTATACAAATGGTGTCGCCATATTTTCAGTGCGAACACAATTGCAGCCAACTCTAAATCGTGCGTCGGGTAATTCTTCTCGTGTACCTTTAACTGTCTCGAGGCATATGCTATCACTTTGCCTTCTTGCATGAGTACGTACCCCAATCCATTTAAGGAGGTTTCGCTATATACTACGAATTCTTTCCCTGATTCTGGTTGCACTATAACTGGAGCCTTGGTCAATAAGGCCTTTAATTTCTTGAAACTTTGTTGGCACTTCTTTGTCCGTTCAAACTTGACGTCCTTTTGTAACA	a	a	a	a	b	b	a	a	h	b	b	b	h	b	a	a	b	b	b	a	a	a	b	a	a	a	b	h	a	b	h	a	a	b	b	a	a	a	a	a	a	b	b	b	a	a	a	a
*A01_35435741	AATGCTTATATACAACCTCCTTACGGACCCATACTCAAGACACAATACTTCTATGCCCAAATTCAGGGCATTACACTTTTGAAACATTCTTCGCTGGCTTCCAACTTACAATAAATGAAATTTTGTTCGAATCCACTTGAATACCCTCGGCAGATGCAACATGTACAAGGAAACTAACTTTTCGTAGCCAGAATTCACATTTCTTGAATTTAGCTTGCAGTTGTTTCTCACGTAGAGTTTGTAACAACCCGATTTTAGCTTAAATCGAAACAGTGGTTTTAGAACCACAAATCTGAGGTTA	a	-	a	a	b	b	-	-	h	b	b	b	h	b	a	a	-	-	b	a	-	-	b	a	-	a	b	b	a	b	-	a	a	b	-	a	a	a	a	-	a	b	-	-	a	a	-	a
*A01_35439578	AGGTCAGATGTCTGTTACTAAGTATGAAAGAGAATTCGTATGTTTAAGCAAGTATGCCAGGGAATATGTTTCTACTGAGGAGATCATGTGTAAAAGGTTCGTTGATGGACTAAATAAGGATATAAAATTGTTAGTCAGGATTATTAAATTGAAAGAATTTGTCGTTTTGGTTGAAAGAGCCTGTAAAGCTGAAGATCTTAACAAAGAAAAGAGAAAAGCTGATTTTGAAGCAAGAGATTCGTGAAAGAGATCAACTAGTAAATCTTATTAGTCTACGTCGAAGAAATTTCGAGACTCGTTT	-	a	-	-	-	-	-	-	h	b	b	b	h	b	a	-	b	b	-	a	a	-	b	-	a	a	-	-	a	b	h	a	h	b	b	-	h	-	-	a	-	b	h	b	a	-	h	-
*A01_35441322	GGTTTGTTGTATTTATTCATGAATTATTGATATATTCGCAAAAAGAATCCGAGCATGCCGAGCACTTGATAATTGTATTGCAGACTCTGCGTGATAAGCAGTTATATGCAAAGTTCAATAAATGTGAATTCTTGTCGCGCGAGTTGGTTTTCTGGGTCATATTGTGTCAACATCAGGTATTCAAGTTGATTTGAGCAAGATATCTGCAATTATAGCTTAGAAGCCTTCGAGAAATATTTTTGAGGTCTGCAGTTTTCTGGGACTAGTAGGATATTATAGACGATTTTTGAATGGCTTTTCA	a	a	-	a	b	b	a	a	h	-	b	b	h	-	a	-	b	b	b	a	a	a	b	a	a	a	-	-	h	b	b	-	a	b	b	-	a	-	a	a	a	-	b	b	a	a	a	-
*A01_35474184	AATGGGACAATTTGCATGTGTATGAACATTTATGTATTCAAAGAAATTTTGTGGCTCGATTTTGTAAGTAGGTTTATATTTTAGTCCAGCAACACCTCGTATGCTGTCCTGGTATCGGACATTGGTAAGGGGTGTTACATGCAATGAAGTTCCTGAATTCAAAACTTGCAAATTCACCATTTTTAAAGAAAAACCCTATTAGCCGAATTCCCTAGGGGTTCATTACAGCCCATAATTACCACCGTTTCACATTATTATCATTAAATTTTACTATTTTCTCAAATAGGTTCTTAAATCTTAA	a	a	a	a	-	-	a	a	h	b	b	b	h	b	a	a	b	-	b	a	a	a	b	a	h	a	b	b	a	b	-	a	a	b	-	a	h	a	-	-	a	b	-	b	a	h	a	a
*A01_35507126	ATTTAATCAATCACCTAACTCATTATACAAATGGAACCTAACAGAATTCAAAATCGCTCACAATCGCAACCTCCTTACCAAAATCAATCGAAATTGTACCTTTAGTTCCTTGAAGATGCACCAATCAGCCTTCGTCTCCACCTAACACAAAAGTCACAAAACCTTTTTATTAAACCTATATTTGAATTATACTACAATCTCAATTAAACCACACTTATCGCTCAACACCACCTTTCATTCAGTAACTTATAACACGTTACAACAAACACCTAAATCACTTACCAAAAAATGATAGAGCAGA	a	a	h	a	b	b	a	a	h	b	b	b	h	b	a	a	b	b	b	a	a	a	b	a	a	a	b	b	a	b	b	a	a	b	b	b	a	a	a	a	a	b	b	b	a	a	a	a
*A01_35507764	AAGAGTCTGGGCCGTAAAAACCAATTCGGCAGAGAAACAGAAAAGGGGAAAAATTCAACAGCAGAGAAAATTTAGAGAAAGAGGAAGAGTGTCCGAATTTACCTTTACCTAATTCGGTTCTATCACAACTCCTCCCTCCACATTTTTCTCTCCATATCACTCTAACACTATCCTCTCAACTACTGAATTCAAATCCCACCCAAACTTTGCAGAATTTTGGTCAAACCACAACACTCCTATGGCACCAGTAGTAAAAATAAATTCTATGTTTGCTTCAGTACTCGAACTCCAGACCTCCTAC	-	a	a	a	-	-	-	-	-	b	-	-	h	b	a	a	b	b	b	a	-	-	b	a	-	a	b	h	a	b	h	a	a	b	b	-	-	a	-	-	a	b	-	b	-	a	a	a
*A01_35543580	ACATGAAACTTTCACACATGCAAATTTGCATATAATAAACACAAAAAATAATATTTAAATATTTTTTTGACTTGAATTCGTGGTCTCAAAACCACCGTTCTGATTAGGGTCTAAATCAGGCTGTTACAACTCTCCCCCCTTAGGGATTTTCGTCCTTGAAAATCTTACCAGTAAATAGGTTTAGATAGCATTCTCTCATTATATCTTCTTACTCCCACGTTGCTTCCTCAACACCATGCTTATGTCACAGTACTTTAACCAACAGAATTTTCTTATTTTGCAACTCTTTAATCTCACTAGC	-	-	a	-	h	-	-	a	b	-	b	b	h	b	h	a	b	-	-	a	h	a	b	a	a	a	b	b	a	b	h	a	a	b	b	-	a	a	-	-	a	b	b	-	a	a	a	a
*A01_35553977	TTGGCCAACACATGGGCCTTCAATAAGCCCATTTACCTACCCAAATTATGAATTCCACAACCAAATGCCAAATTTTAAAAACTTTACCAAAATATCGAGAATCACGAAAAACCCGAAAATCAGAATGTTACAACTCTACCCTCCTTAAAGAAATTTCGGCCTCGAAATTTACCTGATCCAACCAGTTGAGGGTATTGCTGACACATTGCCTCTTCAGTCTCCCAAGTAGCTTCTTCGTTGCCATGGTTTCTCCAAAGTACCTTCACTAATGGAACTGACTTCCTTCTCAACACCTTAACGT	a	-	a	a	b	b	a	a	h	b	b	b	h	b	h	a	b	-	b	a	a	a	-	a	a	a	b	b	a	b	h	a	a	b	-	a	a	a	a	a	a	b	b	b	a	a	a	a
*A01_35608580	AACTCATCTCGAGAATAGATTAGAATGTCATCAATAAACACAACAAAAAATATGTCTAAATACGGTCTAAATATCTGCTTCATCAAATCCAAAAAAATGGCAGGAGCATTAGTTAATCCAAAAGGCATAACAAGGAATTCATAATGTCTGTACCTCGTTCTGAATGTTGTCTTCAGCACATCAGCATCTTTAACTCGCAACTGATAATAACTAGATCTTAAATGAATATTTGAAAACACTGTTGCACCTTTCAACTGATCAAAACACTGTTACACCTTTCAACTGATCAAACAAATCGTCT	-	a	a	-	-	-	-	-	h	-	b	b	h	b	a	a	b	-	b	a	-	-	b	a	a	a	b	b	a	b	-	a	a	b	b	-	a	a	-	-	a	b	-	-	a	a	a	a
*A01_35620668	TGTTGTGAGTGGTACAGGTACTTAATGAAATTGATGAGATGTGAATTCAATTCATGTTGTATGATTAATCAGGAATGAATATGAGTAAGTATATGAGCATGTTAAGTAACTCAGGTATGTATGCCAAACTCATAAGAAATGATTCCGGTTTATGATGTACTTTTGGTGAGGATGTAAATAGGTAAGTCATGTCTATGAGAATGATTTTGTGATGACCTTCTGATTATAGGTCTATACTTATGATGTATAAACATGTATTTTACCAATGTGGTGAAAATGAATTAAATAAGGGTGATAAACT	a	-	a	a	b	b	a	-	h	b	b	b	h	b	a	a	-	-	b	a	a	a	b	a	h	a	b	b	a	b	-	a	a	b	b	a	a	a	-	-	a	b	b	-	a	a	h	a
*A01_35636103	CTTAAGATTGAAGAAATTCTCATATTCGTTGCGAGATCGAGCACGAGCATGATTGAATTCCTTACCGCCCAGTTCTATATCCACTTGGCAAGAATTGGAGAAACATTTTCTGAATGAAATATTTTCCACCAAGTAAGAATGCTAAATTCTGAAATAAAATTTCTATCTTTCAACAAGCTGATGATGAGACCTTGTATAAGGCATGGGAGAAATTTAAGGAACTATTCCGAAAATGCCCTCATCATGGTATTCCTCACTACTTCCAATTGAAGACCTTTTACAATGGTCTCAATGCTCACAC	a	a	a	a	b	b	a	a	h	b	b	b	h	b	a	a	b	b	b	a	a	a	b	a	a	a	b	b	a	b	b	a	a	b	b	a	a	a	h	a	a	b	b	b	a	a	a	a
*A01_35681580	TCCAATTTGGTAATCGAGTGTTTTTGAAAGTATCCCCGTGGAGGAAAATTTTCAGATTTGGTAGAAGGGGCAAGTTGAGTCCTCGTTTCATAGGACCCTATGAGGTTACCGAGAGAGTAGGGTCGGTTGCCTATCGATTGGATTTGCCACTAGAATTGGAAAAGATTCATGATGTGTTTCATGTGTCCATGCTACGCCGATATAGATCAGACCCTTCGCATGTGATTGCGCCAATGGAAGTTGAGATTCATTCGGACATGACTTATGGCGAAGAGCCAGTCAAGGTATTGGCTTGTGAAGT	a	a	-	-	-	b	-	a	h	-	b	b	h	b	a	-	b	b	b	a	a	-	b	a	a	-	b	b	a	-	b	-	a	-	b	-	a	a	-	a	a	b	b	b	a	a	a	-
*A01_35687644	CAGAATTCTGACTGGAAGTTTTATATATTCATTCAACCCATCAACGATCCGCTTACACATAATATCTTCGGTAGAAACATATCTTCGAGCATATTTGATAGATCGTACAAATTCTCTTTCGTACTCGGTCATAGTCATTCGACCTTGTTTCATTTCTAGAAACTCTTTATATTTCTGATCAAGGAATCGTTGACTTATATACTTCTTTCGAAATTCAGATTGGAAGAACTCCTAAGTGACCTGTTCCCTCGGAACTACAGATATCAATGTTTTCCACCAATGGTACGCATTATCTCTAAGT	a	a	a	a	b	b	a	a	h	-	b	b	h	b	a	-	b	b	b	a	a	a	b	a	a	-	-	-	-	-	h	a	-	b	b	-	a	-	a	a	-	b	b	b	a	a	a	-
*A01_35778814	GCCCCTCTCACACGGGCTTGTGCCCTTATGTCAAGTGTTATTTCTTAGAATTCATTAAAAGACCCGATTTGGCCCCGAATGTTTTTCAATATGAGTTTCGAACCTTGTAGGCCCACATTAAGGATATGTAGACAACTTCGAGAAGGTTTCAAATTAGACCTACTCTTAGTGACTCGGTAATGTATGAAAGCATGAGTTTAAAGTCAGGTAATGCCTCATATTCCATCCCGACGACGGGTACGGGTGTGGGTTGTTACATTTAATGGTATCAGAGTTTTAGTCAGTTCTAGGACTAACCTAG	-	a	a	a	b	-	-	-	h	-	b	b	h	b	a	-	b	-	-	a	a	-	b	-	-	-	b	-	a	-	b	a	a	-	b	-	a	a	-	-	a	h	b	-	h	a	h	-
*A01_35780253	TCTCTTTCCTTCTGCTGAATTCTATTCTTCCTCTACCTCATTGCTGACTTTTCTTTCTTTTTCCTTGGAGCCAAATAACCCTCTTTTGCCATACAAAATCGTAAAGGGCTGAACCTCTTTGGCCAAATACCCTTGGTGCAATCACTACTCCTACTTCGGTCAAATCTAATGTAAGTGTTGTTCTCCCAATCAGTTTCTTTGCTAAGTATCGAATATTGTCCCTCACTCTTTCTAATCAACTATGGTAGGAAATTAGTATTGGATCTCGGATCTTATCTCATTACCGAATTGCCCCTTAGGT	a	-	a	a	b	b	a	a	-	b	-	-	h	b	-	-	-	-	b	a	-	a	b	a	a	a	-	b	a	b	-	a	a	b	b	h	-	a	a	a	a	b	h	b	a	a	a	a
*A01_35935954	GCATACATTAACACTCAACTAAGGACGTCAAAACCTCGATGCTAAGCTTTCAACGACGAATGCTTACCGATAATTCAATAGCACTAAATCGGCACAATACGTGAATGACCACCTCCCTCCGTATTCACGCCTAAAGAAACAAAAACAACTAATTATCAGAAAGTTTACACAAACAATCAAAGAATTCTCAATTTAGGAACGTAAACGGAAACTAACAAAACTTCGCAGAGGCTTAAGATTTTCTGGCAGAACTTACAAATTTAGGGGTTTCAATAATTCCGATATTCACTTGTCGAACGCA	-	a	a	-	b	-	a	-	h	-	b	b	h	b	h	a	b	-	-	-	a	-	h	a	-	a	b	b	a	h	-	a	a	b	b	h	a	a	-	-	a	h	-	-	-	a	h	h
*A01_35940617	GTGTAAGTTGAATTAAATTTCAAAAAAATTAATGAGTATATTTTCATATAAAAGAAACAGGGGGAGCAAAAGAGTTCTATATTATGTGATATTATAATTTTGTGAGACAGTGTCAGAATGAATTCGAGATCCCCTGTTCTGACTTGGAAAAATTGTTAAAAATTGTAAAAAAATAATTATGATTATAATTTATATGAATAGAATCTTCAATGAGTATACTTTCAGGAGTAATGGATGGGAACATCGTCTGAGTCCCGAAATATGAGATAAATAATTTTTAGCAAAGAGAGGCAGAACTGTT	a	a	a	a	b	b	a	a	h	b	b	b	h	b	a	a	h	-	b	a	a	h	h	a	h	a	b	b	a	b	h	a	a	b	b	h	-	a	a	a	a	b	b	b	a	a	a	a
*A01_35949552	AGGCATACAATGTTAGGTTTCGATCCATTTAGCTAAATTGCCTAATCACATTCATTCAATCAAACATGTTAGTCACCAAAATCTTCATATTAGTCAAGTAACATAGTTGAGTTCATGATGCAATACTCTTTCAAGACATTATCAATTCATCTCAAAGTTCTCATGCCATGTCAAGAGTTTTATATCCGTTGAATCATTGAATTCCAATGGATGCTTAAGTAGTACACTCGAAGTGTACAATTCAATAATCTGTCAATTCCTTATTCAAGGGTACCCTTAGGGCACTTAACCAAGAAACACC	a	a	a	a	b	-	a	a	h	b	b	b	h	b	a	a	b	b	b	a	a	a	b	a	a	a	b	b	a	b	b	a	a	b	b	h	a	a	a	a	a	b	h	b	a	a	a	a
*A01_35953324	ACTCGGAACAAGATCTATAGAGAATTCCACTTCTCTATCCGGTGGTAAACCAGGTAATTCCTCTGAGAATACATCAGGAAATTCACATGCAACCGGCACTAACTGAATCTTTGAATCAGATACTTTGGTATCCATTACATATGCAAGATAGGCATCATACCCCTTTCTAACATATTTCTGTGCTGATATTGCAGAAAGCACATTAGGTAATCCATCCAGTTTATCAAATTCAACATGAAGTAATTCACCATTCTCGCATTTTGATACAATATATTTCTATTTTTAGTTTACCACTGCATTA	a	-	a	a	b	b	a	a	h	b	b	b	h	b	a	a	b	b	b	a	a	a	b	a	a	a	b	b	a	b	h	a	a	b	b	a	a	a	a	a	a	b	b	b	a	a	a	a
*A01_35960479	CACAACTCAATGAGTTCAGCTCACATAGTTCCTAGTGACATGTAACTTGTATCTTAAACTATTCCTAAGGTTCAAATGGAATTCTTCGATACCATATTTCAGTCAAACTTGCTCGTAACATCGATTTCAATATCCATAGCACCAATCACATTCTCATGGAATAATCAAAGCATACTCATAATAGTAATAAAGCATTAAAATTCACTTGATTTCAAAGTAATAGAGATAAGACATCACATCACATATGAACTTACCATACATGCAATATTAAAGCATTTAGAGTATGGTATGTGTTGCATTA	a	-	a	-	-	-	-	a	h	b	b	b	h	b	a	a	b	b	b	a	a	-	b	a	-	a	b	b	a	b	-	a	h	b	b	h	a	h	-	-	a	b	-	-	a	a	a	a
*A01_36061764	TTCTCGTTTGAACCTTAAAAAACAATTCGGATATTCATGCCATGACATTCGAATTATTTGTGTGCCAGTGTAAGACATGTCTGGGACATGCATCAGCCTCAAGATGTAAGCCAGTGTAAGACATGTCTGGGACATGCATCGACTACGCGATGTGTTAGTGTAAGACCATGTCTGGGACATGGCATTGGCACGGATATGTGAGAGCTAGTGTAAGACAGATGTCTGGGACATGGCATCGACTTGATGGATGAGCCAGTGTAAGACCATGTTTGGGACATGGCATCAGCATTATACCCTATGT	-	-	a	a	-	-	-	h	h	-	b	-	h	-	a	h	b	b	-	a	a	-	b	-	a	a	-	-	a	b	h	-	h	b	b	-	-	-	-	a	a	-	-	-	a	a	a	a
*A01_36062667	TCTGGTTTGAGAAAATCATTGAAAATTGTAAAAAAAATATTTACTGGTTATAATTTATATTCTTAGAATTCTTAATGAGTCTATTTTCAAGATAAATAGACAGGAACATCATACGACTCTCGTATTATGAGATAATTAACTTTTAGTGAAGATGGGTCAAAACTGTCAGACAGTAGAAAAAGGGGTAACTTTAAGGAATAAACTGTAATAATTGGCTAAACCAAAAACTATGAAATTTTATGGTAAGAATATATGTGAGTCTAGTTTTAGGGAAAATTATCAGAAATTAATTTAAAGTTTC	-	a	-	a	b	-	-	-	h	-	b	b	h	b	a	-	b	b	b	a	a	-	b	a	-	a	b	-	a	-	-	-	h	b	b	-	h	-	-	-	a	-	-	-	a	-	a	-
*A01_36297164	GGTCTTTGGTTGGAAGCCGAATTATTAGCTCGAAAAATTGGAGATAGGGGTGAGCGTTTCATTGAATCAAATTGAGTGAAAAATTTTCAAGTTAATCAAGCTGATGAATCCTATTTTATTATCCTATATCGATTTGAAATTTTCTCGAATCAAGTCGAGTGAGATGGAATTCGAATCAAATATATTTTTTCGGGTTAAATTTTAAAAAAATAACTTTGGGTCCTTGTAACCATTATTACCCACCGTAATCAAATTTGTTATTAACTTTCATCACCTTATAATTTATTTATTAACCTTTTAC	a	a	-	-	b	b	a	a	h	-	b	b	h	b	a	-	b	b	b	a	a	a	b	a	a	a	-	b	a	b	b	-	a	b	b	-	a	-	a	a	-	-	b	b	a	a	a	-
*A01_36323366	TAAACAAAGATAACCTGATTGCTATTATCATAATGATAACCTGAGAAATGGTTTAAATGGTGCCGAAGGATACTGTTTATGTTGTTTTTACTTAATTTTCACACGTCTACGTGGATCTTTCTTGAAAGCAATGAATTCTAAATCCTGGTTTTGCTGTGTTCCCGACAACATGAGGTTGGTAAATATCAATTGTGCTTTGCCATCTCTTGGTATTCAACAAACCCCATTATCATTGTTGGCAGTCCCTAATCTCCTCTGTGGATTACAATTCTAACCTTATCTAAATGAACTTTTGGCATTC	-	-	a	-	b	-	a	a	h	-	b	-	h	-	h	-	b	-	-	a	a	-	b	-	-	a	-	-	h	-	-	a	-	b	b	-	-	h	-	-	a	-	h	-	-	-	-	-
*A01_36611129	TTCAGAATAATAGATGAAGTTTAGGTGAATTCTTTCCTGGGTATTGTCTTTCTCTTTGGTTATCTTTGGTTATTTTCCCATTTCATTCTTTGTCGCATTCATAGTTAAATTAGATTAGTAATTTTGGACTAAAAACAATCACTTCAATTTATCGGTTAAATAATAGAAAAACGTAGTTACTAGTAATTTTAGTCCTCGTGGATATGATATTCCCTACTCACCATAACTATACTATTGTTCGATAGGTGCGCTTACCTTAGTTGTATTTATAGTTAGTTTAGTGACCATCAATTATGCATGT	a	a	-	a	b	-	a	a	h	b	a	b	h	b	a	-	b	-	b	a	a	-	b	a	a	a	-	h	a	b	h	a	a	b	b	-	-	a	a	a	a	b	h	h	a	a	a	-
*A01_36624079	AAAATATCCTTAAATATCTCCCATGAATCATATAACATCTAAAGCTCAAATTGAGTAAAAGAAGAGATGTCATTCATTAACTTAGTTGTTTTGACGATAGGAAGTACTTTAACAAAAACTTTGCAATCATCTCAACTCAAGTAGTGATAGAACCTCATGGAAGTGAATTCATACACTATTTTGCCTTGTTCCTCAAAGAAAATGGGAACAATCGTAAGCGTATGGCATCATCAATAACACTATTGATAGTCAATGTGATGCAAATCTCCAAAAAGTTAGCTAAATGAGAATTCGAATCTTC	a	a	a	a	b	-	a	a	h	b	a	b	h	b	a	a	b	-	b	a	a	a	b	a	a	a	b	b	a	b	-	a	a	b	b	h	a	a	-	-	a	b	-	b	h	a	a	a
*A01_36687296	AAACACCTTCTAGTTATCTTCCAATATTCACCTAAGTACTTTTTCCCATAGTGTTAGCAGTCAGGAATATCAATGTTTCGTGAAGGCCCTCTTATACTACTGGTAGAAACTGTAGTCTGCTTTCCCCGACTTCTTTCACCTCGATCTGATCAAAAACTCAACATCCAACCACCTCTGAATTCTCTAAATCTCTTTGGTAAAGGACTTGAACTGGTTTTTCCAACTCTTTTCTTGGCTGATTTAGTTGTTTCAGGCTTTTTATCCAATCCTAAAACTTGTTCCACCATTTTTGCTATCTCCG	a	a	a	a	-	-	-	a	h	b	a	b	h	b	a	a	b	b	b	a	a	-	b	a	a	a	b	b	a	b	b	a	a	b	b	h	a	a	-	-	a	b	-	b	a	a	a	a
*A01_3948650	AATTCCAATCATTGTATTGAGATTAAGGCTATTTATTTTTGACATCATAACGACAGCATGTCAAAATTGGCGCAGTTGCCGGGGACTTCGGCAAGTTACTAATTTAATTTTCTTGTTTCTGATTTATGACCAGGCAAAATCTGGGCACATTTTTAGAATTTGATCTGGAAATCGAAGCGCGAGCAAGAAGAATTCACAGTTAACCACTTCGGGATAAAAAGAAACGACAACAACAAACAAATTCTGAAGAATCAACTAGCGCTACCAACGAAGAATCAACGGATTCCACCAGTCCGATCGA	b	-	-	a	b	-	b	a	b	b	a	a	b	b	b	-	a	b	b	b	b	a	h	a	a	b	-	b	a	-	b	a	b	b	a	a	b	b	a	a	a	-	b	b	a	a	h	a
*A01_43062042	GATGACCCTATATATCCTCGAATGAGAGATTATCTCTACCATAAATCAGGATTTCATTGAAAGACTTGTATAAATGGGGTAAAAAGCACAAGAATTGTAACGCCCCAATTTTCGGGAATTCTGTGAATGTTGGCATAGGTTTAATTATGTTAGTGGGCCTCTAGAAGGCCCAAGCTTAAGATAGAACCCGGCAATTTTAGTTAATTTTTGTTCCATAAGAAAAAGGGGGTGAAATTATGAAATAGAACCTATGTGAAAATGTTTGAAAATGCTATAGGCTAAATTGAAGTGGCCAAATAAA	a	-	a	a	-	-	-	a	a	b	-	-	h	b	a	a	-	-	b	-	a	a	b	a	-	a	b	b	a	b	-	a	a	b	b	h	-	a	-	-	a	b	-	-	a	a	-	a
*A01_4435928	GAATTCTTTTGCTCCTGTTCATTGCTGTTATCTGCGTCTCTGTCCTGTTCCTTTTCTTGCTTTGTTTGCAGGTCTAAAGAGTCAACGAGGTAGGGGGCTTAGCTATTTTGGTGCAAAGAAGGCCACCTCGGGTGGTGGGCGTGCTGTGACAGCACATGGGGGGTTGCGGCGCGATGGGAAACTCTAGGGTTTTGTTTTACTAAAAACGTTTAATCACTTTGGGCCATTGAGCTTGTATTTGGGTTAGGGTTTTTGTAAATGGACTGTTTAATTATTATTATTATTATTATTTATCTTGGTT	-	a	a	a	h	-	-	a	b	-	a	a	b	b	b	-	a	-	-	b	-	a	a	a	a	-	-	-	a	a	-	a	b	b	-	h	b	-	a	-	a	b	-	b	a	a	-	a
*A01_46054453	TGACTTGTTTGATCAGTTGAAAGGGGCAACAGTGTTCTCGAAGATAGACTTGAGATCAGGCTTTTATCAGTTGAGGGTTAAAGATTCAGAGGTGCTGAAGTTCGCATTCCGAACAAGGTACGGGCATTATGAATTCCTTGTTACCCCGTTTGGGTTAACTAATCCTCCAGTTTTTATGGACTTGATGAATCGAATCTTCCGACCATATTTAGATAAGTTTGTGGTTGCATTTATTGATGGCATCCTGATTTATTCCTGAAATGAGTCTGAGCATGTCGAACATTTAAGAATCGTATTGCAA	a	-	a	a	b	b	b	a	a	b	a	b	h	b	a	a	b	h	b	a	a	a	h	a	a	a	b	b	a	b	h	b	a	b	h	a	h	a	a	a	a	b	a	a	a	a	a	a
*A01_4828004	TCATGTGAGAACTTGAAGCAAATAATTGGAAATGATGACATTTTAGCATCTTCATCATCATCACAAGATCCTCAGTCGGAGATGAAAATGGTATTCCCTCGGTTAAAGCAAATACTACTTCAAAACTTGTCAAAGCTCGAGAGTTTCAGCCCTCTGCTTTATCATCTGGAATTCCCGTGTTTGGATTTGCTTGACATTAAGCAATGTTCCAAGATGATCACAAGTTTCAGTGCAGATTATTTAACGTTGACTGTGCATGCTAAAACTGATCAGGTATCCTCCCAACACTCTTTTACTTGAG	-	-	a	h	-	-	-	-	b	b	a	a	b	b	b	b	a	-	b	b	b	-	a	a	a	b	b	b	a	a	b	a	b	b	a	-	b	b	-	-	a	b	b	b	h	a	a	a
*A01_4832511	TACGCAATACCTCTCCTTTCTTTGAATTCCAAAATCTAACCGCATCTTCCCATTGATACCTCAGCATTTCCGGCAGAACATTTCTCAATTTTTCCTCGAGACTTATGTCTTTCTTAAAATATTTTTTCTTTAAAGTGCTTTTATTGTCTCTCCAACTTTTACCTAATGCCTTCTTGATATAATCATCGAAGACTTCTAAAGCAAATCTCTCCTAAAAAAACACAAGTTTAGAATGTAAATATAAATGAAACTTAAACCAAAGTATTATAAATTACATTCGCATGTCGTAAATATCTTCATC	b	-	-	-	b	-	-	a	b	-	a	a	b	b	-	-	a	-	b	b	b	-	a	a	a	b	b	b	a	h	-	a	b	b	a	-	h	-	-	a	-	-	-	-	a	a	a	-
*A01_4868522	GATCAGTTATGAACATTTGAAGGACAAGATGTCCCAAACATGTTTCTTACTATGTGCATTATATCCTGAAGATGACTCAATTAATGTGGAAGACTTGGTGCAATATGCTTGGGGTTTGAACTTATATGACAAGGCTAACTCTATTGAAGAAATGAGAATTCAAGTCTTGGAAGTCATCGATTACCTCAAAGATTCTTGCTTGTTAGAAGATGGAGATGTTGGAAGGTATGATCCCTTTTCAAACTATACATACTTATCCCTTTTCATTAATTGGTACTTGGGTATACCAAGATTTAGAATT	b	a	-	a	b	-	a	a	a	b	a	a	a	a	a	-	a	a	-	a	a	-	a	a	a	a	-	a	a	a	a	a	a	a	a	-	h	h	-	a	a	b	-	-	a	a	a	a
*A01_49732527	ATTACGTTTTAGAGTTTGAAGGCAACTAAAAGAGATATTTGCCATTGGTTGAATTCGCATAGAATAACAATTTTCAATCGAGCATAAAAGTAGCACCGTATGAAGCTTTGTATGGTCACAAATGTCGAACTCCGTTGTACTGGACAGAGTTGAGTGAGAAAAAGATTCACGGGTTTGACTTGATCAGAGAAATTGAAGAAAAGGTGAAAGTGCGATTGTTTGAAAGCAGTTTCAGATCAACCAAAATCGCACGCGGATTTGAAACAAAAAGACATTGAATTTCAGATCGGTGATAAAGTAT	a	-	a	-	b	b	-	a	-	b	b	b	h	b	a	a	b	-	b	a	-	-	b	a	h	a	b	b	a	b	h	b	a	b	b	h	-	a	a	-	a	b	-	-	-	-	a	a
*A01_5208768	ACCCTTAAGTGACTTTTCAAGACAAGAGTGGGCAGATTATTGATAAGGTAAACAACATTGCGGAATGCATAGCCTTAGTAATCCATAGATAAATTGGCCTAAGCCAAAAGTGTAAGACCAGTTTCCACAATGTGCCTGTGTTTACGCTTAGCAATCACATTCTATTCTAAAGTATGAGAGCATGAAAAACGATGAAGAATTCCATAACTGGTCAGAACCGATGTAAAACTCGAAACTCACCGCCCCAATCACTGTGAAAATTTTTAATATTTTTCCCAAACTGAGTGATGACCATCTTCTA	b	-	a	a	b	a	a	h	a	b	h	a	a	a	h	b	a	-	a	a	a	-	a	a	a	a	b	a	a	a	a	a	a	a	a	a	-	b	a	-	a	b	-	-	h	a	a	a
*A01_5209537	ATGTCCTTAACAACACAATAAGATGGATGGAATTCAAAAAATACATTATTTTCATTAGCAAACTGAGAGAAAGACATAATTTTTTTTTGAATGCTTGGCATGCACAAAACATTAGAGAGATTTGATAACTTCTTCTTTGTAGGAAAAATATCATTTCCAATAGACGGAATTTTAGTGGAGGCCCATTCCCCATTAAAAGAGAAGAAGTACCTGAATATGGAGTGGACTTATTTAAACCAGAAGCATCTTGACAGTCATGATGAGTAGCTCCGGAATTTGGATACCATGACGAAGTCCCTAC	b	a	a	a	-	a	a	a	a	-	a	a	a	-	a	b	a	b	a	a	a	-	a	a	a	a	b	a	a	a	h	a	a	a	a	-	h	b	-	-	a	h	-	b	-	a	a	a
*A01_5221133	CACAACACTTCAAATCTAGAATCACGCCATTCGTATAGAACGCGTCGACAAGCTAGGGCAATGGAGGCTGAATTCAATGAAAGAATTGAAAGGATGGAAAGAGTTCAGAGGGAATTACAAGAGCAGTTGGCCAAGTCACAGCAAGAGACAAGAGACTTGATGGTGAGGTCTCGAGAAGAATCGCTTGAACAAAGAGACCAAATGGCCAAGATGATGGAAATGATGTCAGCTTTAGTTAAAGAAAAGGGACCCATGCAGAGCCCTGACATCGAGGAACCTCGGTCAATAGTTAATCACAGTC	b	a	a	a	b	a	h	h	a	b	a	a	a	a	a	b	a	-	a	-	a	-	a	a	a	a	b	a	a	a	-	a	a	a	a	a	h	b	h	a	a	b	-	b	a	a	a	a
*A01_5236287	ATCAGATCCGTGGAGATTGGGAAGTAAGGGATTCAAAATTAGTCAAATACAGTGATCTCGTGGCAGGGTTGATTAAAGAATTCAAAGAAATAACTTTTAATTACCTCCCACAAGAAGAAAACCAGTTAGCTGATACCCTGGCCACTTTGGCTTCAATGTTTAAAGCAAACAGAGAAACAGAAATAATGCCTCTTCAAATGAGCATATATGAAGTCCCTGCACATTGTTTCAGCATTGAAAAAGAGCCAGACGGGCGGCCGTGGTTTCATGATATCTTAGAATACATCAAAAATCAAAGGTA	b	a	a	a	b	a	a	a	a	b	a	a	a	h	a	b	a	b	a	a	a	a	a	a	a	a	b	a	a	a	a	a	a	a	a	a	h	b	a	a	a	b	b	b	a	a	a	a
*A01_5280776	ATTCTCACGACTCAATAGATATGCTGTGGAATATGTGCCAATCGAAGCTGATAGTTGTAAGAGATTTCTACGGGGTTTACGAGATGAACTACGAGTATAGATGGTATTTGTAGACTTAGTTGAAAGAGCAAAGATGGTTGAATAAGTACTGGGTTTAGATCAAAAGCTTGAAAATACTCGTCCGTTCGAAAAAAGTTTCGGAGCTTCTAGTTCAAATCTGCAACCAAATAGATCAAAAGAATCTCGAGGTAGTTGGAGATTGAGTTTCAAATCAGATAGAAGTGATAGAAACCGTAGAAGA	b	a	a	a	b	-	a	a	a	-	a	a	a	a	a	-	a	b	a	a	a	a	a	a	a	-	b	-	a	a	a	a	a	-	a	-	h	-	a	a	a	b	-	b	a	a	a	-
*A01_5314073	TCTTTAATCAACCCTGCCATGAGATCACTGTATTTGACTAATTTTGAATCCCTTACTTCCCAATCTCCACGGATCTGATAAATTACCAATGCTGAGTCTCTATATACCTCTAAAGTTTGAATGTTTTGTTCAATTGCTGCACGAAGTCCCATGATACAGGCCTCATATTCCGCTATGTTATTGGTACAGAAGAAATTCAACCTGGCTGTGAACGGATAATGGTTCCCTTCTGGTGATACTAAGACTGCTCCAATCCCATGCCCCAATGCATTCGATGCACCATCAAAGCTCATCTTCTATG	b	-	a	-	b	-	-	-	-	b	h	-	-	a	-	b	-	-	a	-	a	-	-	a	-	a	b	a	a	a	-	a	a	a	-	a	-	b	-	-	a	b	-	-	-	a	-	a
*A01_5317464	ACGTAAGCTTGATTCAACACCTTTAACAAGGCGTTCCGGTGCGGTTCTGAATTTAACAGCAGAGATAATATCGAAATTCGTGTTGGCTGCTTACTCAATTATTCCACCACGTTGTACTCACTGTGCTTAATAAATTTTAAGAATTCCTGTGCTTCCTCCTCGTTCACAGGCTTTTTAGCTTCTTGCTCAGGCATAGTTTCATACTCATCTTTGGTCACACGCATTGGTGCTTTTCCTTTCTGTTTCAAGTCACTGTTCTTCTTCACTGGTTCGACCTCTTTCGAATAACATCTTCCACTGC	b	-	a	a	b	-	-	a	a	b	a	a	a	-	a	b	a	b	-	a	a	-	a	-	a	-	b	-	-	-	a	-	-	-	a	a	h	b	a	h	-	b	-	h	a	a	a	-
*A01_5339843	GGAGAAGAGAAATAGGTAATGATCGGAGCCTATATTACCATAGGGACAAAATGAGACGTCATTGAGCTATTTCAAGAATTCAAAGATACGCCTAGGCTACTAAGACGTGTGGACGCTGTTAAGGCTAAGACAATCTTAAAAGAGGTCCATAAGGGTGTCTGAAAAACACATGCTAACGGTTTTACAATGGCAAAGCAAATCATGAGGTTCGGGTACTGTTGGTCCACCATGGAAGAGGATCGCATCAGTTATGTCGTAAATGCCAAATTTATAGAGGCAAGATTCATGAGCCTCCTTCATT	b	a	-	a	b	-	-	a	a	b	a	a	a	a	-	-	a	-	a	-	a	a	-	a	a	a	-	a	a	a	a	a	a	a	h	a	h	b	a	a	a	b	b	b	a	a	a	a
*A01_5641297	GATTGAAAGGATGGAAAGAATTCAAAGGGAATTACAAGAGCAACTGGCCAAATCGCAGCAAGAGACAAGAGACTTAATGGTGAGATCCCGAGAAGAATCGCTCAAACAAAAGGATCAAATGGCCAAGATAATAGAAATGATGTCAGCTTTAGTTAAGGGAAAGGGACCTATGAACCCTGACGTTGTGGAACCACGGTCAAGGGGTAATCTCGATCAAGATCCACCCCATCCGCCAGGATTTACTCCACCGCATGCCCACGCAATACAAAGAGGATACACTCAATGGGAACCTACAGGCCCG	-	-	a	a	b	-	-	a	b	-	b	-	b	b	b	b	a	-	b	b	b	-	h	b	b	b	b	b	a	a	h	a	b	b	h	b	h	b	a	-	b	b	b	-	a	a	a	b
*A01_57061089	CTGAGAAAACGTTATCTGTGTAGTTTCACTATTACAGGGAGAACCCTATGCATGGTGGAACATAGTTACGAGGCATATGGCTACAGAAGTAGCTAATTGGAAATTTTTCCAAACTGAATTCCAGAAGAAATATGTTTGTGAGCTATATCTTGAAGATGGGAAATAAGAATTTCTCATGTTAAAACAAGAAGATATGTCGATAGTAGACTATGAAAAGGAGTACTCGCGACTTAGCAAGTATGGGAAGGAATTGATTCCTACGGAGGAGGAAAATTGCAAATGTTACCTTCGGGATATGCGC	-	a	a	-	-	-	-	-	a	-	a	b	a	b	a	b	b	-	-	a	a	-	b	-	-	-	b	b	a	b	-	b	a	b	b	h	a	-	-	-	h	b	-	-	a	a	-	-
*A01_6233422	CTCATGACATTTCTACATTCATAATTATTCATCTAGTTAGGAGCATTTGACTCATGTTGATCATGGCATCCTAATTATTTGGCATAAGCATAGGTACAGGGAACTGATTCTACAAATCATGCCCTTAGAGGACGGTGTAGCAACATCGGTGAATTCACAGATCTTGTCTCCCTGAAGTTGTAGTGGAACAGATCAAAGACGGCAAGCCTTAACCCCTTAAGTAGTAGGGTAACAGGCCGAAGATTGTAGATCTTGCCTTCCTAAGCAGTAGTGGAGCAGATCGAAGAAGTAAGGCTTAACC	-	a	a	-	-	-	-	a	a	-	a	a	a	a	a	b	a	-	-	a	a	-	a	-	-	-	b	-	a	-	h	a	a	-	h	-	h	b	-	a	-	b	b	-	-	a	a	-
*A01_6362386	ACTTTCAAAAGTACCAAAATGAGTTTGATAGTTTAATGATGATCCTCGACTATCCCCGAGCCTTCAGTAGCTACGATAACTGTAAAACAAATAGCAATCATACGGAGTAAGCTACAAAGAGCTTAGTAAGCCAAGCAGAATTGGTTTAATTACATATAGCATATATATGTAGCTCAAAACAACAATAAGAATTCATAGCCATTTCTCAGAGTTGTTCATAAACTTAATCATGCTCCTTTGCTTGTAAGCATATCATATTCATTTCCATGATTTTCGAACCTACTTCGCAGAAACAGAGTCT	b	a	a	a	a	-	a	a	a	-	a	a	a	a	a	-	a	h	a	a	a	a	a	a	a	a	-	a	-	a	a	a	a	-	a	-	h	h	a	a	a	b	b	b	a	a	a	-
*A01_6382864	TCAAAAGTACCAAAATGAGTTTGATAGTGTAGTGATGATCCTCGACTATCCCCGAGCCTTCAATAGCTACGATAACTGTAAAACAGACAGAAATTACACGGAGTAAGCTACAAAGAGCTTAGTAAGACAAACACAATTGGTTTAATTACATATAGAATATATATGTAGCTCAAAACAATAATAAGAATTCATAGCCATTTCTCAGAGTTGTTTATAAACTTAATCATGTTCCTTTGCTTGTAAGCATATCATATTCATTTCCATGATTTCCGAACCTACTTCACAGAAACAGAGTCTTTCA	-	a	a	-	-	-	-	a	a	-	a	a	a	a	a	-	a	-	a	a	-	-	a	-	a	-	-	-	a	-	-	a	a	-	a	-	h	b	-	-	a	b	-	-	a	a	a	-
*A01_70695234	CTCATTATTTTCTTTGGGGTTATATTCTCAGATTTCTAGCATGGTATTATATTTGGAATTCTTTATCTTGGTTTTCTATCGCTCTTATTTTGAGAATTTCCAAACCTGGCTTATCCTTAAGCGTATTCTTTGACTTGCAATAATGGTATCTATTATAATTATGCTTGTAGTTCGACTATGGAAGTGTGGGGATTCTAATATTAAGGTTCCTCTAATATTCGTGTAAAGGATTATTATCAGCAAAGGTAAATTAAGTTATGTGCATCTAAGTTTATTCTCTAGCCCGGGAATAATGTTGCAC	a	b	-	-	-	b	b	b	a	b	a	b	h	-	a	-	b	a	b	a	a	a	b	a	a	-	-	b	b	-	b	-	a	b	b	-	a	-	a	a	-	-	a	a	a	a	a	-
*A01_70780465	AAGAATTAGGAGCATCGAATTCACCAAACCTAAGGAGAAACCATCCATAAATGTGCTAAGCATGGGATAAAAACATGTATAAATTACGGTTTATCAGCTATCGAGCATGTCTTTGATTTAGCATACTTCATCACGCTCGCTTTTCGCCATCAGACTGAACGCTACAAGAAGGGCCCATCTATCTAGGCCATTACGTGACTCGCCTCACTCGGCACTCTAGACTTCTCGACAGACTAGAGCAGTCTTCGAAACTTACCTTAGTCGGTCAGATGTCCTCTCAGGGAATCCCGAGCATGATCCA	-	b	a	a	b	-	-	-	a	b	a	b	h	b	a	-	b	-	-	a	a	-	b	-	h	a	b	-	b	b	b	b	h	b	b	a	-	-	-	-	a	h	-	-	a	a	a	-
*A01_70790190	CAAGCCTAGAATTCCTCGGCCCCTTATTTTTGGATCTTATCTACTAGAGGCTTCTCTCTTCTAAACATGTCCACACCTTGTGGAGCTACCGGGGCATATTGAGGAATCGGAGGAGGTGGGTGAAGTGGAGTGTTTGGATTCGTACGAACCAACTCTGTGTACCAAGCGTCCATCATACGGAGGTAGGCTTCTCTAGCCCCTCCGCCTTAACCCATAGTTACGGGCTTACTCTCTACTAGCGCATTGCCTTCAGTGGGAGCCTACGCGTTACTTTTCACAACATCCACCATGGCTCTATTAG	-	b	a	a	h	-	-	-	a	-	a	b	h	-	a	b	b	-	-	-	a	-	b	a	a	a	-	b	b	b	h	b	a	b	b	a	a	a	a	-	a	b	-	a	a	-	a	a
*A01_70800333	GGGAGAAGGTGGGCTACCATAAGTTAATATAGCAAATTAGGTTCTTTCCGATACTTAAAGAGTTTGTAATCAAACATTTTATGTCATTTTATTTGTTTTAAAAATTATATGTTAGTTATCTATAGTTGAATAAAATGAGTCTTTTTATGATGTTTCTTGACCAATTAGGCCAATTCAAATCTAATGAATTCTAACGAGTTGAGGTAGCGTGCAATAAATTACTTGCACACTAATGGATAAAATAAGTCTATAATTGAATAAAATTAGTCTTTTTATGATGTTTCTTGACCAATTAGGCCAA	a	b	a	a	-	-	b	b	a	b	a	b	h	b	a	b	b	h	b	a	a	-	b	a	-	a	b	b	b	b	b	b	a	b	b	a	a	a	-	-	a	-	-	-	-	a	a	a
*A01_70805276	TTTTTAGACTTGTTTGATAACTGTTGTTGTAGGCGAATTCAATGAATGGTAAGTATCTTTCCCAATTTCCCTGAAACTCGAGAACGCAACACCGTAACATGTCCTTTAAAATCTTAATCACTCTCTTCGACTGGCAGTAGGTTTGTGGATGGAATGTCGTGCTAAAACTCAACTTTGTCCCTAATGCCTCTTGTAACTTTTTTCAAAACCTCGAGGTAAGTCTCGGGTCTCTATTCGAAATAATCGACAACAGGACTCCATGTAGCCTCATTGTAACATCCCAAAATAGGGCCTAAACGAA	a	b	-	a	b	b	b	b	a	b	a	b	h	b	a	-	b	a	b	a	a	a	b	a	a	a	-	h	b	b	h	-	a	b	b	a	a	a	a	a	a	b	a	a	a	a	a	a
*A01_70807868	TTTGAATCCCCTATTCTGAATTTAGAAATTCATTAAAAATTGTACAAAAATAATTATGTGTTATACTTTATATATACATATTCTTTATTGAGTCTACTTTCAATATAAATCAATGTCATGGTTATTTGAATTCTGTATAGGGATAATATCAACTCGTAGTGAACAGAGGTTAGAGCAGCTGAACACTGAAACCGGGGAAACTTTAACTAATAAACTGTACTACTTGGCTTGACCAAAAATTCTGAAAAAAAATTTAGTAAGAAGATATACGAGTTTATTTTCAAATAAAATTTATGGATTT	a	-	a	-	-	-	-	b	-	b	a	b	-	b	a	b	b	a	b	-	-	-	b	a	-	a	b	b	b	b	h	b	a	b	b	-	h	a	-	-	a	b	-	-	-	-	-	a
*A01_70825008	TGACCCAAATGTCATGGCATGAATACCCGATTTATTTCCTGAGGTTCATTCGGGAATTCTATTATCTCTATTCTCATCATATTATCTCATTTCCAAAAATTAATCAAGTCATGCTATAATAATTGAAATACAATTCAAAACATACATAAGCAATGTAGTTGTATTAGTTACATACAACTTACCTTGGATTACAAAATGTGGCAACTAATCGATTTAGTCGATTTGCTTGGCTTTCCTTTGGTCTAGGTCCGGATTCAGTATTTCTTGATCTATAATAGCAAAATGCACTTATTTAGTCACT	a	b	-	a	-	-	-	b	a	-	a	b	h	-	a	-	b	-	b	a	a	h	b	a	-	-	b	-	b	-	h	b	-	-	b	-	h	h	-	-	-	b	-	-	-	a	-	-
*A01_70855166	CAGATGTTATTACCGATACTTTCACTTTTTATGATACTATTGTGATTGTATTGATAGATCTAGGATCTACTCATTCTTATGTATGTGAGACTTTAGTATCCAATAAGACTTTGCTTGTAGAGTCTACTGAATTCGTAATTAGAGTATCAAACCCTTAGGCAAAAATGTTCTGGTTGATAAAGTGTGCAAGAATTGTCCATTGATGTTTCGAGATATCTATTTTCTGGCTTATCTGATGCTATTACCTTTTAATGAATTTGATATAATTATGGGTATGGAATGGCTAACTTTGCATGATGCT	-	-	a	-	b	-	-	-	a	b	a	b	-	b	a	b	b	-	-	a	a	a	-	a	a	a	b	b	b	b	h	b	a	b	b	-	a	a	a	-	a	b	-	-	a	a	a	a
*A01_70966580	GAGTCACTTGGGATTTTGTTCAGGAGGAATTCTGTAAAAAGTACATCATTCATAGGTTTGTTGACCAAAAAAGAAAAGAGTTTCTAGAGTTGAAACAGGGTAATATGACAGTGACTGAATATGAGCACAAGTTTGTTAGACTCAGCAATTATGCTCGAGAGTGTGTGTCTACAGAGGCTATTATGTGCAAAAGATTTGAGGATGGGCTTAATGATGATATCCGATTATCGGTTGGTGTCCTAAATATAAAAGAGCTTGTTGTCCTAGTTGAGAGAGACTGTAAGGAAGAGGAGCTATTAAA	-	-	a	a	-	-	-	-	a	-	a	-	-	b	-	b	b	h	-	a	-	-	b	h	-	a	b	b	b	h	-	b	a	b	b	-	-	a	-	-	-	b	-	-	-	a	-	a
*A01_70997915	TCTTCAAATCTCTTACACATGATGGCTTATGTAGATACGCACTCCCGTGCATATTTGTTGAGCCTCACAAACTCGAGCTTATATTCCATGACCGCCATGCAGCCTTGCTTTAGTTTGAGGAACTTTTTCCTCCTTTGATCGATGAACATCTAACTAATGTATTTCTTTTTGAATTCTTCTTGGAAGAATGCTCAAGTTACTCGCTCTCTCAGTACGACTGACATGAGAGTGTTCCACGATTGGTAGGCTGAGTCTCACAAGAGTGACACTACAAACTTTATACACTCTTCAGGTGTGCATA	-	-	a	-	-	-	-	-	a	-	a	b	-	b	a	b	b	-	-	-	a	-	b	a	-	a	b	b	b	b	-	b	a	b	b	-	a	a	-	-	a	b	-	-	-	a	a	h
*A01_70998083	TTGAATTCTTCTTGGAAGAATGCTCAAGTTACTCGCTCTCTCAGTACGACTGACATGAGAGTGTTCCACGATTGGTAGGCTGAGTCTCACAAGAGTGACACTACAAACTTTATACACTCTTCAGGTGTGCATAATAGCTCATCAAAGACCCTAATAGTATTCTCCAACCAAAACTCTACTCTCTCTGGGTCATCATCTATGTTTGCTTAAAATTCCTCGGCCTCGTGCTTTCTAATTCTGTTCATTGAAGGTTTCTCTCTTCTAGCCATTTCTGCTCCTTGAGAAGCTATATGAATGGGTT	a	-	a	a	b	-	-	b	-	b	a	b	h	b	a	b	h	-	b	a	a	-	b	a	a	a	b	b	b	b	h	b	a	b	b	a	-	a	-	-	a	b	-	a	a	a	a	a
*A01_71004215	TTATGGACATGATTTACCTTCAGTATGTGTTCATCTGGAAATGTTTCCTGAATGGGTATAAATGGAGAATTCCCTTCTTGCGGCTCCAATCTGGAGAAGTGGTTTGCTACTTGGTTTTCTACTCCCTTTCGATCTTGAATTTCTAAATCAAACTCTTGAAGTAGAAGTACCCATCGGATCAGTCTCGGCTTAGCGTCTTTCTTGGCAAGCAAATACTTAACCACTGAGTGATCCGTATAAATAGTCACCTTGGTACCTACAAGATAAGATCGAAACTTGTCAAAAGCAAACACAATAGCAA	a	-	a	a	b	b	b	b	a	b	a	b	h	b	a	b	b	a	b	a	a	a	b	a	a	a	b	b	b	b	h	b	a	b	b	a	a	a	a	a	a	b	a	a	a	a	a	a
*A01_71061407	GAGGATCTCGATTAGCAGCTTAATTTCCTCATTCAGACTTTCCTCGAAGCGCTTACACATTTCTGCCTCCGTTTGGACCCACTCACTTGCATACAAACTTCGTCTCATGAACTCTCTTTCATATTCTGACACGGTTCTATTTCCTTGTTTGAATTCCAAGAATTCCTTTCGCTTTTGATCTAAGAATCTTTGACTAATATACTTCTTTTTAAATTCAACTTGGAAGAATTCCCATATGATACTCTCTCTCGGTGCTACCAGGGATACTGTTTTCCGCTAGTGGTATGCAGTATCCTTCAAT	a	b	a	a	b	-	b	b	a	b	a	b	h	b	a	b	b	h	b	a	a	a	b	a	a	a	b	b	b	b	h	b	a	b	b	h	h	a	-	-	a	b	a	a	a	a	a	a
*A01_71061567	AATTCCTTTCGCTTTTGATCTAAGAATCTTTGACTAATATACTTCTTTTTAAATTCAACTTGGAAGAATTCCCATATGATACTCTCTCTCGGTGCTACCAGGGATACTGTTTTCCGCTAGTGGTATGCAGTATCCTTCAATAGCGACACCGTGCATTTTAAACTCTCCTCAGGAGTACATGACAGTTCGTCGAGAACTCGCATGGTATTCTCAAGTCAAAATTTAGCACGTCCCGAATCTTCATCAATCGTGGCCCTAAACTCTTCGACTCTATATTTCCTAAGTTTATCTACTAGGGCCT	a	b	a	a	b	-	b	b	a	b	a	b	h	b	a	b	b	h	b	a	a	a	b	a	a	a	-	b	b	b	h	b	a	b	b	a	a	a	a	a	a	b	a	a	a	a	a	a
*A01_71061636	TCCCATATGATACTCTCTCTCGGTGCTACCAGGGATACTGTTTTCCGCTAGTGGTATGCAGTATCCTTCAATAGCGACACCGTGCATTTTAAACTCTCCTCAGGAGTACATGACAGTTCGTCGAGAACTCGCATGGTATTCTCAAGTCAAAATTTAGCACGTCCCGAATCTTCATCAATCGTGGCCCTAAACTCTTCGACTCTATATTTCCTAAGTTTATCTACTAGGGCCTTACCAATTCTCACGGGTACCATACTTTGTGGCACCCCTTCTTTAGGTCGAGCAGAGAACGGAGAAGGTC	a	b	a	a	b	-	b	b	a	b	a	b	h	b	a	b	h	h	b	a	a	a	b	a	a	a	-	b	b	b	h	b	a	b	h	a	a	a	a	a	a	b	a	a	a	a	a	a
*A01_71151725	TCGTCCATCCTCATATGGTAGTCCAAAATATTGCCCATTAGAATTCAACATTTGAAACATTATTGGCTTGAGTTCAAAATTCCCAACTTGGATTGCTGGCCTAACAACTCCCGGTTATAAGTCATCCAAGACAGGTACTACAAAGTCTCGTATAGTCCTGTTTTGTATTTGAGTGTCTTGCAGAAATGGTGGCTTATTAGCATTTTGGTGCTACAGCTGGGGTATGGCTTCATTGTTTCTTGATAAAGCCATATTCCTTTGTTCTTGAAGTCTCCTCTGAGTGGTCCTTTCAATTTCTGGA	a	b	-	a	b	b	b	b	a	b	a	b	h	b	a	b	b	h	b	a	a	a	b	a	a	a	b	b	b	b	h	b	a	b	b	a	a	a	a	a	a	b	-	a	a	a	a	a
*A01_71162187	TTCATTCGAACGAACCCGAATGCTCAACCTCCTCCACCCCCTCCAAATCCCCAAGCCGTACCCAAAGTGCCCCAAGTTATGGAATTTATGAGATTTCATAGAACCCCAATTGATAAAATTCGACAGCAAGGAGCCGAGGAATTTAAGGCCAATGCTAATGATGACCCTGAGAAAGTAGAATTCTGGCTTAAAAATTCTATTCGAGTAGTCGATGAGCTATTGTACACACCTGAAGAATGTTTGAAGTGTGCTATTTACTTTTTGAGATACGCGGCATATCATTGGTGGAAGACGCTAATTT	-	b	-	a	b	-	b	-	a	b	h	b	h	b	a	-	h	-	b	a	a	-	b	a	a	a	b	b	b	b	h	b	h	b	h	a	h	a	a	a	a	b	a	a	a	a	a	a
*A01_71191844	TAATGCTAGGTCTAATAAGCCTGAATGCCAACACTGTGGTAGACGACATCCCGGTGAATGTAAGATAAATAACTGGGCTTGCTTTAGATGTGGTTCCCAAAATCATTTCGTTTAGGATTGCTTGGAAATGGTTGAAAAAGATAATTTTCAGAATTCAAGGTTGAGTAATACTGCTGCTAGAGGGAGGCCAGTGAGAAATACGAGAAATACGACTAGTAGTAGAGGTGTATACAAAGATTCAACTGTGAAGTCGGAACCAAGAGCACCTGTGAGAGCTTATGTCATTCGTGCTCCCGAGGAT	a	b	a	a	-	-	-	b	h	b	a	-	h	b	a	b	b	-	b	h	a	-	h	a	a	a	b	b	b	b	h	b	a	b	b	a	a	a	-	-	a	b	-	a	a	-	a	a
*A01_71218237	TCGAAGCGAAAGGAGTTCCTGGAACTCAAACAAGGAAATAAAACTATATCAGAATACGAAAGGGAATTCATAAGACTAAGTCAGTATGCGACTGAATGGGTTCAAATAGAGTCAGAAATGTGTAAACACTTTGAGGAACATTTGAATGAGGAAATCAAGCTGTTAATTGGGATCCTTGAGATTCGAGAGTTTGCTGCATTAGCTGATTGGGCCAAGAAGGCCGAGGAGCTCAATAATGAAAGGAACCAAGCTAAGAGAGAAACTCAAGTTTCGAGCAAGAGGTCCAGTGGTAAGACACTCT	-	b	a	-	b	-	-	-	-	b	a	-	h	b	-	b	h	-	b	a	a	-	b	a	h	a	b	b	b	b	h	b	a	b	b	h	a	a	-	-	a	b	-	-	a	a	h	a
*A01_71229574	AAGCATAAAGAGTTTCTAGAGTTGAAACAAGGCCGGATGACTGTCATTGAGTATGAAAGAGAATTCGTACGTTTAAGCAAGTATGCTCGAGAGTATGTGTTTATTGAAGAGATTATGTGTAAACGGTTTGTTGACGGGTTGAACAAAGATATAAAACTATTAGTTGGGATTCTTGAATTGAAAGAATTTTTCATTCTGGTTGAAAGGGACTGTAAAGCCGAAGATCTTAGCAAAGAAAAGAGAAAAGCAGATTCAGAAGCTAGAGACTCAAAAAAAAGATCGATGATAAGCCGTATCACTC	a	b	h	a	b	b	b	b	a	b	a	b	h	b	a	b	b	a	b	a	a	a	b	a	a	a	b	b	b	b	h	b	a	b	b	a	h	a	a	a	a	b	a	a	a	a	a	a
*A01_71256254	ACCCCGTGAATCTATTTCTCACTAAGCTTAGTCCAGTATAGTGGTGTTAGACATTTGTAACCATACAATGCTTGATACAGTACTATCTTTATGCTCGATTGAAAGCTGTTATTATATGCGAATTCAACCAATGGCAAATATCTCTCCCAGTTGCCTTTGAACTCTAAAACACAACAACGAAGCATATCTTCAAGAATTTGAATTACCCTCTCAAACTGACCGTCGGTTTGTGGATGAAAAGCAGTACTAAAGTTCAACATTGTACCCAAGGCTTCTTGCAATTTCTTCCAAAATCTCGACG	a	-	a	a	b	-	-	-	a	b	h	-	h	b	h	b	b	-	b	a	a	-	b	a	a	a	b	b	b	b	-	b	a	b	b	h	-	a	-	-	a	b	-	-	a	a	a	a
*A01_71257537	TGATTATTTTAAGGTCTATACCATGAATATATGACTGTGTGAAAGTTTCGTTTAGAAATTTTATCGTTTGAATTCTTAATTCGGTAAAAAGGACTAATTCGCGTAAAGTGTAAAAGTGGAGTTCTATTAGCTAAAAGTGTTTAATAGCTATAGAACCTTAAATTTAAGGTCCTTATGTTGCAATTAGACCATTAATAGCATGATTGGATATATATTAAGGTGTTTTAAATGATTTTATATAAGGTTAATATAGTAATTCATTAAATAAAGGTTAAATAATTAAAACAAAAGACAAAATTTT	a	-	a	a	b	b	b	-	-	b	a	-	-	b	a	b	b	-	b	-	-	-	b	a	-	a	b	b	b	b	h	b	a	b	b	h	-	a	-	-	a	b	-	-	-	a	-	a
*A01_71260076	ATTAGGAGCATTGAATTCACCAATTGTAATGGGAAATCATCCATAAAATGCGTTAAACATGGGATAAAAAAATGTATAAATTATGGTTTATCAGGTTCAATGGGGTAAAAGAAAAATGAGAATGTGTATGAGATTGGTACAAGAGGATACAGGTATGTGCATAAACTATATTAGCTCTGAATTGAATAAATGGCAAAGGAAGTATATAGTTTTGTGAATGAGAAATTGAGATGTTTGTTAGTTGATGTGAACTCTTATACTTATGATTAAGTGTTGAATTATGTGTTATGATTATATTGAA	a	-	a	a	b	-	-	b	-	b	a	b	h	b	-	b	b	-	b	a	h	-	b	a	-	a	b	b	b	b	-	b	a	b	b	h	-	a	-	-	a	b	-	-	-	a	-	a
*A01_71262839	AATAAGGAAATAAGACTGTGTCAGAGTATGAAAGGGAATTCGTAAGGTTAAGTCAGTATGCAACGGAGTGGGTTAAATCAGAGATAGAAATGTGTAGGTGATTCGAGGAAGGCTTGAATGAGAAAATTAAATTGCTGATTGGGATCCTTGAGATACGAGAATTTGCTGTATCTGATCGGGCCAAGAAGGCCAAAGATCTAAATAATGAAAGAAAGCAAGCTACGAGAGAAGCTCAAGTTTCTAGTAAGAGGTCTAGCGGTAGAACACACTCCTTCCCTACAAAGAAATTGAAAAGTCAACA	-	b	a	h	b	-	-	b	a	-	a	b	h	b	a	b	b	-	-	a	a	-	b	-	a	a	h	b	b	b	-	b	a	h	h	-	h	a	-	a	a	b	-	-	a	a	-	-
*A01_71339616	TTGATTTCTGATTGTATGGAAGTACTGATGAATTCTTGGTGAAATGTTATCTTATTTAATCTTACTTTTATTGTTTAATCTTGGGTTTGAATTTTTTTAATACGAAAGTGTTATTGTAGTGACAGTTTGATCCAACAAGCATTTCAACGGAATTTGAGTGAGGATTAGAGAAATTTAGTCCACTTGTTCTTAATAGTACCGTATTGCCATCATCGGAAGGTGAGGTTAATATGCATGTTTAAGTCTCAGATTAAATAGAGAAGTAACACTGGGTAAGATTTACATTGAATCTTATTGCTTC	a	-	a	a	b	b	b	b	a	b	a	b	h	b	a	b	b	a	b	a	a	a	-	a	a	a	b	b	b	b	h	b	a	b	b	a	h	a	a	a	a	b	a	a	a	a	a	a
*A01_71341691	AAGCTTCTACTTCTGACCCATTAGCAACTCTTGAAGTGTTAATGCGAGAGCATATTTCTCATACGAAAGCTATCGTACAAGGGAATTCATCTTCGATTTTTGACCATTGGAAGAGCAATTAGGACAACTTGCTTCAAATCCGAATACTCGACCACCAGGTTTATTACCTAGTGGCACGGAAAATCCTATTCCGAGGGGAAAGAACATTGTAAGGCTATCACTCTTAGGATTGGTAAACAAATTAGAGAACCGTTTATCGACTCTACTATAGCACTTCAAGATAGAGATGGAGTGGTCACTG	a	b	-	-	b	b	b	b	-	b	-	b	b	b	-	-	b	-	b	-	-	-	b	a	-	a	-	b	b	b	b	b	a	b	b	-	-	a	-	-	a	b	-	-	-	-	-	a
*A01_71449106	ATGAAAAATAAAAACGGTAATGATATTGTCAAATGAATTTTACTATATGACGAATGAGAATTCTTAAGGGAGTTCCACTCGGGGGCATAAAAATAGTAGTCGATACCATGCCCACGATTGAAGAAGAAGAATGCAACTGTTGATTTTGGCTTTATCCAATATTGTCGCCCGACACATTTCTCAATACAACGTCGCTAACATCGCTGATCCCCAACTAAGTCGTCCCAATTCTTTCAAATCGGCTAGTAGTAGTAACCACCTTAAATGTACTATTGTGAGATTTATCTAGCATTAGCAAACC	-	b	a	a	-	-	-	-	-	-	a	b	h	-	a	-	b	-	-	a	a	-	b	a	a	a	b	b	b	b	h	h	h	h	b	-	a	a	a	-	a	b	-	-	a	a	a	-
*A01_71603857	CAACATAGTTAATAGATAATAAGTAAACATAACATCTATAAAACATAGCATATATTAAGAAATGAATTCCATGTATATTTCATCCATCACCTGATAAATTCTTATCCTTTTTATTTCATATATGCCTATCTATCTTTCCATTTCATATGAACATTAGTAACATTAAATTTAATACATGTCTTTCCATTAATCTTTACTTACCCGTTGAACCATATTGAATTACATCTGATACTTGAAATAATATTTTCAATACAAATTACCTGACACAATACACCGCCACAAAGCCTGCTAAGCTCAAGGC	-	b	a	a	b	-	-	b	a	-	a	b	h	b	a	b	b	-	b	a	a	-	h	-	-	a	b	b	b	b	-	b	h	b	h	-	-	a	-	a	a	b	-	-	a	a	a	a
*A01_71635303	TGTGAATCCCCAGCTGAAACTGTCATTCGAGGGTTTGCCTCTTTGGACCTCTTTGATTGAGATTGAAATGACTTGCTTATCGGCCTTTTTCTGGCATATCGAGCCTCAATAGCAGATTTTCTTCTTTCTTTGTTCAATTCTTCGGCTTTGAGAGCTCGGTCAACCAATACTATGAATTCTTTCAGCTCCAAAATTCCCACAAGCACTTTAATGTCCTCATTTAGCCCATCCTCAAACATTTTGCACATAATGGTCTCGGTGTACACACATTCCTGGGCATACTTGCTGAGTCTTACAAATT	a	b	a	-	b	-	b	b	-	b	-	b	h	b	-	b	b	-	b	-	a	-	b	a	-	a	b	b	b	b	-	b	a	b	b	h	-	a	-	-	a	b	-	-	-	-	a	a
*A01_71662681	TTATTTTATCTCATGGTAACCATTACATCTTCCTTCATGAAAAGTCAATCACTATTACATAGTAATTAAGTCATTCATCACAAAGAGGAACAACCTGTGATCACATTTACTTTTCATTTACCATGTAATACCAATGAGAAGATATCATTTACCCATATCTCGGGCTTGAATTCCACTATTGTGAATGACACTACATACTACAGAAGTCGTACCCAATGTACTAACTTTCGGTTCCTTATCTATTTGAAATCAGGCTTTTACTTACATCAAATTATACGAGTCACACATACTAAGTCTTGTT	a	-	a	a	b	b	b	b	a	b	a	b	h	b	a	h	h	h	b	a	a	a	b	a	a	a	b	b	b	b	h	b	a	b	b	a	a	a	a	a	a	b	a	a	a	a	a	a
*A01_71667456	GAGAATTCTAAGAAAATTTCTAGGGCTGAGCCTTACACGCCCGTGTGGAGGAAATGCACATGCCCCTGTTCTTTGGGACACGCCTGTGTCCCTTACCCGTCTGGGATTTCTAAAACTTATTTTTCATTTCAAACCTACAGAGGTTTTCACAAGGCCGAGCACACGCCCGTGTCCTTAGCCCGTGTCCCTTACATAGCCTAGACACGCCCGTGTCCAAAAACCTAGACATTCTGTTTATTACGTCATCACTTATTTAAGGGCACACGGCCATGCACACGCCCGCGTTCTAGGCCGTGTCCTT	-	-	-	a	-	-	-	b	a	-	a	b	h	-	h	-	b	-	b	a	a	-	-	-	a	a	-	-	h	-	b	-	h	-	b	-	a	-	a	a	-	b	-	a	a	a	a	-
*A01_71690573	ATTAGGAGCATTGAATTCATCAAATCTAAGGAGAAATCATCCATGAATGTGCTAAGCATGGGATAAAAAATGTATAAATTACGGTTTATCAAATACCCCCACACTTAAGCATTTGCTTGTCCTGAAGCAAAATCCTCAATTCATAATCAAAATAAACTCTTCTCAACTTATAATCCCTATCGATAATATCTCAAAGTAAACCATAAGTAGTCATACATTGAGAAAACAAAACATGTGTCACATACATCATGAACTCAGACCACAACTAGATGAGCTCAGATGTCACATATATCATGAACTC	-	b	a	-	b	-	b	b	-	-	a	b	h	b	a	b	b	-	-	a	a	-	h	-	-	h	b	b	b	b	h	-	a	b	b	-	a	a	-	-	-	b	-	-	a	a	-	a
*A01_71692217	TACATGAAGTACATTGTGAATTTTCTCTAATTCAGACGGTAAGGCTAAACAGTAATGAAATGGCCCAATTCTCTCGATGATCTCATACAGCTCTATAAATCGTGGACTAAGCTTTCCTTTTCAAGCAAAATGAAGAATTTTTCTCCAAGGCAATATTTTTAAGAACACTCTATCGCCAACTTGGAATTCAATGTCTTTTCTTTTCAAATCCGTATATGATTTCTGACGGTCAGAAGTAGCTTTCAAACTAATACCAATTACTTTGACTTTTTTTTTACTTTTTGAATCAAATCAACATCGA	a	b	a	a	b	b	b	b	a	b	a	b	h	b	a	b	b	-	b	a	a	a	b	a	a	a	b	b	b	b	h	b	a	b	b	a	a	a	a	a	a	b	a	a	a	a	a	a
*A01_71693688	TGAGTTAGATAGTTTTTCTCCTGCGGTTTAAATTGATGGGAAGCATAATATACTCCTTTGCCTTCTTGCATCAAAGCACAACCTAAACCATTTAGAGAAGCATCACTATAAATCACGAATTCTTTACCAGGCTTTGGCTGGATCAACACAGGGGCTTCAGTCAACAACTTTTTCAACTGCTCAAAACTTTGTTGATACTTTTTGGACCATTAAAACTTGACTTCTTTCTGAAGTTGCTTCATCATCGGTGTAGAAATCATCGAAAACCCTTTTATAAATCTCCGATAATATCCAGCTAGAT	a	b	-	a	b	-	b	b	a	b	a	b	h	b	a	-	b	-	b	a	a	-	b	a	h	a	b	b	b	b	h	b	a	b	b	h	a	a	a	a	a	b	a	a	a	a	a	a
*A01_71701504	CTTCTATACATTTTAGCCTCAGAGGATACACACTCCTGAGCATATTTGTTGAGCCGGACAAACTCTCTTTCGTACTTGGTGACTGACATGCGGCCTTGTTTCAATTTTAAAAATTCCTTGTGCTTCTGCTTAATGAATCACTCATTGACGTACTTCTTTTGAAATTTTTCTTGGAAGAATTCCCATGTGACCTTCTCTTGAGGTACCACAGATACTAGTATCTTCCACCAGTGATATACCGGTTCTCTCAACAAGGAAACAACACACTTCAAACATTCTTTGGGTGTGCATGATAGTTCAT	a	b	a	a	b	b	b	b	a	b	a	b	h	b	a	b	b	-	b	a	a	a	b	a	a	a	b	b	b	b	b	b	a	b	b	a	h	a	a	a	a	b	a	a	a	a	a	a
*A01_71707659	TCCATAATACCAACCACTTGCTCATAGAGAAATCAAGGCATAACTCATAATAACATTAAAGAATATGAATTCACATAATACTCAAGCATAAAAAATATAACATAACATCACATTATTTGTATATGAACTTACCTCAGTACAAAATGATAAAAACGAGTCTATTCTTCGTAAACCTTATTTTTCCCCTGATCAAGATCCGAATCACGTTTTCTTGATTTATAATGCCAAATTTAACTTATTTAATACATACATTGTTCGAATCGACTCATAACACATACTTTGGTAAAATTACTTTTTTACC	-	b	a	a	b	-	-	-	a	-	a	b	h	b	a	-	b	-	-	a	a	-	b	-	-	a	-	-	b	-	b	-	a	-	h	-	a	-	-	-	-	-	a	-	-	a	a	-
*A01_71708596	TGCTTAAAGCTTTTAGAATTCAAGTTTTCTAACTTATTCAATTTAGTCTCTAACTTCAAATTGGACACTTAAGGCATAAAATTTCTTCATGAAAATTTCACACAAACACGCATTCATATGATGGATCATCAAATAATCATACAATAATTATTTCTACTTTGAATTTATGGTCTCGAAACCACTATTCTGACTAGACCCTGATTCTGGATGTTACAGTCGCACCTTTCAGCTGATCAAACAAATCATCGACTCGTGGCAAATGATATATATTTTTGATAGTGACTTTATTAAGCTGTCGATA	a	b	a	a	-	-	b	b	a	-	a	b	h	b	a	b	b	a	b	a	a	-	b	a	h	a	b	b	b	b	h	b	a	b	b	-	a	a	-	-	a	-	-	a	a	a	a	a
*A01_71714743	CAATATGATTCTATTTTATCTCATTGTAACCATTACATGTTCCTTCATTAAAATTCAATTATTATCAAATAGTAATCAAGTCATTCATCACAAAGACAAACGACCCATGACTGCGTTTAATTTTCATCAATCATGTAATGCCAATAATAGGATATCACTTATGCATGTCTCGGGCTATGAATTCAACTATTGTGAATGGCGCTGCATACTACAGCAGTTGTATACCCAATGTACAAGCTTTTAGTTCCTTATCTATTTGAACTCAGGCTTTTACTTACATCAAAGTATACGAGTCATGTAT	a	-	a	a	b	b	b	b	a	b	-	b	h	b	-	b	b	-	b	a	a	a	h	a	a	a	b	b	b	b	-	b	a	b	b	a	a	a	a	a	a	b	a	a	h	a	a	a
*A01_71737951	CAGTTCTGTAGTTTAAGAGAACTTAGTGAATTCCTCTATCACACCATATTTAAACTCTACCGTATAAGGGTAAACAATAATAAATAACTAAATTTAAATACTCGCTACTTGCCCAAGGCGATTGTTTGACATCAATGTGGCAGACTCCACTAGATCCTTCAAGCTACGTGGCTCACTACTCAACCTTCCTCTAGTTGGAATCTCCTCTAGACCTTCTCCTGAACACCTCGCCCTATTAGAAAAACCTATCATTACTTCTTGTCTTTCTTTCTTACTCTTTTCCCTTTTCAATGGGTGTTCG	-	b	a	a	-	-	-	-	a	-	a	b	h	-	a	-	b	-	-	a	a	-	b	-	-	-	-	-	b	-	b	b	a	-	b	-	h	a	a	-	h	b	a	-	a	-	-	a
*A01_71821780	TTTAATGAGGTCTCAAACTATATTAGAATTCAGCCCCAATTTCGGCCACTATGGGTAGTGGTGCGTGCGCATATGTGTAGAATAGGGGACTGTTTTGTTTGTTGAATCTTGCCCAATTAATTCCAGTTTTTAATTTAAGTTCTTAAACCTTCCTAATAAGCTATTAAGCCCAAGTCAATTAGGTAAAAATGTTGATCTTTTGGGCATTCGAAACTTACAAATCAAGTAGCGTAAGTGCAGATAAGCGTAAAATTAATTGTTGTTTCAACATAGTTGTAAGGTAAATGTTATGGATTGATTA	a	-	a	a	b	b	b	b	a	b	a	b	h	b	a	-	h	-	b	a	-	a	b	a	a	a	-	b	b	b	h	b	a	b	-	h	h	a	a	a	a	b	a	a	a	a	a	a
*A01_71835265	ACTCAACTTTCGTTGAAATACTTGTTGGCTCAAACTGTCACTGCACTTTCCAGTGTCAGTGACTGCAATAACACTTTTGTGTTAAAAAACATTCAAACCCTAAGATTAAACAATAAAAGCAAGCTTGAATAAGATAACATTTAACCAAGAATTCATGTGTACTTCTATACAAATAGAAATCAGAGATTAATCACCAGCATTTAGAAAGAAATAAGAAAGAATCAAATGGAGAAGACAATCCCTAGACAACTCGACTGAATTTCTCTATTTCCTCTTGTCTCGCACTTAGGTCTCATCATTA	a	-	a	a	b	b	-	b	a	b	a	b	h	b	a	b	b	a	b	a	a	a	b	a	a	a	b	b	b	b	h	b	a	b	b	h	a	a	a	a	a	b	a	a	a	a	a	a
*A01_71835346	TTAAAAAACATTCAAACCCTAAGATTAAACAATAAAAGCAAGCTTGAATAAGATAACATTTAACCAAGAATTCATGTGTACTTCTATACAAATAGAAATCAGAGATTAATCACCAGCATTTAGAAAGAAATAAGAAAGAATCAAATGGAGAAGACAATCCCTAGACAACTCGACTGAATTTCTCTATTTCCTCTTGTCTCGCACTTAGGTCTCATCATTAGGAGCTAGTCTACATTTGGTTTTCACGTTGGCTCACCTGTGAGGGGCTTAAGCTACCATGGCCACAAGCTTCAAGGTAAGA	-	b	h	a	-	-	-	b	a	-	a	b	h	b	a	b	b	-	b	a	a	-	b	-	a	a	b	b	b	b	-	b	a	b	h	-	a	a	-	-	a	b	-	h	-	a	-	h
*A01_71852345	AAGCTTTGATAAAGCTCACGATACGTCATAGGGATAGGCGTGAATTGCATACTTTTCGAATTCTGTCTTGTGCCCGATTTATGTCTTCGGGTACTTTGCTGTTCGACCGCAGCTGCTTTGGGTTGACCAACTGTGATTGCCCTCGAGTTGGTACTATTCATGTTATTCACCTCGTTGTCGTTTCTCATTGGGGCCGATCATTTAGCCGTTTCCCCCTCAATTTTACCGCCCTTATGGCATTCTCAATCATCTCTCCTGCCATAACTATATCCGCGAAACTTTTCCTGGTGCTTCCAATCAT	a	-	a	-	b	b	-	b	-	b	-	b	-	b	-	b	-	-	b	-	-	-	-	a	-	a	b	b	b	b	-	b	a	b	-	-	-	a	-	-	a	b	-	-	-	a	-	h
*A01_71872668	CTGGCCGTGTGTCCCCTGCACTTAAAATTTGAATTCAATTTGGATGGTAGTAAACACACGGGTAGAGACACGGCCGTGTGTCTCAACCGTGTGGAGGACACGGCTTAGCACACGGGCGTGTGCCTTGGCCGTGTGCCTCAAAATGAATGATGACATTATAAATAGAATGTCTGGGTTTTGGACACGGACGATGACACGGGCATGTCTAGGCTATGTGAGGGACACGGGCCAGGAGCACGGGAGTGTGCTTGGCCGTGTGAAAACCCTTGTAGGTTCGAATTGAAAAAGAAATCGAAATAAT	a	b	a	a	b	-	b	b	a	-	a	b	h	-	a	b	b	a	b	a	a	a	h	a	a	a	b	b	b	b	b	b	a	b	b	-	a	a	-	a	a	b	a	a	a	a	a	a
*A01_71885525	ACTTTTCATTATTGGCTATTGAGTGCTTCATTTATTGTCCTTAAACACCTCGAGTGATCTGAGTGAATCTTTAGTGAGGATGTGAAACTCTGTGATATTCTGAATCAAAGGTAATTACTTAGATGCGGAGAGACACCTATGTTTTCATGATTAAATACTCAACTTGGAATGTTTGAAACTTTATGCCCTTTTAGTTGAATTCTAATGTATGATTACCTATGGATTATTTTGAGATATTATCGATAAGAATTATAAGTTGAGAAGAATTTATTTTGATTATGAGTTAAGGATTTTGCTTTAG	a	b	a	a	b	-	-	b	-	b	a	b	h	b	h	b	b	-	b	a	a	-	b	a	a	a	b	b	b	b	-	b	a	b	b	h	a	a	-	-	a	b	-	-	a	a	a	a
*A01_71887853	CATTCGCCTTCGGTTATTCCATTTTTCATTGAGAAACAAATCTAAGCAGTGGTTGAATTCGTTACCACAAGGGTCAATCACCACTTGGGAACAAATGATCATAAAGTTTTTATTAAAATATTTTCTGCTGGCTAAAACGGCTAAAGTATGAAATAATATCTCTTCTTTTATGCAGATGGATTTAGAAACACTCTACGATGCATGGGAGTGATACAAAGATCTCTTGAGAAGATGCCCTTGCCATGGGTTACCACTCTGGCTACAGGTTCAAAAGTTTCATAATGGCCTGAATCCTTCGACT	a	b	a	h	b	-	-	b	a	b	a	b	h	b	-	b	-	-	b	-	a	a	h	a	a	a	b	b	b	b	-	b	a	b	b	a	-	a	-	a	a	b	-	-	a	a	a	a
*A01_71912323	TGGTTTGTAAGAAGAACCTGTTAGCCGAACGACCTCCACGCCCTCCCATACCACAACCTAACCCTATTATTCCTCAAGATTTGGAACCAATATGTGCAAGCAAGCCTCCAGATGATAAAATTCAAAAGTATAGGGTTGAAGAATTCCACGGTTCAACCGAAGATGATATAGAAAGAGCTGAGTCCTGGTTGGAAAACACAGTGAGAGTTTTTGATGAATTATCTTGTACACTGGTAGAATGTTTAAAGTGCGTTGTATCGTTACTAAAAGAGTCAACATATTAGTGGTAGAATACATTGAT	a	b	a	h	b	b	-	-	-	b	a	b	h	b	-	b	b	-	b	a	-	-	-	a	-	a	b	b	b	b	-	b	a	b	-	a	-	a	-	-	a	b	-	a	-	a	a	a
*A01_72024260	GGAAGCCTTACTGTATGAAGATCTTGACTGAAGGTTCGACGTCAACCCTTGAGTATAAGGGCTGGTTTAGTAAGAGATTCAACGATAATATCCCTAGGCCAATTTTGGGAGAGACTCGATCATTAGAGGAGAACTTGCGAGTGATCCCATCGGAGTTGGAGGTCATGAAGCAAGAGTTCGAGGGAAAGAATTCAGAGCTAGAAAAGAGGAATGAGAAGCTCGAAGAGGAGAAAATGTGCTTAAGTCTCGATGTTGACGTTCAAAAGATGGAAGTCGAGAAGATGAAAAAGGAAAAGAGAAA	-	-	a	a	-	-	-	-	a	b	a	-	h	b	a	-	-	-	-	-	-	-	-	a	-	a	-	b	b	b	-	b	a	b	b	a	-	a	a	-	a	b	-	-	a	a	-	a
*A01_72045261	AGTACTCAAAGACAGGAATCGGGTACAAGACAGAATTCAGAGAGGATGCAATTCACTCCTATCCCTGTGACATATCGTGAGCTTTATCAAAGCTTATATGATGCACATGCCATTGCTCTATTTCACTTAAAACCACTGTAGCCACCGTACCCCAAATGGTATGATGCAAATGCTAAATGAGAATATCACGCGGGAATATCGGGGCATTCAATTGAAAACTGCACTGGGTTTAAGAAGGTCGTGGAGAGGCTCACTAAAATGGGGGTGGTGAAATTCGATAGTACCCCTAATATTGAAAATT	a	-	a	a	b	b	b	b	-	b	a	b	-	b	-	b	b	-	b	-	-	a	-	a	a	a	b	b	b	b	a	b	a	b	b	a	-	a	a	a	a	b	a	a	a	a	h	a
*A01_72089294	TTTTCAATATATCTACCTTTGTACATTGAGGGTAATGTACATCTTAAGTGTAGGGGGTCTTTTATATAAAAAATCCCTAAACTTTGTTTTATTCTCATGCAATCTTCTCATATCATTATTAGAATGAATTCCAATTAGTCTATAATGTTTATTGACATATCTTGAATTAAAACATAGGCATTTATGCATTGATTGTTTAAACTTTAAGACATTAGGGAGTCAAGCATGACAAGTTGATTTTTGAAGAATTAAAAACTTTTAGGTTGCTTTCCCAAGTTTAGGTATTAGTTTGAGTTGGAAT	a	-	a	-	-	-	-	h	a	-	a	b	h	h	a	b	b	-	b	-	-	-	b	a	-	a	b	b	b	b	-	b	a	b	b	-	a	a	-	-	a	b	-	-	-	-	a	a
*A01_72177587	GATGATTTCTCCTTAGATTTGGTGAATTCGATGCTCCTAATCCTTTAGTTTCATGAGGTGAGCATAAGAGAGTAAAAAGAGAGAGAAACGGGCAAAAAACGGAGAAAATGGGCGAACATGAGAAATAAGCACAGCCTGGACTTCCTCACACGGGTGGACCACACGCTCGTGCCTATTTAACAGCCTTGACCATGGTCTGAAGCAATCGCACATGTGCGTGTCACACAGGCGTGTCCCTATCGAGCCCAAGTATAGTCCTATTCGTAAAAGGCCACTTTTGAGGGCTTTTACGCATTCTAAA	a	b	a	a	b	b	b	b	a	b	a	b	h	b	a	b	b	-	b	a	a	-	h	a	h	a	b	b	b	b	-	b	a	b	b	h	-	a	a	a	a	b	a	a	h	a	a	a
*A01_72250682	TTCAGGCCGTGCTCGAGCCTACCAAATTGACATGACCGTGTGGTCTACCTGTGTGAGGAGGTTCAAGCCGTGTTGATTTTGTACTTTGGCCCATTTTCTCCGTTTTTGGCCCGTTTCTCGTTCCTTCAGCTCTCCTATGCTCTTCTAAGTGTAAAACATGAAATTAAAGCATTAGGAGCATTGAATTCACCAATTCTAATGGAAAATCATCCATAAAATGCATTAAACATAGGGTAAAAATATGTATAAATTATGTTTTATCAAAATCCTCAACTCATAATCGAAATAAATTCTTCTCAAC	-	b	a	a	-	-	-	b	a	-	a	b	-	-	a	-	b	a	-	a	a	-	b	-	a	-	b	-	b	b	-	b	a	-	-	-	-	a	-	-	a	-	-	a	a	a	a	-
*A01_72270644	GACTTTAGAAACATTTTTCGGAGGTTTACAATCAAGTATAGCTGAAATTTTACTCAGGTCAACCCAAGTACCCGATACTGATACAACATGTCCTAGAAAATTGACTTCACGTAACCAGAACTCGCATTTACTAAACTTCACATGCAACTATTTATCTTGCAAAGTTTGTAACACAAGTCTTAAATGTTCGGCATGTTCGAATTCACCATGGGAATAGATCAATATGTCATCTATGAAAACCACCACAAATCGATCTAGATACTATCTGAAGATCTGGTTCATCAAATCCATAAAAGCAGTA	a	-	a	-	b	h	-	b	-	b	a	b	h	b	a	b	h	a	b	a	a	-	b	a	a	a	b	b	b	b	-	b	a	b	-	a	a	a	-	-	a	b	-	a	a	-	-	a
*A01_72272893	ATCATCATCATCAGTAGCTCTGAATTCTTCAGCCTCATGTTTTCTGATTTTATCAACAGGGAGCTTATGTAATCTCAACGGATCACTCACTTGAGGTATAGCAGATATTGGAAAAGGATTAGTCGGGGTGGAAGTTGTTGTGCAGCCGAATTCGTTCGGATATATTGAGTAAACCAATCATTCATCATTTGATAAAAGGCTTGTTTAGCCTCTCCCTCTTGGTTACTCGATGTCGGTCTCGACATCATCAGCTACAGATCTATCGAGATCCATTTACTATACGAAAACATATTTTCAAATG	-	-	a	a	b	-	-	b	a	-	a	b	h	-	a	b	b	h	-	a	a	-	b	-	a	a	b	b	b	b	-	h	h	b	b	-	a	a	-	-	a	b	-	-	-	a	-	a
*A01_72349926	CTATGTTGCAAAATGGGGAGCTTGATGTTGCAATGTAGAGAGTAAAGAGCAAGAATTCCAAGATTTCCTTCAGTGTCACGATGCAACCAAGGGATGTCGCAACACACCCCTGAAGCTACCTTGAGTACGAGCATATTGCCTTTGATGTCGCGACAAAGGAAATAGGGTGTCACGACACCGATCCTGTACAAGAAATACTTACGAGCCAAGAGCATTTTGATCTACACAATCAAATATTAAACATGAGAGCGTCAGCTGACCTAGGGTTGAGGAAGACGACAATCCTTGAATTAAATACAAC	-	b	a	-	b	b	-	b	h	b	h	b	b	b	h	-	b	-	b	a	a	-	b	-	a	-	-	-	b	-	b	b	h	b	b	-	h	a	-	-	-	b	-	-	-	a	a	a
*A01_72459132	CGCTCGTACTTCGTTATCGTCCTACGGCCTTGCTTCAACTCTAAAAATTATTTCCTTTTCTGGTCTATAAACCTCTGGCTAATGTACTTCTTCCGGAACTCTTCCAGGAAGAATTCCCAAGTTATCCTCTCCCTCGGTGCAACGGACACAAGTATATTCCACCATTGGTAGGTCGAGTCTCGTAGGAGTGACACTGCACACTTCACACACTCCTCACGCATGCACAATAGCTCATCAAATATCCTAATGGTATTTTCTAGCCAAAACTCTGCTCTCTCCGGGTCATCATCAATATTCGCCC	-	b	a	-	-	-	-	-	-	-	-	-	b	b	-	b	b	-	b	-	-	-	b	a	-	a	b	b	b	b	-	b	a	b	-	-	-	a	-	-	a	b	-	-	-	-	-	a
*A01_72459168	AACTCTAAAAATTATTTCCTTTTCTGGTCTATAAACCTCTGGCTAATGTACTTCTTCCGGAACTCTTCCAGGAAGAATTCCCAAGTTATCCTCTCCCTCGGTGCAACGGACACAAGTATATTCCACCATTGGTAGGTCGAGTCTCGTAGGAGTGACACTGCACACTTCACACACTCCTCACGCATGCACAATAGCTCATCAAATATCCTAATGGTATTTTCTAGCCAAAACTCTGCTCTCTCCGGGTCATCATCAATATTCGCCCGAAATTCCTCCTCCCCTTATTTACGGATTCTATCCA	-	b	a	a	b	-	-	b	a	b	a	b	h	b	a	-	b	-	b	a	a	-	b	a	a	a	b	b	b	h	h	b	a	b	b	-	a	a	a	-	a	b	a	a	a	a	a	h
*A01_72467383	CTCAGCCAAATTCCTATCATCCTTTTCATCTTCAACCAGTTCTGATAATTTTACTGTTAAGAACTCCTTTCTACTCTTCCTGCTCATTCGTATTCGGCCAACCCATTTTTCCAAGCCCTTTCTTAAGAATTCCAACTTTTGCAATAAGTCCTCTGATGCCATTTCCCATATGTGTTTGACTTCATCAACAAAAGAATCCTCCAATGTCCACCAAGCTTAAAATTTAAAACTATTTCCTTTCGCCTTTCATCTTCTCTTTTTGTGACAACTAAAAGAGGGCAATGATCAGAAAAAGAATGAA	-	b	a	a	b	-	-	b	a	-	a	b	h	b	a	b	b	h	-	a	a	a	b	-	-	-	-	b	h	-	-	b	a	-	b	-	a	-	-	-	a	b	-	a	a	-	a	-
*A01_72542914	AAGAATTCTACTCTAATTCCTATTTCTCCCTCTATAAATACCACCCATCTTCCTATTTATTTAGCACTTAAAACCCAAAGCACCAAAACCCCAAACTGCTAAAGCCCCTAGCAACAGCAACACCAAGCAGTCGGCCAGCACACACCCAACTCTATTGCACGTACATCCCGCGCACACAACGCGTGCGTTGCCTCAAGCTGCCCCAGCCTCAGCTCCCGCCAGGCCTTCACCCCGCACGCAATACCTTCCTTCCGCACCATCCTACGTACGCCCAAGTCCTACCTGCTGTCGAGTACCCGTG	-	b	a	a	b	-	b	b	a	b	a	b	h	b	a	b	b	a	b	a	a	a	h	a	a	a	b	b	b	b	b	b	a	b	h	h	a	a	a	a	a	b	a	a	a	a	a	a
*A01_72548251	ATTTAACCTGTGCACTATTACCTATGTTTCCATGCTTAGCATATGTGTTACGGACCATGCGAAGACGTCAGAATTCCCCCTAGATATTTGAGCAGTAAAATCTTTTCTTTTTCACTCAGTGTTGACAAAATTCTGACAGTTCTTTCTTTATTGCAGTAAAATAGCTGTAGGGTCTCTGTGTATTCTGTTCCCTCGAGTTTTGTATCTCAATGTTCTTGCCTTACATCTAAGTCATCTAAATTGATGGTTTATCCTACGAACTCTGCTTTTCGATTAGAAGTTGTTTTGCTTGCCTCATAGA	-	-	a	a	-	-	b	b	-	b	a	h	h	b	h	-	b	-	b	a	a	a	b	a	a	h	-	b	b	b	h	b	a	b	b	-	a	a	a	-	h	b	-	a	a	a	-	a
*A01_72579097	GAAAGAACAAATTAAGAAAATAATTGAATAATAACCAAAAAGTGAAACAATACCCATGAAAGAATTCACCTATACTTCATTTGTCATTATCAATCTAAATAACGCAATTTCTTAACTTAGTATCTTGATCCGTAGAAATCCTTAAATTATACTAATATATCTCTTCAAGAATAAAAGCAACTGGCTCTAGGTCGATTAATTGAAATATCTTTCTAATTAAAATCCCTATTATTGCATTAAATCAATTTATGGATTCCCCTATTAGATTTGACTCTAATCCGGTAGATTTATGTAGTCCTAT	-	b	a	h	-	-	-	b	a	-	a	b	h	-	a	b	b	-	b	a	a	-	b	a	a	a	b	b	b	b	h	-	h	-	-	-	a	-	-	a	-	b	-	-	a	a	a	-
*A01_72606247	TTCTTTCTTTCAGGATCTATATGAATTCAAAATTAACTAATTTAGTCCTTGATTCAATCAATTCAATCCAAAAAACACATTTAAGCCAATTTACACTTTGGCCCTAAACTTTCATATTTCTTACAATTTAGTCCTTATTTCAATAAACGCAAAATTACACCAATTCAATTCAAGCCCATGTGCACCAAATTACTATAGTAACCCTAGCAGCCCATATTTCACATTTATTCACACTTTTAACCCCATATTTTTATCTTTTCACAATTTAATCCCTAATATGCATTTTTATCAAAAATCACTT	a	b	a	a	b	b	b	b	a	b	h	b	h	b	a	b	b	h	b	-	a	-	b	a	a	a	b	b	b	b	-	b	a	b	b	h	h	a	-	-	a	b	-	a	a	a	a	a
*A01_72607207	CATTTCTTTCTAAACTCATCTTGAAAGAATTCCCAAGTAACTCTTTCCCTCGGTACCACGGATACAAGAGTATTATTCCACTGATATGTCGAGTCCCCCAAAAGTGATATAGCACATTTCAAGCACTCATCCAGTGTGCAAGAAAGCTCATCAAATACCCTGATAGAGTTCTCAAGCTAAAACTCTGCTCTCTCGGGATCATCGTCAACATTGGCTCTAAATTCTTCAGCCCCTTGTTCTCGAATCTTAACAATTGGAGGTTTTTTTAGTCTTAATAACTCCACACCTTGGGGAGCTACGA	a	b	a	a	b	b	-	b	a	b	a	b	h	b	a	b	b	a	b	a	a	a	b	a	a	a	b	b	b	b	b	b	a	b	b	a	a	a	a	a	a	b	a	a	a	a	a	a
*A01_72619884	TGCCTCCGGTGAGGGAGATAGAATTCGGAATTGAGTTAGTCCCCAGTACGACACCCATTTCTATTGCTCCGTATAGAATGGCCCCGACAGGGTTGAAAGAGTTGAAAGTATAGCTGCAAGAGTTAATGGATAAAGGTTTTGCGAGACCTAATTATTCATCGTGGGGCGCACCAGTGTTGTTTGTGAAAAAGAAAGACGGGTCGATGAGGTTATGTATCACCTATAGACAACTCAATAAGGTAACTGTGAAGAACAAGTATCATTTGCCAAGGATAGATGATTTATTTAATCAGTTAAAGGG	-	b	-	-	-	-	b	b	-	b	a	b	b	-	a	b	b	-	b	a	a	a	b	a	a	-	b	-	b	b	b	b	h	b	b	-	a	-	-	-	-	b	-	-	a	a	a	-
*A01_72621264	AAGCTACGAAGAGCTTAGTAAGCCAAACACAATTGGTTTAATTACATAAAGCATATATATATAGTTCAAAACAACAATAAGAATTCATAGCCATTTCTCAAAGTTGTTCATAAACTTAACCATGCTCATTTGCTAGTAAACATATCATATTCATTTCCATGATTTTCGAACCTACTTCGCAGAAACAGAGTCTTTCATATTCAGAGATTAAGTACGATACGAATGTACCTGTAGGAATTATACATTTCATATCTCATACTTGATCATCGGACAATCCAGAAACGAAATAAATATTCACAGA	a	-	a	a	b	-	-	-	-	b	-	-	-	b	-	b	-	-	b	-	-	-	-	a	-	a	b	b	b	b	-	b	a	b	-	a	-	a	-	-	a	b	-	-	a	a	a	a
*A01_72651036	ACAATTACAAGCCAATTCATTTGGCCAAATTCATAATGACACATATAACAAATTTACTAAGTCCTTATACATGCCATATACTCAAAATATTAAGATCATCGATACTCAAAATGACAGTTTGATAGTGTGATGTGAATTCCGATAATCTCTAACCCGAGATAGCTTAGTGAAACTATAAAACATGAAAAATAAAATGGAGTAAGCTATATAGTTTAGTAAGCTTGTATGAAAGAAATAAGCAAACCTTACCATACATTAACATGCAAGTAATATACCATAAGATAATGTAATTTGCCATAAT	-	-	a	-	h	-	-	-	a	-	a	b	h	b	a	b	b	-	b	a	a	-	b	a	h	a	b	b	b	b	-	b	a	b	b	-	-	a	-	-	a	b	-	-	-	a	-	h
*A01_72719651	GGGAGTGAAACGAGAGCGTCCACCTCATGTACTCCTATGACTTGTCTTCTTGAAGTTGCTTGATTGGTTGGCTATTGATAATTGTTACTGGCAATCCTCTCAATAATTTCAGAAGTTGTAACTCCCCAATTTTCGGGAATTCTTTGTATGTTGGCAAATTTAAAATTTCTGTGTTCTGTCTGTTTAGTGTAGGTTTAATTATGTTAGTGGGCCTCTAGAAGGCCCAAGCTTAAGTTAAAACTCGGTAGCTTTAGTAAATTTTAGTTCCATAAGAAAAAGGGGTTCTGGTTAACTGGGCTTT	a	b	-	a	b	b	b	b	a	b	a	b	h	b	h	b	b	a	b	a	a	a	b	a	a	a	b	b	b	b	h	b	a	b	b	a	a	a	a	a	a	b	a	a	a	a	a	a
*A01_72720285	GGAAAATTTCGGCTAGGTTAAATGCCAAGTATAAATTCGGCATTTGGGGTAAGTTGTGCCATTTTTCTGACCATCCTTCCTCCTCCTCCTTTCTTTTCTTCTTCTCTCTATCTACCTTCTCCTCTTCTTTTATCCATAGTTGAATTCTTCTACCATTCTACTCTACACCACTTTCTCACTATTATTTTTAAGCCTTACAGCCGAATATCACAAAAGCCAAAATCCCGAAAGTTCATATTGTCTGTGCTGAATTCTCCTAGAAAAAACCTACTAATCTTCTTCATCCTTTTTGATCAATTCT	-	-	a	a	b	-	-	-	a	b	a	h	h	b	a	b	b	-	b	-	a	-	b	a	-	a	-	b	b	b	h	b	a	b	b	a	-	a	-	a	a	b	a	-	a	a	-	a
*A01_72720460	TCACTATTATTTTTAAGCCTTACAGCCGAATATCACAAAAGCCAAAATCCCGAAAGTTCATATTGTCTGTGCTGAATTCTCCTAGAAAAAACCTACTAATCTTCTTCATCCTTTTTGATCAATTCTTTCTTTTTCTGAACCCTAAACCTCTGTCGACAAAGCCACTACAAAACCCTCATCTTTTCTTCACTGTTACAAAAAGCCGAAAACGCATAGCCATAGGAACATAGCCGAATTTTAAGATCACTAAAGGCTCAAATTTTGTTATCATTTGAGGGGTTAGATCTGCATCAGAATCGAG	a	-	-	a	b	b	b	b	a	b	a	b	h	b	a	b	b	a	b	a	a	a	b	a	a	a	-	b	b	b	h	-	a	b	b	h	h	a	a	a	a	b	a	a	a	a	a	-
*A01_72762192	TATCCTATACCAAAGCGTGTGGGACCAGTTGCCTATCAACTTGAGCTACCTCCAGAATTGGACCGAATTCATGATGTGTTCCATGTCTCTATGCTGAGGCTATATCATTCCGATTCTACACACATCGTCTCGACTGAGGAGATTGAGATTAGGCCAGATCTAACCTTTGAGGAGGAGTCGGTGCAAATTTTAGACCGTGATGTAAAGGTTCTGAGGAGGAAGTCAGCTCCACTAGTTAAGGTACTATGGTATAATTACAGTTCTGAGGAAGCCACGTGGGAACCCGTGGAGGCGATGCAAC	a	b	a	h	b	-	b	-	a	-	a	b	h	b	a	-	b	h	b	a	a	a	b	a	a	a	-	b	b	b	h	b	a	b	b	-	a	a	a	-	a	b	-	a	a	a	h	a
*A01_72790893	TTTTTGAATTGAAACCTAACACAATTCAAATGATACAGCAATTTGTTCAGTTTGATGGTTTACAGGACGAAGATCCCAACGCTCACTTGGCAAAATTTTTCGAACTATGTGATGCATTTAGAATTAATGGCGTTTCTGATGACGTCATTCTCCTTCAGTTATTCCCTTTTTTATTGAGAAACAAAGCTAAACAATGGTTGAATTCGTTACCACGGAGGTCAATCACTACTTGGGAACAAATGACCGAAAAGTTTTTATTAAAATATTTTTCACCAGCTAAAACAGCCAAATTATGTAATGA	a	b	-	a	b	b	b	b	a	-	a	b	h	-	a	-	b	a	b	a	a	a	b	a	a	a	-	-	-	-	b	-	a	-	b	a	a	a	a	a	a	-	a	a	a	a	a	a
*A01_72802982	ATTTATCATTGGTTGAATTCGCGTATAACAACCGTTTCCAATAAAGCATAAAGATGGCACCATATGAAGCTTTGTATGGTTGCAAATGTCGAACTCCATTGTATTGGACTGATCTGAGTGAGAAAAAGATTCACGGGGTTGATTTGATCTGAGAGACTGAAGATAAAGTGAAAGTAATTCGTGATAGTTTGAAAGCAGCTTCAAATCGATAGAAATCGTATGTGAATTTGAAACGGAAAGACATTGAATTTCAAATCAACGACAAAGTCTTCCTGAAAGTATGTATTTTATTTTCTTTGAT	a	b	a	a	h	-	-	-	a	b	h	b	h	b	a	b	b	-	b	a	a	-	b	a	h	a	b	b	b	b	b	b	a	b	-	h	a	a	-	-	a	b	-	-	-	a	a	a
*A01_72823625	TGATTCAGGTTTTTGATGAGTTGTCTTGCACACCATCTGAGTGTGTTAAATTTGTTGTGTCTCTTCTAAGAGATTCAGCTTATCAGTGGTGGAATACCTTGATATCTGTTGTACCGAGAGAATGGGTCACACGGGAATTCTTTTAGACCGAGTTTAGGAAAAAGTACATAAGTTAGCAGTTTCTCAATAAAAAAAAAGTTAAAAATTTCTAGAGTTGAAATAGGGTCGTATGATAGTAACTGAGTATCAAAGAGAATTCGTGAGACTGAGTAACTATGCTCGATAGTGTGTCTCCACTGAA	a	-	a	a	b	b	b	b	a	b	a	b	h	b	a	b	b	a	b	a	a	-	b	a	a	a	b	b	b	b	h	b	a	b	b	h	a	a	a	a	a	b	a	a	a	a	a	a
*A01_72880979	TAAACAAAACATTCAAACTCCAAGATTAAACAATAAAAGCAAGATTAAATAAGATAACATTTCACCAAGAATTCATTAGTACTTCCATACAACCAGAAATTAGAGAGTAATCACCAGCATTTAGAGAGAAATAAGAAAGACTCGAACGTGGAATACTATCCCTAGACAACTCGACTGAATCTTTCTATTCCCTCTTGTCGTGCACTTAGGTCTCCTCGTCAAGAGCTAGACTGCATCTGGTTTTCACATTGGCTCACCCTGAGAGGTTTAAGCTGTCATGGCTGCAAGCTTCGAGGTCGAA	-	b	a	-	b	-	-	b	a	-	a	b	h	b	a	b	b	-	b	a	a	-	h	a	h	a	b	b	b	b	h	b	a	b	b	-	a	a	-	-	a	b	-	-	-	a	-	a
*A01_72895091	ATCGAACGGCAATAACATCAATTCAGCCGAAAAACAATGATCTCTAATCATCAAAGAACATTTCTTACATACTTTATCAACTAAAACATACTTGTCTAACGGGTTTGACACTTTAATCATGAATTCTGTAGACTCTACAGACATATTCATGCTAGATACCAATTTCATGCACACATATGAATAAGTAGAACCAGGGTCAATTAGGGCAATAACAGAAGTGTCACAGAGAGAAAAAGTACTCGTAATCACATCGGGAGAAGATGCGTCCTCTCACGCACATATGGCATAGGCCCTAGCCGGA	a	-	a	a	b	b	b	b	a	b	a	b	h	b	a	b	h	-	b	a	a	a	-	a	a	a	b	b	b	b	h	b	a	b	-	a	h	a	a	a	a	b	a	a	a	a	a	a
*A01_72998728	TTTTCATGTCCGGAATTCACGTTTACTGTCTCGACGGACTCACATACAAGTAGACTCTTTATACAGGCTCATACTTGACAAACTTATTCTTTCAGACATGCAACTTATGCTAAGACTCGTTCATAACAGAATCATACTTCTAGACACATTCATGCGTATGCATGCTTTCTTTATAAAAAAAACATATAATCAAGCTCATGCTTTCTTTACTATTTATCATACTTATCCTTCCTTTCATAATAGAGGCATATCTTTAATCAAAGAATCACATGCAACTTATCAAGAATACATCTTTCACAGA	-	-	a	-	b	-	b	b	a	b	a	b	h	b	a	-	b	-	-	a	a	a	h	a	a	a	b	b	b	b	h	b	a	b	b	-	a	a	-	a	a	b	a	-	a	a	a	-
*A01_73015616	TGGCCCAAAATTGGCTTGTATAATCATGTTTAATAAGTTCCGAAAAATATTTCATGGCAACTCGATCTTTCATGAGCTTGAAATCAATATTAAGTCCTTTTGGAATATTTTACTTAGAAAAACATGCGTACTGACATGATCATATTTAACTAAGGGTTTCTTAGAATTCATGTGAAATAATAGGGGCTAGGTTAGTTTGAAACAATTTAATCACATAAACCTAAAAGCTGTGCAATGTAATAGAGCTCATCAAGTTATTACGAACCTTCAATTTATTCTAGGTCTGATATAAATTAAGCAT	a	-	a	-	b	-	b	-	-	b	a	-	-	b	-	b	-	-	b	a	-	-	-	a	-	a	b	b	b	b	-	b	a	b	-	h	-	a	-	-	a	b	-	-	-	-	a	a
*A01_73140072	GTCAAAGAACCTTTCAATATAAAGGTGTCACAAGATTAGTGTTTTCCTTTAATCTTTTAATCCTGTTAGTAGTACATGCTTTCCCTTAAAACTAATGCTTACAAATATCTATCCTATACATATGGAATTCCCCATGCTATACGAAGTATCCTATTACTTAATCACTCATTCACATTAACCCTATAAGCCTCATTCTTATTATCTCCTTTAGTTTTCTTATAATTTCGTCTTTCTGTGTTCATCAAATTCATGAATTGTCTACCATTTCTCTCCTTTCATATCAGGTAAAGATGTGCACTCC	a	-	a	-	b	-	-	-	-	b	a	b	h	b	a	b	b	-	b	-	-	-	h	a	-	a	b	b	b	b	-	b	a	b	b	h	-	h	-	-	a	b	-	-	-	-	a	a
*A01_73140162	ACTAATGCTTACAAATATCTATCCTATACATATGGAATTCCCCATGCTATACGAAGTATCCTATTACTTAATCACTCATTCACATTAACCCTATAAGCCTCATTCTTATTATCTCCTTTAGTTTTCTTATAATTTCGTCTTTCTGTGTTCATCAAATTCATGAATTGTCTACCATTTCTCTCCTTTCATATCAGGTAAAGATGTGCACTCCATGCCAGTCTCAAAATGATAGTAATAAGTACCCTTTCCTTTAGCTTAGCACTAGCCAAATGAAGCTCCTATTGCCAACTCATTGGTTGTC	-	-	-	a	-	-	-	b	a	-	a	b	h	b	a	-	b	a	-	a	a	-	b	-	-	a	b	b	b	-	b	b	a	b	b	-	a	a	-	-	a	b	a	-	a	h	a	a
*A01_73715936	TAACTAAAGCTGACATCATTTCCATCATTTTGGCCATTTGGTCCCTTTGTTCAAGTGATTCATCTCGAGATCTCACCATTAAATCTCTCGTCTCTTGCTGCGACTTGGCCAACTGCTCTTGTAATTCCCTCTGAAGACTTTCTATCCTTTCAATTCTTTCATTGAATTCAGCCTCCATTGCCCTAGCTTGTCGACGCGTTCTATACGAATGACGTGGTTCCAGTCTCGTGGTATTACAACTGCGAATTGTATGTTTTAAACTCAGCGAACGATTATGGGATATGCAATGAATGAATAAATG	a	b	a	a	b	b	b	b	a	b	h	b	h	b	a	b	b	-	b	a	a	a	b	a	a	a	b	b	b	b	h	b	a	b	b	a	h	a	a	a	a	b	a	a	a	a	a	a
*A01_78883941	GTTTTGGACAGTAGCAGTGACGTGATTTGAAAAATCACCAAAAATAGAAGGAATTTAATTAGAGGTTTAATGAGATGTGAAATTAAATCTTAATGAGTCTATTTTCATATAAAATAAACAGAGAAAGCAAAGGAATTCTATATTTTGAGATATTTACAATTGTGTGTGACTTGCTCAGGATGACTATGTGATCCCCTGTTCCAACTTTGAAAAATCATTAAAAATGGTACAAAACAAATTAAGAAATATAGTTTATATGCCTAAATTCCTTATTGATTCTAGTTTTAAATTAAATAGGTTT	b	b	a	a	b	b	b	b	b	a	b	b	b	b	b	b	b	a	b	b	b	a	b	b	b	b	b	b	b	b	b	b	b	b	b	b	b	a	b	b	b	b	b	b	b	b	b	b
*A01_78902142	TTTTCACTTCTTGCTTCTTTTCTTGAGTTCCCAAATTTATTGTTTCAACATATTCTTAATGAGGCACAATCTGTTTATCCTCTTGCTCCACCATTCTTAGGAAGTTAGGAGACGAAACATAGTCTTCAGCATTTTCTTCGGCTTCGAATTCTCCTGAACAAATAGCCCTCTCAAAATTGATTTCAGGACTCGTAACGGGCTTGTTCATGCCATTGATATCTGAGCACCTGAAAGTTGAATGGAAAAGGAAACTATAGAGTGGCATCCCAGTATTGGAACCAACAAACGAAATGTTATGACA	b	-	a	a	b	b	b	b	b	a	b	b	-	b	-	b	-	-	b	-	b	h	-	b	h	b	b	b	b	b	h	b	b	b	-	b	-	a	b	b	b	b	b	b	b	b	b	b
*A01_78906015	GATGTCAGGGCTCTACATGGGTCCCTTTCTTTTAACTAAAGCTGACATCATTTCCATCATTTTGGCCATTTGGTCCCTTTGTTCGAGTGATTCTTCTCGATATCTCACCATTAAGTCTCTTGTCTCTTGCTGTGACTTAGCCAGTTGTTCTTGTAATTCCCTCTAAACTCTTTCCATCCTTTCAATTCTTTCATTGAATTCAGCCTCCATTGCCCTAGCTTGTCGACGCGTTCTATACGAATGACGTGGTTCCAGTCTCGTGGTATTACAACTGCGAATTGTATGTTTTAACCTCAGCGAA	b	b	a	h	b	b	b	-	b	a	b	b	b	b	-	b	b	-	b	b	b	-	b	b	b	b	b	b	b	b	b	b	b	b	-	b	-	a	b	-	b	b	-	b	b	b	b	b
*A01_78941736	AGGAATCAATTATGTGTTAAAAAAGTGTTAAAGTTAAATCGATAAGGTCCCGAATTCATATTTGAAATCAGATACAGAAGATAATCTGTATAATTTAACAGATCATAACAGATCAGTCAGATAACAAGTCAGCTCATTCCCAAACATAGAACAAAGCAAAGTAGACAAAATTTCCTACCCTCATTTGTTACACACCATCTCCGACCAACCTAACACACTATGTAACGTCTCGATTTTGGGCCTAGTCGAAATAGTGGTTTCGGGACCACAAATTCGATGAGGAAAATTTCATTTTTATTAT	b	b	a	a	b	b	b	b	b	-	b	b	b	b	b	-	b	a	b	b	b	a	b	b	b	-	-	b	b	-	b	b	b	b	b	-	b	-	b	b	b	b	b	b	b	b	b	b
*A01_79145110	ATTGAATCTAACAAACTGTAATAGAATTCAACATTTCTACTACGAACACTTGATACATCTACCGATTTCCAAAAAATGGTTCCTTTACTGCAATAAACAAAGAAATAAATGATGTGCATTTGATTCAAACTGTTAGTCCAACCATCACACATTAGAGTTGCACCCAATCCTTTCTAATGAGTCTTTAGTCCATTTACCCAATCACGAACTCGTTGATACTCTGACTCCAAATACACATTTAAAACCTCATAAGGTGTTGGGAGCTTTAAACCTTATCCCAACTTCTGTTGACACTTGAATT	b	b	a	a	b	b	b	b	b	a	b	b	b	b	b	b	b	h	b	b	b	a	b	b	b	b	b	b	b	b	b	b	b	b	b	b	b	a	b	b	b	b	b	b	b	b	b	b
*A01_79199683	CCACAATTTTGGTTAAATTGACTATTCAAAATTTAATTCATTTATATTTTAAATTTTTAAATATCCCTATTTAATATTTATGGACTCAATTTATGGAAATGAAGTCCCAAAACTGTAATTCCCGATACCACCGGAAACCAGGTTGTTAGAATTCTCCCCCTAAAGAAATTTCATCACAAAATTTACTTGGAAAGAGGTGGGGATATTGGAATTTCATTATTTTTTCCAGTTCCTAGGTCACTTATTCCACGCTATGATTACGCCATAGAACTTTCATTAGTGACATGCGCTTATTCATCAA	b	-	a	h	b	-	b	b	b	-	b	b	b	-	b	b	b	h	b	-	-	a	b	b	b	-	-	b	b	b	b	-	b	-	b	-	b	h	b	-	-	-	b	-	b	b	b	-
*A01_79268836	AAAAAATAAAAGAAAAAGAACACCTAGGGTTCGGCCATTGTATTCTTTGATTGGGATATGTTTTTGCTTCAATTTTTGATAATTTCTACGTTTTTGTGATCGTTGCTAAATGTACTATAAAGCCCATGCCTCAATTTCTGATTTTGTTGATGATTTGAAAATGTGTCATGGATGAATTCATGAGTTTTGTGTTGCTAAATGATGAAATATGAAAGCTTGATGTTGAGTTTACATGTTTTGTCTTTGAATTTTAGTTGGATTTGAGTAAATTGAGCTAATTTGTGAAAATGTTATTTTGAAG	b	-	a	h	b	b	b	b	b	a	b	b	b	b	b	-	b	h	b	b	b	-	b	b	b	b	b	b	b	b	b	b	b	b	b	b	h	a	-	-	b	b	-	-	b	b	b	b
*A01_79271785	ACCATGCGGTAGGGTACAGTCTTAAGAAGACAACATAGCCTATGGTGAAACGTCGATCTTCAAAAGAGGAGGCCCAGTCAACATCAGAGTAGCAGACTAACTCAAACTGATCTTTGGATAAGCACAACCCACGACCCATAGTTCCAATAAGGTATCTCAATACTCGTTTAAATGCCTTCCTATAAGTATCACTTGGAGAATTCATATATTGACTGAGTTTGTTAACACAAAATGACAAGTCAGGGCATGTGATGCACATATATTGAAGCATGCCAACTATACCTCGATATAAGTGACCATC	-	-	a	a	-	-	-	-	-	-	b	-	b	b	b	b	-	-	-	b	b	-	b	-	-	b	b	b	b	-	-	b	b	-	b	b	-	a	-	-	-	b	-	-	-	-	b	b
*A01_79303996	CCGTATTTGTTAGGAGGCAAGTTTGGTATTGGAATACCATTTTTCCTTGCGAATTCTTGTCCAACCGGGCTTATTTCCTGCATCCACCATATTACCCATTCCATGTCTAGGATACCACTTCTTCAAGTCCTTTTCGAGCTAATGATGTTATTTTTCTTTTCATTAATCCCAAGACATCCATTTTTTTTCTTTTGTTGGTTCCAATCCTTGATTGGCCTCATAAATTGTTTTTAGGTTTCCATTGGAACCTTGACCTTTTTACACAATGTCGTCACTAAATTGGGAAAGAAGACCTCGACCT	b	-	a	a	b	-	-	-	-	a	b	-	b	b	b	b	b	-	b	-	-	-	-	b	-	b	b	b	b	b	-	b	b	b	-	b	-	a	-	-	b	b	-	-	-	b	-	b
*A01_79326946	AAAACTCCATGCTAAAACTCTTTTGGGGAACTTCTTATTGATCCTTTTGACAGCTATCGATTCACGAAAACACTGGCGAACATTGCTGATATTTATTTGGCGAACTCCTTGCTCGCTGAAGCACTATCGAATTCTCATTGGCAAGGACAAAACTTCCAGGCCCTTCTCGGGATGTTACACATTAACCTAGTAGAGCCTCTCAACCTTCCACTAATATAATGAGTCAGCAAGAGCTATTTATCTCTCAATGTCTATAACAACCCGATTTATGGCCTAGTCAGAATAGTGGTCTCGGGACCAT	b	b	a	h	b	-	-	-	b	-	b	b	b	b	b	b	b	a	b	b	b	a	b	b	-	b	b	b	b	-	b	b	-	b	b	-	b	h	-	b	-	b	-	b	b	b	b	-
*A01_79344776	GACCATCTAAAAGATGCAAAAACAAGAAAGTGAGTAAGAATATCAGTGTTGTACTTTTTTTGCAATTTCATTTGCTTCTTCTTTGTTTCCTTGTGTGTGTTTGTGGTTCTAATTTTCTCTTCTACTGTCAACTTTTGTATTTATTCAGGCTAACCAGGGAGTTCTGTTCCAACCTGCCAGTGAATTCTTGCCCATGATTGATGAGGTCTGTTGATTATGGAATTGACTTGAAATTTGGGGTTAAAAAGGAAAATGACAATGCATCTCGATTCATTTGTTTGGGGTTAAATTTGCAGGTTTA	b	-	a	a	b	b	b	-	-	a	b	-	b	b	b	b	-	-	b	b	b	-	b	b	b	b	b	b	b	b	b	b	b	b	-	b	-	a	-	-	b	b	b	-	-	b	b	b
*A01_79384402	TCCCACGTCAATTTGGGTCCTCCTGGAGAATTCAAGATTACTGTTAGTTGGGCTTATACAGTGAAATAATTGCTGAAATGAAAAGACTTTGGCCCAATCTACTGGGTAAAAGCTTCGGAAATTCATGACAAAAATTAAATATTTAATCATTTATATTGGTATAAGTTACAACCGTTACACTCGCACGTATCCCTCGGTGCTGACCCAACGGTGGAAAAAGGAAAAGAAAAACGTAGAAGAAAGCTAATCTTTACATATTACCCAAAATACCGACTTGGAAATGTTGAATGCAAGGGCAAGC	-	-	a	a	-	-	-	-	b	-	b	-	b	b	b	b	b	-	b	b	b	-	b	b	b	b	b	b	b	b	-	b	-	b	b	b	b	a	-	b	b	b	-	-	b	-	b	b
*A01_79405526	ATACTTCATCACTTGATAGAGCTATTTTTGCTAAAGTATCTGCTATCTGATAGAGGCTACAATTTGTTGAATTCTCCTTATTAGCGTGCTTTTAGGTCCTACAAGCGAATTATCACTAATAGATATGACAAAAAATGAGAGGAAATAAGGTGCTAATAACTCCATCAATTGTAAATTTGTTACATAAATTACACTAAAGTGCAAATACCAAATTATTTTCTCTGTTTGGCGAGTGTTTTCGAAGGGTGTGGAGGTTAAGGAATTTTCTTGTATTTTCTCAAATACCAAACAAAGAAAGTCA	b	-	a	-	-	-	b	b	b	-	b	b	b	-	b	b	b	a	b	b	b	-	b	b	b	-	b	b	b	b	-	b	b	b	b	b	b	a	-	-	-	b	-	-	-	b	b	b
*A01_79438847	CAAGACACAAGTGAATAAATCCTTTAATTTAGATTCATAATAATAGGTGAATTCTAGGTGGATTCTTTCCTGGGTATTGTCTATCTCATTGGTTATCTTCGGTTATTTTCCTATTTCATTCTCTGTTTCATTCTTAGTTAGATTAGCTTAGTAATTTTAGATTAAAAACAGTACTCCAATTTGTCAGCTAAATAATAGAAAAACGGTAATTACTGATACTTTTAGTCCTCGTGGATACGATATTCCCTAGTCACCATACTTATACTATTGTTCGATAGGTGCGCTTGCCTTTGTCGTAATT	b	-	a	a	b	b	-	b	b	a	b	-	b	b	b	b	b	-	b	b	b	-	b	b	-	b	b	b	b	b	b	b	b	b	b	b	b	a	-	-	b	b	-	b	b	b	b	b
*A01_80839791	TTAGCCCTACTCTTGAATTCTGAGGTGCGACGAGATGCGTTGTTAAAGGTGCTTAACAAAACATATGTTACCCATGACATATCCGTTAACAAGCTAGATCGGTTAGTAAACAACATTAGTGCTGACAATTTCATTTATTTTAATGATGATGAAATTCCACCTAGGGGCATAGGGTCAACCAAAGCCCTACACATCACTACTCGATGCAAAGGATACGCACTTCCAAGTGTACTCGTGGATAATAGGTCTGCTTTGAATGTCCTGCTGCTATCCACCCTAAACAGGTTGCCCATTGACAGTT	b	-	-	a	b	-	-	b	b	a	b	b	-	b	-	b	b	-	b	-	-	-	-	b	b	b	b	b	b	b	h	b	b	b	-	b	-	a	b	b	b	b	-	b	b	b	b	b
*A01_81072112	TTCACCAAAGGCGAAGATAAGAGTGGTAAAGGGAACGTCTTAAACCAAAAAGTGTAAAAAGAAGAAGTGATTTCTTAGATGATAAGGTGTAACACCCCTCGCCCGTATCCCTCACCGGAACAGGGTTCGAGGTGTTACTCGACTTAAACTCAGTCAATCACATAAAAACAGTGCTGAAAAATTTCAATTAATTTAAAACTTTTCTTTTCACATGCAACCTATCCTATATATGAGCTTACGAGGTCCAAAACATTAAAACCCTGTACATGCCATAGACTCCAAATACTAGGATTTACTTACA	-	b	a	-	-	-	-	b	b	-	b	b	b	b	b	b	b	a	b	b	b	-	b	b	b	-	h	b	-	b	b	-	b	b	b	-	b	a	-	-	-	-	b	-	b	b	b	-
*A01_81087629	ATTTGAGTGAATCTGTAGCAAGGATGTGAAACTCTGTGATATTCTGAATCAAAGGTAATTACTTAGATGAGGGGAGACACCCATGTTTGCATGAATAAAACGCTCATCTTGAAATGTTTGGAACTTTTATGTTCTTTTAGTTGAATTCTCAATGTATGATTACTTATGGATTAATGTGAGATATTATCGATAGAAATTATAAGTTAAGAAGAATTTATTTTGATTATAAGTTGAGAATTTTGCTTGAGGACAAGAAAATGCTTAAGTGTGGGGGTATTTGATAAACTGTAAATTATACATA	b	-	a	a	b	-	-	-	-	a	b	b	b	b	-	b	b	-	b	b	-	-	-	b	b	b	b	b	b	b	b	b	b	b	-	b	b	a	-	-	b	b	-	-	b	-	b	b
*A01_81089306	GTATTTAAGTATACTAGTAGAGAATTCGCCAAATACGATAATAAGAGTGGTCAAGGAAACGTCTCAAACCAAAAAGTGTGAAATAAGAAAGTGAATCCTTCGATAAGGAGGTACACTTATTATGTTCAGTTTGAGTCAGCTAAGGAAGGTGCGGATCCGACCCTACTTTAGTGGATACGAAATTGGACTAAACAATACTCTGACTTCAAAGGTGGGCCAACCAAGAAGTAGCCGCGAGTTTGGCAAAACCTATTGGTGTCTTATGGGAAGAAAGTGCTAGCCTAAGGCTTAATACTAATGG	-	-	h	a	-	-	-	-	b	-	b	b	b	b	b	b	b	-	-	b	b	h	b	-	-	b	b	b	b	b	-	b	b	b	b	-	h	h	-	-	b	b	-	-	b	b	-	b
*A01_81099297	CATATGTCACACATGGGCGTGTGGATCACCCGTGTGAAAGTGCCTAGGCCGTGTGAAACACTGATTTAGGCCCAATTTATCCATTTTTGGCCCGTTTCTCATTCTTTTTGCTATCCTAAGCTCTCCTGAGTATAAAACATGAAATTAAAGGATTAGGAGCATCGAATTCATTAAAACCAAGGAAAAATCATTCATAAATATGCCAAGCTTAGGGTAAAAATATATATATTACGGTTTATCAAATATTCCCATACTTAAGCATTTGCTTGTCCTCAAGCAAAATCCTCAACTCACAATCAAA	-	b	a	-	-	-	-	b	b	-	b	h	b	b	b	-	b	-	b	b	b	-	b	b	b	b	b	b	b	-	b	b	b	b	b	-	b	h	-	b	b	b	b	b	b	b	b	-
*A01_81269982	TTTCTGAGGAACGAGGATGATAAGGAGGTGGTTGTGATTGGTGAGCGTTGAGATTACCTATTTAATGTAATCTCTGCCTTAGTGGCTGAGAAATTGGTTCAGAAAGGGTGTGAGGTGTATTTGGCATACGGCAGTGTTTCAGTATCTGGTAACTCTTCTATTGACGATATCAGAACGGTGAAGGAATTCTTAGACGTCTTTCCTGAGAAGCGATCGAGTTTACCTCTAAATCGGGAAGTTAAGTTTGACATTGAGCTTCTAGTTGGTACATCTCCAGTGTCTGTCGCTCTATACCGTATGG	-	b	a	a	b	-	-	b	b	-	b	b	b	b	b	b	b	h	-	b	b	-	b	b	b	b	-	b	b	b	b	b	b	b	b	-	b	a	b	b	b	b	-	b	-	b	b	-
*A01_81273465	TTTCTCTTCCAAACATTTTCCTTTTGATTTCTTCTTTCTTTGATTTTTGTTCACTATATGTCATTCAATCACTGTCTTTTGGGTTTCATAATCTCTGCTCAGACTGTGGCAGGTAAGTATTCTTGAAGTTTTGTGCAATTGGGAATCATTTTTGGGTGTGTAAATGTGGTGAATTCTTGTGTAGGTGTTAATCAAGGGGATCAAAATTCATCTTCTATTGTGTAGTGTGTTTGGGCTATCGTAACTGTTTTGGTAAGTTATCGAGCCTTTCAATTGAGTAAAATTTTCAAGTATATTGATT	b	-	a	a	b	b	b	b	b	a	b	b	b	b	b	b	b	a	b	-	b	a	-	b	b	b	-	b	b	b	b	b	b	b	-	b	-	a	b	b	b	b	b	b	b	b	b	b
*A01_81285572	GCTGTGGTGAGTCCGCAACAAATGCAGGAGCTCGACCAAAACGGTAATCCCAATAACATGTCACTCATATCCAATGAATTCATATGGTTCAAACAGGGCTCAGTAACAAATACATTACATCAATAAGGAATTTATACTTCAAATATTTCCATTATACACATTCATTTCAATAATTACAAATATATAAAAGTTCGATTCTGAATATATGAACTTACCTTGAGTTGCTCAGATGAAAATTATCGTCTATTCGACAACATTTCTTTTTCCCCTATCTAATTCTGGTATTTTTTTATCTTGATCT	b	-	a	a	b	b	b	b	b	a	b	b	b	b	b	b	-	-	b	-	-	a	b	b	b	b	b	b	b	b	h	b	b	b	-	b	b	a	b	b	b	b	b	b	b	b	b	b
*A01_81347248	TGAGATCACCTCATAATTTTCAAAACACACAATGAATTCTTAAAAGGGTACTCCGTTATTTGGAAAAACGGAAAAAATCGAAACCCAACACGTTAGTGCACGTTTTTCCAAAATTTTCAAACACGAAACATTGCCTTGTTTTGAAGAGTTTCCCAAATGAGCAATTATGAAATTGGCTCAAAATATATTCGTTTGGGTTACTTTAGGGTAAAAAGTAATCGATGTTGGGCGAAAATGGGGGATTTTTTGAAAGAGGAAAAAATAATGATGCAATAATAAGAAACTAAAACATAATTATAAG	-	-	a	-	-	-	-	b	b	a	b	-	b	b	b	b	b	a	b	b	b	-	b	b	b	b	b	b	b	b	-	b	b	b	b	-	b	a	-	-	b	b	-	b	b	b	b	b
*A01_82912912	AAATGGCTTTTTCTTTCCTTCCTGACTCATCATGCTGACCCAGTACGCATCCCATGGAATTCTCAAATACTGCCAAATACAGTATCAATGGCCTATCGGGATTAAATGGCATCAGCACCGGAGCGTTGGATAAGTATTGTTTGACCTTGTCGAAAGCCTTTTGGCATTCTTTATTCCATACATCTGGGTTGTGTTTCTTGAGAAGGTGAAAGACAGGGTCACATTTCTCGGTTAGTTGTGAAATGAACCGATTAATTTAATCTTCCTAGAAAGCCTTGAACCTCTTTCTCGGTACGCGGCG	-	-	a	b	-	-	-	-	b	-	b	a	h	b	b	b	b	-	-	b	b	-	b	-	-	a	b	-	a	-	h	a	b	-	a	-	-	a	-	-	b	b	-	-	h	-	-	-
*A01_82937812	CCATAGATAATCATACATTGAGAATTCAACTAAAAGCACATAAAAGTTTCAAACATTCCAGGTTGAATATTTAGTCATGTAAACATAGGTGCCTCCCCTCATTTAAGTAATTACCTTGATTCAGAATATCATAGAGTTTCACACCCTCACTAAAGATTCACTCAAATCACTCGAAGTGTTTAAGGACAATAAATAAAGCACTTAATAGCCAATAATGAAAATTCATTACCATAGGCTTGCATGAAAATCAAATCTCCACCACTAAATTTAAGATGATACATCAATCAAAAAGTCTTTAAAG	b	-	a	-	b	-	-	h	b	a	h	a	h	b	-	b	b	-	a	b	b	-	b	b	-	a	b	a	a	a	-	a	b	a	a	h	b	a	-	-	b	b	-	-	h	-	-	b
*A01_82957208	ATCAAGCAAGTTCTAGAATAACAGTTTAATACTGACGCACTCAAAGCGATAATAAAAGTGAGCATGAAAAAATTAATAGATGCTCAAAAGGCTGAAAAATCTCACAAAAATTATGGCTTTTTGATGTTAAAAACTTGTGAATTCTAATTCAAAGTAATACCTAAATTTGGGGAAACATCCTAAGATTTTGAATTCTTAAAAATCAACTCATCATGCTTGATTCTCTAATGTCTTAAAGTTTAAACAATCAATGCATAATTGCCTATGTTTTAATTCAAGATATATCAATCAAAATCATAAT	b	a	-	-	-	-	-	a	b	-	b	a	h	b	b	b	b	h	a	b	b	-	b	b	b	-	b	-	a	-	a	a	b	a	a	-	b	a	-	-	b	b	-	-	-	b	b	-
*A01_82960080	GTTCAACCACGGGTCTTCCATACAGAGGTGTCGCACGCCCGTGTTGTTTTGGCAGGCTTGACCACGGCCATGTCTCACGGCCGTGGCATTTTATCGTAGCTCGTGTTTGGGGAATTCCTTGCCCTGTTTTCACACGACCATAAGCACGCTCGTGTTCTTGGCCGTGTCTCTATGGAAAACCTGTATTCAAGAGCTCCGTTAGTAAGTTAGGTGTTAAAGACTAAATTTTAAAATAAGTTAATACAGTTAGTGCTCGGGTTGCCTCCCGAGAAGCCCTTATTTATAGTCTAAGCTTGGCTTA	-	-	a	-	-	-	-	-	b	a	b	-	b	b	b	b	b	-	a	b	b	-	b	b	b	a	b	a	a	a	-	a	b	a	-	b	b	a	-	-	b	b	-	-	-	b	b	b
*A01_82960114	ACGCCCGTGTTGTTTTGGCAGGCTTGACCACGGCCATGTCTCACGGCCGTGGCATTTTATCGTAGCTCGTGTTTGGGGAATTCCTTGCCCTGTTTTCACACGACCATAAGCACGCTCGTGTTCTTGGCCGTGTCTCTATGGAAAACCTGTATTCAAGAGCTCCGTTAGTAAGTTAGGTGTTAAAGACTAAATTTTAAAATAAGTTAATACAGTTAGTGCTCGGGTTGCCTCCCGAGAAGCCCTTATTTATAGTCTAAGCTTGGCTTACCTCTCCGTTGAATGATCATGGAGGTTCGAGGAG	b	a	-	b	b	b	b	a	b	-	b	a	h	-	b	-	b	a	a	b	b	b	b	b	b	-	-	-	-	-	a	-	-	a	a	-	b	-	b	b	-	-	a	a	a	b	b	-
*A01_82996158	GGTTCCGCTCTTGCGTTTGCTAAATCGTAGTGCCTCCCGCTACGCGTATAGGAACCCACATCTTGGTCTTTTTTTGAAGCTTCAGCCAGGTTCTCCTTTCTAGGGATCCTCACATTACAGTCGTAATTCTATGGAACCCTCTTATTGTCTTTATAGGGAAAGACTGCATGTTTTTGGATTATGACTTTCGGTGGAATTCATGCTCTTGCTTCATTATTTTTGGGTCGTGAAATAATGACTACTGGGTAGTTGACTTTTTGGATTTACGCTGTCAATTCTCCTTCTGACGCGTATATATTTC	b	a	a	-	b	b	b	a	b	-	b	a	h	-	b	-	b	a	a	b	b	b	b	b	b	-	-	a	a	a	a	a	-	-	a	-	b	-	b	b	-	b	a	a	a	b	b	-
*A01_82999691	ACGAAGGTCGGAACATTAGTGACTCTAGAATAGGCCTTGTCAACCTGAACCCTTGGACAACGAATTAGGACGGTATATTCTTCCACTATGGGTACCAAATCTACACTCCCGAAGGTGAAACAACTATAGGTCGAATTCTAGAGTTGGGCCAAGGCTCGAAATAGATGCTTGTCTATTTTGATGTCGAGTAAGTAGGGCAAATTACCGTAATTGTCGTAAAATAGCTGTTTGACTTCATCACACCATTGGGCCCACATTTCCTTCAATTCCTAAAGATCATTCTATGTCACGCTGATACGAG	b	-	a	-	-	-	-	a	b	-	b	a	h	b	b	b	b	a	-	b	b	-	b	-	b	a	b	a	a	a	h	a	b	a	a	h	b	a	-	-	b	b	-	-	a	-	b	b
*A01_83002440	GAGTTCCCCTAGTAAGTAGTTCTTGGGAGAAAAGCTCTCTTTGTCGGCCATCTTGAAGTGTAATTTGCATTGGAGCAATGATGAAAATTGGAGGAAGCCACCACGGATAGTTCTCAGGAGATCACCGAATTCATCTTAGAGTTTCTTTTTCCTTTCTCTTTAAATTGTTATTAGTTTATAAACATGTTTGCAAATTATTTAATTACTTTTTCATTAATGGTAATGACTTAAATTTTTTCAGGTAGGATGATTGCAATTTCGTGATTCAATTTGTTCAAATCATGTTTATGTTTTTTGCCTC	-	-	a	b	b	-	-	-	b	a	b	-	-	b	b	b	b	-	-	b	b	-	b	b	b	a	b	a	a	a	-	a	h	a	a	b	b	a	-	-	b	b	-	-	-	b	-	b
*A01_83113687	TTAACAAAAATCCCTCTTAAACAATCTCCTAATGAAACTACGGAATTTAACAAGACCATACTTACCGAATTCTCCTCCAAAACTAATCGGGGAAAGTAAACGGATGAGAAGGATAAAAGAACCAAAATTTCGGCATCACAAAAAGGGGAGATTTTCGGCAAAAAGAAAACAAAATGAAAAGTGGAGAGGGGAATTGCAGAGAATTTTAGCAGGAGAGGATTTTGGGAAGAATCGCAAACTAACTAGATAACCCTGCAATCTACTACTACTCCCTTACTTAGCAGTTTACTAAAATTCAACT	b	-	a	-	b	-	-	a	b	a	b	a	h	b	b	b	b	-	-	b	b	-	b	b	b	a	b	a	a	a	h	a	b	a	a	b	b	a	-	b	b	b	-	-	a	b	b	h
*A01_83120289	ATCAGAAAAGTCCAGATCATCCATGATATGCTTCGTGGCCTTCATCCAGTACTCGACCACACTCGGAGCAAATCCAGCGATACCCTTGAATATCTTAGCCCCGTTCGACCGGAATCGTTCCGTAACCGACCCATAGCCTCCAAATCCAACATTCACCCCAGCGACCCTCTCCAGAATTCATAGCATGGCCTGGGACAATGCATCGTCCCCAGCTGTGCAGTCCTGAGACTCAGCATCAGTCTCCGTAACAGGTGACACCGGCGTCTCGCTAGTTTCCAGATTAGGGATCGTATCAGATGCG	-	-	a	-	-	-	-	-	b	-	b	a	h	h	b	b	b	-	-	b	b	-	b	b	-	h	b	a	a	a	-	a	b	a	-	b	b	a	-	-	b	b	-	-	a	b	-	b
*A01_83510106	TTGCCCACAACACGGTATAACGGAACAGTCTTTGCTCCAGTACTTTTATGAAGGCTTGAAACCCATGGAGATGAATATGGTAGATGCCGCGAGTGGAGGAACGTTAGTCAACATGAATCCACAACAAGCAAGAGACTTAATCTCCATAATGGCTGTGAATTCCCAGCAATTTCGAGCCAATCCTGAACCCCCTAGAAGGGTTCACCAGCTAAGTAATTCTACCATTGAAGATAGACTTGATAGACTTACTAATATTGTGAATTCCCTTGTTACAGAAAAATCGAAACCAACCCGAGTATGT	b	-	a	-	-	-	-	-	-	a	-	-	-	b	-	b	-	-	a	-	b	-	-	b	b	a	b	a	a	a	-	a	b	a	-	h	-	a	-	-	b	b	-	-	-	b	-	b
*A01_83730731	AACTGTTAAGATTGTTAAAAATATTTTGTTAAATTTGGGTTCTTTACAACGTCGATTTTTTAGTTACATGGGTTAGGGCTAAGCAAGAAAAAAAAAACTGAAAACTGACCCGAATTGAAGTGTTTGGATGATTTGTGAAATGCAAATTTAAAAACTGTCCGAAATCAAACTGAATTCTATTTTTTATTTAATATATAATCAATTTTAATTATAATTATATAAGAATAAATAGTTTACATTTAAAATAGTAAAAATAATTTAAAAGTTCTTAAAAAAATTATTTTTTTCAAAATATTTATGA	a	-	a	-	-	-	-	-	-	a	a	-	-	b	-	b	b	-	a	-	-	-	h	a	-	a	b	a	a	a	-	a	b	b	a	h	-	a	-	-	a	b	-	-	-	a	-	a
*A01_84440278	ATGTCCCATTGTTCAAAACATATCAACAACCGGAGAATTCTCCTTATCAAGATAGAATTAGAGTCATTTAGTGTCCTTTCCTAAATAGCTTTAACTGCCTTAAGATTATCAATTTCAATTAAAACAACACTAAGACCACGATCACATAAAAGAGTCAAGCCATCTAAAATGCCCCACAATTCGGTAACGAAAATGGATCAATTCCCCAAAAATCTATTAAACCCTAAAATTCATTCACTTTAATAGTTTTTCGCTATACCCCGCAACAAAACCACCTTCATTTCTAATAGATTCATCTGTA	b	-	a	b	-	-	-	b	b	h	b	-	b	b	-	b	b	-	b	-	-	-	b	b	b	b	b	b	b	b	-	b	b	b	-	b	-	a	h	-	b	b	-	-	b	b	b	b
*A01_84536241	ATTTGTTCTCCCAATTTGCCTCATGGTAACCATTAATTCTTCCTTCATAAAAAGTCAATCACAATCAAATAGTGATCAAGTCATCCATCACAAAGACGGATGACTCATTACCATATTTACTTTTCATCAACCATGTAATGCCAATGAGATGATATCATTTACCCATGTTTTGGCCTATGAATTCCACTATTGTGAATGACGCTACATACTACAGAAGTCGTACACCCAATGTACCAGCTTTCGATTCCTTACTATTTGAACTTAGACTTTTACTTACATCAAACTATACAAGCCACGCATA	-	h	a	-	-	-	-	-	b	a	b	-	b	h	b	b	b	-	-	b	-	b	b	b	-	b	b	b	h	-	-	b	h	b	-	b	h	a	-	-	b	b	a	a	h	-	-	b
*A01_84621083	GAGACTGAATTCACAACTCTTCCCAATGGGCTCAAGTTAGTAAATTTTCACCCCCTTTCCATTAATTCTCAATTTCTCATCTTATACCTGGAAAAATGTACGTTATTTTCAAGATATTAATACGGGTGAAAGTACCATGGAGGCCCCTCTACTAAGACTCATATTGTATTTTGTCCCCTCTACTAAAAAAATTGGCAAATTCATCGCTGTACTTGAGATCAAGGGGGAAACCGATCATTCCGTTAAAATTTCCATCCATTTTTACTGCAAATTTTTAATTAAAAAAAACCAATTTTCTCTT	b	-	a	-	-	-	-	-	-	a	-	-	-	b	b	b	-	-	b	b	-	-	b	b	b	b	-	b	b	b	-	b	b	b	b	b	-	a	-	-	b	b	-	-	-	b	-	b
*A01_84740620	GGTTTATACGGGGAATCAACTTAGGTCTACTCTTTTTTATACTTTTATTTTTATATTAATATTTAGGATAAATTACACCGATATTCACTCAATTTTAATGTCAACAACAAAACAGTCACTCAATTTTCAATTCATTTACTTAATTTTAAAAGCAGTCCTACTAACTATTTTTTATTACAAACATAACGGAATTCATTTACTTAATTTTAAAATAAATCCTACTAAATATTTTTTTATTAAAGACATAAGGGAAAAATAACTTGACATTTAATCAGCTTCTTATTACCCTTTAATTGATCAA	a	-	a	b	b	b	b	b	b	a	-	b	b	b	b	b	b	-	b	-	-	b	-	b	b	b	-	b	b	b	b	b	b	b	-	b	b	a	-	b	b	b	-	-	b	b	b	b
*A01_85256116	AAATTTGAATTCAGGTCAGGTCGGATCAGAGTTGGGTATACAATTAGTTTTCAGGTTTGGGTTCTGTAACGTCCCCTAACCCTATACCGTCGCCGGAACAGGGTTACGAGACATTACCAGTCAGTACAGTCCAATTTCAATTATTAATTAAAATAAATATTCACACTCATCCTAGTTTTAAGATGTCGTCCCTTTAATGGGCCCTCGCAGTCCAATATAGACAGTAAATTCAATTTGGAACTAATTTAGAATCAATACGATTTTTTTTTATATTTCAAAATTCATACTATATACCGTTGCC	a	a	a	b	a	-	a	a	a	a	b	a	h	a	b	b	b	-	b	b	b	h	h	a	h	b	b	b	a	b	h	b	a	a	a	-	h	a	h	-	a	a	a	-	a	b	a	a
*A01_85386479	TAATAGTTTGATTCTATTTTATGGTTACTCGAACAATCCGTTTGTACTCATTTGATTCTTGTGAATACTTAAGCATGTATTTATACTTTGTACTTGTTACTTTGCAAAGAAAAAAATTCAAATATTTAAATTTGATTACGCAAATATGCTTTAACAATAGAATTCATTTTATTACCTAATGAAATTCGAGTAATACCATTTGAATCCGAATTAAATTATCTTTTAAATGAATCTTAAGTTCTGTAGTCTAATTGTTGAGGTTTACCTTCTTTAAGAATAACTTGGGTCCAAATCACAATTC	a	-	a	b	a	a	a	a	a	a	a	-	h	a	b	b	h	-	b	-	-	b	h	a	a	b	-	b	a	b	h	b	a	a	-	a	h	a	a	a	a	a	a	a	a	a	a	a
*A01_85770217	TCTTTGATATTGTAAAATTTTCAAGTCTTCTCATGTCTTTAGTAGGTTTCAAACACATATATATCTGCCAGTTGGATTGGTGTCGGATGAGGTGAATACGAGTCAGATCAATTTGGATCATTTTGAATTCAAGTCAATTGAATGTTCAGGTTATTCAAGTCATTTTAAATTTGAGGTCATTTTTGTTTTTCTGTCAGCTTTTTCATATTTGAGACATTTCAAGTTATGTCATCCAAATTGGACATGAATAATTTGGAGTTAATTGTTCCAATAATTTCTAGATCTGTGTCCTTTTGGATTT	-	a	-	a	-	-	-	-	a	b	a	a	a	h	a	b	a	-	a	a	a	b	a	-	a	-	b	h	h	a	a	a	a	-	a	-	a	a	-	a	a	a	a	-	a	a	a	-
*A01_86061149	TTCATGTACTCATTTACTGTTTTTGAAACATTGATTATAAGGGACTTATCTAAAAAACTTGTAGGAGTCTTAATTAGGAATTCACCTGATAATCACCTACAGCAACTACCAACTCCAGACTTCAACATCCAGTTCGAACCAGGAACAACAACTACTTAAAGAACATGAATTTACCATTAAAACACATTTGTAGACAAATTTCTAACATTTCTTTTACAGAAAACCCCTATGCACTTACTAGCCATATACTTCATAGCATCATTATTTTTAACATGCAAAGTTATCAGACTTACCAGGAGAT	-	b	a	-	-	-	-	b	b	-	a	a	h	-	b	b	b	-	-	b	b	-	b	-	-	b	-	b	-	-	h	b	a	a	a	-	a	-	-	a	a	a	-	-	a	-	-	-
*A01_86062148	GACAGAAATATAGTTGAATAATGTAAGGATCAGACAACTTAAAAGTTGAGAAGACTTCATGGAAAAGAAAAGTACTTCATGAAAATTTACCAAGCCTTCATTGTGAAAGTTCAAAGTTAGAATGGAAGGCTTCAAGTTGAGGATATGAATTCAGATTGTATTGCAAATAGGAAGGGAGTTATGAGAGAACCAGCTGATTTGCATTGCAATGGCATGTGTTCCAAGGGACAGCCACGAACTATGAAATTATTAGTCTTAATGTCTTATTAGTTGATAATAAATCTCTGTAATTGGAGGATTG	h	b	a	-	-	-	a	b	b	-	a	a	h	a	b	b	b	-	b	b	b	-	b	a	-	b	a	b	b	b	-	b	a	a	a	h	a	b	-	-	a	a	-	-	a	a	a	a
*A01_86123727	GAAGTCAAAGAATTCCAAAAAAGTTGTTCTTCCCCCATTTTATAGTTGCCCAGATGAGATTCCAGATATCTGTTCTCAGCAGCCTCCTGCATATTGTTTAATGACAAACCCCTTTAGCATAAACAGGAGATACTACTTGGAAAGTGCAATTAACAGAAGAGGAATGCCCCTAAAACTGTTGGACCCAAAGTCTTCAGAGCCGAACACAACGAACAGTTCGGGCTATGTCAAGAAAAACTCACTGTTTGTTATCACAGATGATCTAGTAGTTAAACCATTATCCTCGGTTTCTAGTATTTCT	-	-	-	-	-	-	-	b	b	-	a	a	h	a	b	-	b	a	-	b	b	-	b	-	a	b	a	b	b	h	h	b	a	a	a	-	h	-	-	-	a	a	-	-	a	a	a	-
*A01_86369474	CCATTAATGAATTCTTTGAAGTTCCTTAACTGTTCCTTAATGAATGAAAGTCTGTTTATATAGAATTTTGAAATGGGTGTATGCTTGAAACTGGATTGGTCTGTGCTTATAAGTGGAAAACATTGTTATGGCTTATCCTCCATTGGAGTTAAGTAAATTCAAAAAGGTTTCTTTACTGGGTTTTCGCCAATATTGAGCTGCAACCTGCAAATCTTCTCATTTATCAACAAAATGATTGGAAAAGAAAAAGATAAAATTATTGGAGATGCGGGGTATCGATCCCCGTACCTCTCGCATGCTA	b	a	-	a	a	a	a	a	b	b	b	a	a	a	a	b	a	h	a	b	b	b	a	b	b	a	-	a	a	a	h	a	a	a	a	h	a	b	b	a	b	a	a	a	a	a	a	a
*A01_86461148	ATTGGCCCATCTTTGGTATGGTCAAAAACAAGCTTAAGCCCCTAAATCCATCAAAAGTAAACAGGAATTCACTAAAAACCTACTTGCAACTTTGTAAAAACCTATTCCTGACATCACAGTCACATAAAAAACATCTTCTGAAGGAAAAGGTCATACCACTACTTTATTGGGAACTGATTGCTGGGAGTTCAGCATTGAGGCTATCGGCGGGAAAGTACTTGATAGTGAAATGACATCAGCTAAAAATGACGGTGGATACTTGGCTTGAGTGTCACTTCCAACTATGCACATATCCTCCAGC	b	a	-	a	a	a	a	a	b	b	b	a	a	a	a	-	a	a	a	b	b	b	a	b	b	a	-	a	a	a	a	-	a	a	a	b	a	h	b	a	b	a	a	a	a	a	a	a
*A01_86476450	TCACTTGAAACGGAATCATAAGATGATCCTCGACTTGATAAATCATCGGCTTTGCGTGAAAGCAGAGGGGCTCTTGCAGAAGCAAGCTCCCCATTATGAAGACGTACTTCATCTTCAGGAGTATATTGGCACTTGTTTAAGAAGTTAAAGGCAACCAACATGATTCCAGTCATTCCACCTTTCAGAAGAAAAATAGAATTCAAAATTCTAAGATGATATACTTGTAAAGGTCGTAATGAGAGCAATCAAGAAAGCACTTTACCAATGCCAACAATATATGTAATCCATCTTGGTCCATACG	-	-	-	a	-	-	-	a	b	-	b	a	a	a	a	-	a	a	-	b	b	b	a	-	-	a	b	-	a	a	a	a	a	h	a	-	a	-	-	-	b	a	-	-	a	a	a	-
*A01_86546448	AATTTGTCTGGCTTGGTTCCGCCATTCCTTGCAGAATTCCCAAACTTAACTTCCCTTCATCTTAATGACAATGATTTGAGCGGAAGACTTCCAGAAGAAATTTTTCAAATACCTACATTACAAGCTCTTGATTTGTCAAACAATAGAGTACTGGAAGGTTCGATTAAAAAGTTTCCTCTTAATGCTTCTCTTCAGGCTCTAAGACTTACACACACATATTGGGGGGCAAATTCCAGAATCTATCGGTAACCTTGGGCAGTTGACAAGCATAGAGCTTGCATTTTGTAATTTTAGTGGACCC	b	-	-	a	a	-	a	a	b	b	b	a	a	h	a	-	a	a	a	b	b	b	-	b	b	a	-	-	a	a	a	-	a	a	-	-	a	h	b	a	b	-	a	a	a	a	a	-
*A02_1381189	TTAAAAGTATTTCAAAAACATTAACCCAGATTTGTTTGAGGTATGAGGTACCCACTTTAACCAATGCAAAGTAAAGTAAGAAAGCAAGCACAGGAGAAAAAAATGTATAAGATAACACTTTCAGCAACCAAACTACATGGCTAAGCCTTCTCGTTGCTGTTGCTCTTCTTCTCAGCGTTTTGCTTTGGAACAGGCTGAATTCTCTGATAAGGAGTCCTAGTCAATGTCTCTCCCCTCAAAGCAGCAACATACCGATCATTTGTATCCTCTTTCCGCTGGAGCTCCCCAAGGTATTCCGCTA	b	b	a	a	b	b	b	b	b	b	b	b	b	b	-	h	b	a	b	b	b	b	b	b	b	b	b	b	b	b	b	b	b	b	b	b	b	a	h	b	b	a	b	b	b	a	b	b
*A02_14530149	AAATGTTACCAAGCAATAGTAGTACTATTTCGTCTGAGTTCTTCCCTTCTATGCCACTCGTGTTCTGATTGGATACTTTCTCGAGTTGCTTGCCTTATAGCAGAAACCTCATCAATGAATTCCTCGTGTTCATCCTCCTCTCATTTTAATTGGGATAAGAATTCGTTTGTTTTCCTCTTTTTTGTCTATTTTTTTGTGTTGCTTTCTTTCAGTATATTCATCATACTTTCTCTAATGACACTTGCTAATAAAATAAAAATAATTCACATTTTATATTATTATTAATCATGTATAATCTTTA	-	a	a	-	a	-	-	-	a	-	a	a	a	-	a	-	a	-	-	a	a	-	a	-	-	a	a	a	a	-	-	a	a	a	-	b	-	h	h	-	b	b	-	-	a	a	a	-
*A02_14536064	ACAGTGCTTAGCGCACTAAAATTTGTCAACATAAGTTTGAATAGGGATTAAGCATTCATTGCAAGCACTATAGAACCATCTATTTGTGAGACCTACATCAGTTATTGTTGCTTATAACCTAAAAATTGTGTTATGATAGAAAGAACATTATCATTGGAGGTTGAATTCAGTGATGGTCAATTTAGAATATTTATACAAGAATAACTTTACTTAAGAGATTAGTAAATTAATTATTGTTAACATTTCTAGATCAACACTTTATGGCAATGATTTTCTAGCTCATTTCCCAAAAGTCACATAA	b	a	a	-	a	a	-	a	a	a	a	a	a	a	a	a	a	b	a	a	a	b	a	a	a	a	a	a	a	a	h	a	a	a	a	-	a	h	-	-	h	b	-	a	a	a	a	b
*A02_14669930	TTCTTCATAAATGTTACCAAGCAATAGTAGTACTATTTTGTCTGAGTTCTTCCCTTCTATGCCACTCGTGTTCTGATTGGATACTTTCTCGAGTTGCTTGCCTTATAGCAGAAATCTCATTAATGAATTCCTCGTGTTCATCCTCCTCTCATCTTAATTGGGATAAGAATTCGTTTGTTTTCCTCTTTTTTGTCTATTTTTTTGTGTTGCTTTCTTTCAGTATATTCATCATACTTTCTCTAATGACACTTGCTAATAAAATAAAATTAATTCAGATTTTATATTATTATTATTAATCATG	-	a	a	-	a	-	-	-	a	-	a	a	a	a	a	a	a	-	-	a	a	-	a	-	a	a	-	a	a	-	-	a	a	a	a	-	a	-	-	-	b	b	-	-	a	a	a	b
*A02_14739974	TCTTTACTCTGATCCCTTCATTTCACAATGAATTCAATATAGAATTACCATGTTACCCAAATGATTTTCTTCTTACCAGTTAGCCTATACATAGACCCTTTTTTAAAGGAAGACCCATTCTAATATCCTCATTTGTGGTCTTGAATATGAGATTTGGCTAATAGATAAGCACCCATCTTTCTTTGCAGACTCATACTTGCAAGATAGTCTCATAGGACTTTCCCACTTCAGACCATCTACCATTATATTCCCAACAATAGTTGGTTCCTAGTTGACTATCTCTTTCTTAGATTATCCTTGG	b	a	-	-	-	-	-	a	a	-	a	a	a	-	a	-	a	-	-	a	a	-	a	-	-	-	a	-	a	-	-	a	a	a	a	-	a	-	-	a	-	b	-	a	-	a	-	-
*A02_14806809	CAAAACTCGACCCTCTAAAGTACATGATGGAGTAGACTTCTTTAAGTGGAAGAATGACCCAGTGGCAAATCCTGCTTTCTGAATTCGACATAGTTTATGTAAACCAGAAGGCTGTGAAAGGGAGTGCAATAGCAGACTTTCTGGCCAATAGAGTTTTAGAAGATTATGAGCCTTTGAATTTTGATTTTCCTAACGAAGATCTAATTATGTGGCAGCTACCGAAGAAGACATTCCAGAAGATCATTCTTGGAAACTAAATTTTGACGGGGCATCAAATGCTATTGGTAATAGAATTGGGGCA	b	a	-	b	a	a	a	a	a	-	a	a	a	a	a	-	a	b	a	a	a	b	a	a	a	a	-	-	a	a	a	-	a	a	a	-	a	-	b	a	h	b	a	a	a	a	a	b
*A02_14839237	GGCATGAGAGGTGAAACAATTGAGAAATAAGAACATAACTTTAGTAAAAGTTATCTAGCAGCGGCACGGAATAGAAGAAGCCACCTGTGAACTCGAAGAAACTATAAAAAAGTAATATCTGAACTTGTTTTTGGTATGATTTTCGGGGACGAAAATTCCTTTGGGGGAGAGAGTTGTAACAACCCGTTTTTAGTGAATTCAGAATAATGGTTTTGGGACCACAAATCTAACGTCAAAAAAATTATTTTATTATTATTTTATTTCCTACAGTATGATAGTAATACCTTATAAAAATTTCGTG	-	a	a	-	a	-	-	-	a	-	a	-	a	-	a	a	a	-	-	a	a	-	-	-	-	a	a	a	a	-	-	a	a	a	a	-	a	-	-	-	b	h	-	-	-	-	a	-
*A02_14841562	ATTTGCTATGTTTTTTGGTAAGCGAATTCAATGGTATGAATTGATGCAAATCTTGTTGAAAGTTAGTTTATCATTTTGACCAAAATGAGTACATGATTTTTCATGTTTACATATAGTCATTTGAGGTGCCTAAGGTCATATTGGTTGTATGATATTATACTATATGTATATGACTTGTTTATGCATGATTTTGATGCCTTGTTATGGCTTGTGTATATGTGCAATTTTAGTTATAGGTATATGCCAAGTTGGGTGAGAAAAATGGTTTGTAAAAATGACCTATTTTCATCCACACGGGCAG	b	-	a	b	a	a	-	a	a	a	a	a	a	a	a	a	a	-	a	-	-	-	a	a	a	a	a	a	a	a	a	a	a	a	a	a	-	h	b	-	b	b	-	a	-	a	-	b
*A02_14852882	TCCATGACTGCCATGTCCTGCTCAACCACAACCATAGCTACCACCAGATATACTATTCTTTTGGCGCAAGACTTATGGGCTAATGAACCTTTAACACCACTGGAGTATCCTTCTCCACTCTCACGCTGATCATTCTCCAAAACTCCAGTTCAAGGAATTCATTCATCATTCAGGAAGTTTCACTTCTCTCTCTATTTTATGATTATAAATCTATCTTTTTTAATATATCTACCTTTGTACATTGAGGGCAATGTACATCTTAAGTGTGAGGGGTCTTTTATATCATCATTAGAAATCCCTG	-	a	-	b	-	-	a	-	a	-	a	-	a	-	a	-	a	-	-	a	a	h	a	-	a	-	a	a	a	-	a	-	a	a	a	-	a	h	h	a	h	b	-	-	a	a	-	-
*A02_14882662	AATTGTAGTGGAGCAGGCTGAAGATAATGGATCTTATTTCCCTGGAGTTGCAGCGGAACGGATCAAAGCTACGAATTACGAGTCCTACACCTTTGAAGTTGCAGTAGGATCAGATTGAATTCTCTATATTGAGCAGATGAAAGTTACAAGTCTATACCCCTGAAGATGCAGTGGGATGGAACGAGGCTTTAGAAGAACAAAAGTACCAAGAAGCCAAGACTCAGCGGGACTGGGCAAAATTGGCTCCTTTAAAGTCTTTGCTCCGTTCTCGTTACACGACAACGAGCAAAGAGGGGCAGCT	-	-	a	-	-	-	-	-	a	-	a	a	-	a	-	a	a	-	-	a	a	-	a	a	a	-	a	a	a	-	-	a	a	a	-	-	h	h	-	-	b	b	-	-	-	-	-	-
*A02_14918896	TTTAAACCATACGAACTTACTTGTATTGAATTGTAGTAGTTGTAGAAGTTTAGGGATTATTTCACTATTTTTCCCTTTCCACAAGTATCTATAGGATCTTGATCTAAAATATAGAATTCCTCAATTATCAGCTTACATTTCACATTCCAATCTATTTAACAATTAATACCCTTTTATTTTTTAAATTTACATAATTACCCCAAACTTTTATAATTTTTACAATTTAGTCCCTCAACCCCAAATTCATCAAATTAACTATTTTTCTCAAGTAAATATTTCATCCACAAACACTTAGCCCTTA	b	-	a	b	a	a	a	a	-	a	a	-	a	a	a	a	a	-	a	-	-	b	a	a	a	a	a	a	a	a	h	a	a	a	a	h	-	h	h	a	b	b	a	a	a	a	-	b
*A02_15053124	GAACATGGTGGATGCCGCTAGTGGAGGAGCATTGGTCAACATGACTCCCCAACAAGCAAGAGACTTGATCTCCACGATAGCTACAAATACTCAACAATTCTGAGCCAATCCTGAACCCCCTAGAAGGATTCACCAGCTAAGTAATTCAACCTTAAAAGATAAAGTTGATAGACTTACTAATATTGTGAATTCTCTTGTTGAGAAAAAGCAAAACCAGCCCAAGTATGCGGAATATGTGCTACACCTGAACATACAACTAATGCATGTCCCAGTTTGTATGATGATACTATGGCTCATTTAG	-	a	a	b	a	-	-	a	a	a	a	a	a	a	a	a	a	b	a	a	a	b	a	a	a	a	a	a	a	a	a	a	a	a	a	h	a	b	b	a	b	b	a	a	a	a	a	b
*A02_1528138	ATAAAATCCAACTCGACTCGAATTCAAAACTTGAATTACTTATTCGAGTTGACTCGAAAAAGATAAAATATTTCAAATAACTCGATCCAATTAACTTAAAGTTTAAATTTTTTTCGATTTCTTCGAATCAAATCGAATTTTGGTCACCCCTATTTTCAATAACCTTTTCCGCAATATACATTCAACATGTCTCCATCGTATAAATTTGGATCCTCTAATTAACAACTGCACCACTCAAGCATACATTATACATTTTTGGATTGTAAAGCCAATGGACACACCACCCGTTAAACCACAAAGC	b	b	a	a	-	-	-	-	b	b	b	-	b	b	-	h	b	-	b	b	-	-	b	b	-	b	b	b	b	b	-	b	b	b	b	b	-	a	-	-	b	a	-	-	-	-	b	b
*A02_2152358	TCTAACCATTCATACAACACTGCTAACCTATAGGGAAGTCAATGTTCGACATGGACTCGTGTTTAATAAGTTTTTTTTCATGTATTCGAAGGATTCCGGAGGATTATATCTATACCCATATCCGAAAATGAATTCAAAATAAAAATTTGAGATAACTCAAAGTGAAAACTGGAAGCTTCCAAAATAAACTACTGACTGATACAATCACAACAATATTCATTCTTTCAGTAAATTATAAAACCCTAAGAGTTTTTAGGATGATTAATCGTCAAATTGGAAGAGCTTATTGACCTAACAAATT	-	-	-	a	b	-	-	b	b	b	h	b	b	b	b	-	b	-	-	b	-	-	b	-	a	b	-	-	b	b	-	-	b	b	b	-	b	-	-	-	a	a	b	-	h	a	-	a
*A02_22670833	TTCAGCAATATCAGCACAAAAATATGTCAAAAAGGGTTATGATGCTTATCTTGCATATGTGTTGGACACTAAAGTATCTGAGTTAAAGATTCAGTCAGTGCCGGTTGTATGTGAATTTCTTGATGTATTTTCAGAAGAGTTACTTGGTTTACCACTGGTTAGAGAAGTGGAATTCTCTATAGATTTTGTCCCAGAACAACATCTATATCCATAGCACCTTACATAATGGCTCCTACCAAATTAAAGGAGATGAAAGCACAGTTGCAAGAGTTGATTGACAAAGGCTTTGCTCGACCTAATT	b	-	a	b	b	b	a	a	b	a	a	a	h	a	b	a	h	-	b	a	a	b	b	a	h	b	a	a	b	a	h	a	a	b	a	b	h	b	b	b	b	b	a	a	b	a	a	b
*A02_24282246	TAGTTGTAGCGAAAGAGAGAGTCACTTGGGATTTCTTTCAGGAGGAATTCCGTAAAAAGTACATCAGTCAGAGGTTTGTTAACCAGAAAAGAAAAGAGTTTCTAGAGTTGAAACAGGGCAATATAACAGTGACTGAATATGAGCGCGAGTTTGTTAGAATCAGCAATTATGCTCGAGGGTGTGTGTCTACAGAGGCTATTATGTGTAAAAGATTTGATGATGGGCTTAATGATGATATCCGATTTTCTGTTGGTGTCCTAGAAATAAAAGAGTTTGTTATCCTAGTTGAGAGAGCCTGTAA	-	-	a	b	-	-	a	a	a	-	a	a	a	a	-	a	a	-	-	-	-	-	a	a	a	a	a	a	a	a	-	a	a	a	-	-	a	b	-	a	a	b	-	-	a	a	a	-
*A02_31000735	GTTTTATTCCAATAAATACCCTAGTACCACCATAAGAGGGGTCTATCAATATCAAACCCTAATATTAGACTGGTACTTCAGCACCCATAAATTTCCCAATAGGCTCGTGTTCTAACCCTGAAGACAGTCGGCCAAATCCTGTAGTCCCTGCTGAAGCAGGAAAGCCAGGAGCAGAATTCCCAAAGAAGTTAGAAGACCAATACAAATAGTTGGAGGAGAAATTCAAGGCGTTGGAAAATACTGATTATCATTGCGGAATAGATGCTAAGGAGTTGAGCCTGGTCCTGGATTTGGTACTCCC	-	b	h	-	b	-	-	a	b	-	a	b	h	-	a	h	a	-	-	b	-	-	b	-	h	-	a	-	b	-	-	h	a	-	a	-	b	b	-	-	b	b	-	b	-	a	a	-
*A02_31125455	CGCTAAGCTTTGGTTTATTAAAATTGTGTGAATTTTGTGTATTTGTGAAATAGAGACTAAATTGATTAAATGTGAAAGTTTAGGGGTTAATGTGCAAATAGGCCTAAATGTATGTTTTGGACTAAATTGAATGAGTGGTTGATTAAAGAAGTTAATTTTGAACATATTTAGATCAAGAAAAGAGGAATTCAGAATTAGATCGGGAAAAATGCAAGATTATCGAGTAATTGACTCATTTCGCCGTTTTCATACTCGAGGTAAGTTTGTATGTGATAATTTAATTAGATAAGTATGTTAAAAG	a	-	-	b	b	-	a	a	b	b	a	b	h	a	a	-	a	-	b	b	b	h	b	a	a	b	-	a	b	a	h	a	a	b	a	a	b	b	a	b	a	b	b	b	b	a	a	a
*A02_31130942	CCCTCGTGTCCGACTCCGGCGACGGACTCGGGTACAGGGTGTTACAAGATGAGTGTTTGAAATGTGAGATATTGCTTTTGAGAGACACAACGTATTAGTGGTGGAATACTCTTGTATCCGTGGTATTGAGGGAAAGAATTATATGGGAATTCTTCCAAGACAAGTTCAGAAAGAAATATATCAGTTAGCGGTTCATTGATCAAAAACACAAGGAGTTAGTAGAGCTGAAACAGGGTCGTATGTCTATGACTGAATATGAAGGAGAGTTTGTTAGGCTTAGTAAGTATGCTCGAAAATGTAT	-	-	-	b	b	-	a	a	b	-	a	b	h	a	a	-	a	b	b	b	b	-	b	-	a	-	-	h	-	a	h	a	a	b	h	-	b	b	b	-	b	b	-	-	b	h	a	-
*A02_31149447	AGAGGCAGCTTCTCAATAATGGTTGCCACTTGGAAGGATTCACTTATTATCATTTCTTCAGCAAGAATTCCGTGAATGACCAATTGAAATTCATGCACTCAATTCACAACTAATTTGGAATCAACCATTACAAAATTTAAGAATTTAGGAACTAAAAACGTTTTAGTTCCAGCATCTTCGGCTTTGAATTTATGGTCTAATAATGTCCATAATTCCTTAGTTGTTTTCTTAACACTATACACTTCATACAGTATATCTGACAATCAGCATAGGAAATCAGAATGTTTCCAAGCTTCAACGG	b	-	a	b	b	-	-	a	-	b	a	-	-	a	-	a	-	-	b	-	b	-	b	a	-	b	a	a	b	a	-	a	a	b	-	b	-	b	-	-	h	b	-	-	-	a	h	b
*A02_31194555	CCCGTTTGAATATTAAGAATTCTTAGGATACAAATGACATGTCATTAGGGTTATATGGTTTCGAGTACTGGTCTTGAATGTCCTATCGATGGCTGAGGTCCTGCATTTGTTGTAGATTCTCCACAACTCCTGTGAGTAACATCATGTACCTAACATTCTGACCATATCTCATGTGAGCAGACCCATTTACAGCTCGTCTGAGCACTATTGAAAAGGAAAGGTTACTATTACATTAAAAGGTACACTATGTGTGAGCATTCCCGAGTATTTGATGAAATTCTAAATGGTTTAGCTGGTAAGA	a	-	h	b	b	b	a	a	b	b	a	b	h	a	a	a	h	b	b	b	b	b	b	a	a	b	a	a	b	a	h	a	a	b	h	a	h	b	a	b	a	b	b	b	b	a	a	a
*A02_31253918	ATCATGTAGAGTTAGCCAATCCATGCCCAATATCACATCAAATTCATCAAACGGTAATAGCATCAAATTAGCCAAAAAATGAAAACCTTGAATCATTAACAGACAATTCTTACAAACCTTATCAACTAACACATACTGGCCTAGAGGGTTCGATACTTTAACCACGAATTCAATGGACTCAATAGGTAAATTTTTACTAGACACTAATATTGTGAAAACATATGAATGAGTTAATCCGGGATTAATTAAAGCAGTTACATCAGTATCAATAAGAGAGAAAGTACTAGTAATAACATCTGGC	a	-	a	b	b	b	-	-	b	b	-	b	h	a	-	a	-	-	b	b	b	-	b	a	-	b	-	a	b	a	-	a	a	b	-	h	b	b	-	b	h	b	b	b	b	-	-	a
*A02_31254793	ATAGTTTTATATCTTTGTTTAAGCCATCTTTGAACCACTTACACATTGCAGTCTCAGTCGGAATACATTCTTGAGCATATTTGCTCAATCAAACAAATTCCCATTCATATTCAGACACTGTCATATGACCCTGTTTAAGCTCCAAGAATTCTTTGCGTTTCTGGTCGAGAAACCTCTAACTAATATATTTCTTTTGGAACTCAATTTGAAAGAATTCCCAAGTAATCTTCTCTTTTTGCACTACAGAAGTTAATGTATTCCACCACTAATAAGCTAAATCTTTTAATAGAGACAACACACA	a	a	a	b	a	a	a	a	a	b	a	a	a	a	a	a	a	-	a	a	a	b	a	a	a	a	a	a	a	a	a	a	a	a	a	a	h	b	a	a	a	b	b	b	a	a	a	a
*A02_31254795	AGTTTTATATCTTTGTTTAAGCCATCTTTGAACCACTTACACATTGCAGTCTCAGTCGGAATACATTCTTGAGCATATTTGCTCAATCAAACAAATTCCCATTCATATTCAGACACTGTCATATGACCCTGTTTAAGCTCCAAGAATTCTTTGCGTTTCTGGTCGAGAAACCTCTAACTAATATATTTCTTTTGGAACTCAATTTGAAAGAATTCCCAAGTAATCTTCTCTTTTTGCACTACAGAAGTTAATGTATTCCACCACTAATAAGCTAAATCTTTTAATAGAGACAACACACACT	a	b	a	b	b	b	a	a	b	b	a	b	h	a	a	a	a	-	b	b	b	b	h	a	a	b	a	a	b	a	h	a	a	b	a	a	b	b	a	b	a	b	b	b	b	a	a	a
*A02_31255158	AACTCATCTCTCTCGGGATCATCCTCAGTTGTAGCTCAGAATTCTCCAGCACCGTACTTGCGAATCTTATCAACAGGAGGCTTACCAACTCTGATAAATTCTGTGCCTTGAGAAATAACAGGAGTCGGTTGAGGAACAGGAGGGTGTGGAGGTTGTTGAGCAACCGAGTTCATTTGTACGAACTCTGTGAACTATTCATTCATCATCTGGGAAAAGGCTTCTTTAGCCTCTACTCTCTGGCCCTTAGATACAGGCGTCGTGCCACTCGAAGTTACTCTTTGAATGGAGGCTTGAGCGTTAA	a	-	a	b	b	b	-	h	b	b	a	b	h	a	a	a	a	-	b	-	b	-	-	a	-	b	a	a	b	a	b	a	a	b	a	a	h	b	-	-	a	b	-	-	b	a	a	a
*A02_31279909	GAAGAGTGATGATGAATTACAAGCTAAACGGGTACAATGTGAGTCAAATTCTGATTCAGAATTTAAGATTGGGTCTGATGACTCCTTATTATTCAGAGGTAGAATATGTGTACTGAAGAATTCAGAACTTGTACAGAGGATTTTGTATGAAGCTCACAATGGTACAATGTCTATTCACCCTGGTAGTAACAAAATGTACAATGATTTGAAAAAGATATACTAGTGGTCGGGAATGAAATGAGATATTTCTGAATTTGTATCTAAATATTTGATATGTCAGCAAGTAAAAGCTGAACATCAA	-	b	a	b	b	-	-	-	b	b	a	b	h	a	a	-	a	-	-	b	b	-	b	-	a	b	a	-	b	a	-	a	a	b	a	-	b	-	h	-	a	b	-	b	b	a	a	a
*A02_31282144	TCATTTTCCAAGCTTAGGGACAAAATTGTCATTCATGAAAAGTATAGGGCAAAATGGTAATTTTGCTTAAGATGTGAATTGAATTCAATTGAGTATAAAGAAAATAAAATTGATGCTAAATTCATTTATATAGATCCAGAAAGATCAAAGAAAGAGTTAGATCGAGGAAAAGAAAAGGTGTTGATTAGTAGATTTTCATACACGAACAAGTGTTGAGGTAAGTTCCTACAACTTAATTATGTATATTAATATGTTTGAATTGAACGTTTCATTTGTATGAATTGTATAAATGTTTAATGTA	-	-	a	b	-	-	-	-	b	-	h	-	h	a	a	a	a	-	b	b	b	b	b	a	-	b	a	a	b	h	-	a	a	b	a	-	-	-	-	-	a	h	-	-	-	a	-	a
*A02_31435001	AGTGTAAATAGGAACAAAATGGGCAGACTTCATCAACCTATCCCCTATGACCCAAACTGAATCTTTCTTAGTGGGTGTCAACGACCACTATAGAATTTGACTTGGTTGGAGCAACCCTAATGGAAACTAATGCTCAACCTTAACTTGCTGGAAAGTTAAACACTTTGATACGAATTCAATTACTTCATGTTTAAGACCCGACCACCAATACACTTCTCTTAAGTCACGATACATTTTATTACTACCAGGATGCATAGCATAAGGGTTGCTATGTGCTTCCTGAAGTATAGAATATCCCAAA	-	b	a	b	b	-	a	-	b	-	a	b	h	a	a	a	a	b	-	b	b	-	h	-	-	b	-	h	b	a	b	a	-	b	a	-	b	b	a	-	a	b	-	b	b	h	a	-
*A02_31435175	TTCAATTACTTCATGTTTAAGACCCGACCACCAATACACTTCTCTTAAGTCACGATACATTTTATTACTACCAGGATGCATAGCATAAGGGTTGCTATGTGCTTCCTGAAGTATAGAATATCCCAAAATTTGATCGTTGGGCACATAGTACCTCCCTCTGAAACACAAAATACCATCAGAATTAATCCTAAAGTACTCAGTCGACCCATTTTCAACGTGTTTAAACTGAGGTGTTAGAGTTTCATCCAAACGCTACTTATCTTTGATTTCCTGAACCCAAACAGGCTTTACTTGCAATTCA	a	-	a	b	b	-	a	a	b	b	a	b	h	a	-	a	-	-	b	b	-	b	-	a	a	b	a	a	b	a	b	a	a	b	-	a	-	b	a	b	a	b	b	b	b	a	a	a
*A02_31461209	TGGAGATCCTATCACACTATCAAGCTATCATTTTGGGTATTAATGAATTCAAGTATTTTGAATTTATGGCATGTATAAGGACTTGGTCTTTTGGTCATATATGTTGGCTTATAATGGTTCATGGCTCATTTTGTATATAGCCTTGGAAGTTGGCTAATGTTGGTTATGAGTATATTTGTCTTAATGTCATTTGTGAATGTGGAATCTTGTATAATTTGATGTGGAGAGGTTGATTTTTTAAGTATGATTAATAATGGAATGAGAACGACATGTTATTATCTTGGTTATGATTGTTTGGTTG	a	-	a	b	b	b	a	-	b	b	a	b	h	a	-	a	a	b	b	b	-	b	b	a	-	b	a	a	b	a	h	a	a	b	a	a	-	b	-	-	a	b	b	b	b	a	a	a
*A02_31463621	CCTATTGTATCTCATTGTCACCATTGTGGTTCTTAATGATTAATATGATTATTGTCAAAAAATGGCTTTGATGAATTGATTGTTCGAGCATAAGCAACCCGTGGCCATGTTCTATATTTATCAATCCACACAATGCCAATGAGAGGATATCATTAACTATTTAATTGAGCTATGAATTCTACTGTTGCTAGTAAATCCATGTCATACACAATTCATGTACCCAACATACCAACAATTGGCTCGATCATCTTTAGAGCATAAACCTCCACTTAGATCAAAGTACATAAGTTGCATAAGCATG	a	-	a	b	b	b	a	a	b	b	a	b	h	a	a	a	a	b	b	b	b	b	h	a	a	b	a	a	b	a	h	a	a	b	a	a	b	b	a	b	a	b	b	b	b	a	a	a
*A02_31570742	GATATCCCCAATAATTTCCATGTTGTCTGTTTGCACTAATACTTTGTCATGAATTCTTCCTTGTATCAACATCACACCATTGAGAATTCCCCAAACCTCAGCTTCGAAAATTGAACAATTTCCCAACCCACGATTAAAATCAAAGATCCAATTTCCATTATGGTCCATCCTTACACCTCCGATGACAACACATCCTGTGTTAAACTTAACAGCTCCATCTGATCTTAATCTAATCCACCTTTCTACTTCCATTGTTTCCACCATTGAGCCCCACTTCTCAGAATCCCCAGTGTGAGTAGTA	-	b	a	b	-	-	-	a	b	-	a	b	h	a	a	-	a	-	b	b	b	b	b	a	a	b	-	-	h	a	b	a	a	h	h	-	b	-	a	-	a	-	b	-	b	a	a	-
*A02_31593157	ACCAAAGTCTATGCTCAGTTCAGTAGAAATCAACTTAACAATAGAATTCATAATGTCTGACAAAGGAGCACGAGTGGAACCAACTAACTTGAACCTATCTCTACGGTTACGAATGGCACGATTAAACCTTCTACCGTTTTGACTCGAAACAATTTTATCACCTGGAATACGAATCTTGGAATTTAGCACTGTTTTTCCAGTACTATGAGGTCCACCCTCACTCGAGCCTTCACTTTCATTATGATTAGAATTTTCCTTGAAGAAGATAACTAAATGCCTTCTTGGATCAAGAAGCGTTTCA	-	b	a	-	-	-	-	-	b	b	a	b	h	a	-	a	a	-	-	b	b	-	b	a	a	b	a	a	b	a	b	a	a	b	a	a	b	b	-	-	a	b	-	-	-	-	-	a
*A02_31646725	TTGAATAGTCACAAAAGTGCGTATAAATATCCCGTAAATATAACTTTGATTGACTAAAAAATATTTTTGAGTTTAGTGTAAGAATTCTATCTTTTTTTACCTTGGTCTAAATTACTTGGACTTGTCAAGGATTTCCTTGTGGCGTAAAACACTTTCTTTTTGAACTTATCACTTCCATTTTTTTCTTATTTTCTAAATTTTAGCGTTCTTACATACTATTGGTTCCTATTTTGCTAAATAGCGGGTCACAATTTACGTTTGTTTCTTCAAAGATTTGTTCGTTGATTCACTTTATAGAAAT	a	-	a	b	b	b	-	a	b	b	a	b	h	a	-	a	a	-	b	b	b	-	b	a	a	b	a	a	b	a	b	a	a	b	h	a	-	b	a	-	a	b	b	-	b	-	a	a
*A02_31648121	ACCCATTTCTCCTGTCATTTTTTCAACTTATGTTTCCCCTTCAAATACTTCAATGACTCATGATCAATGCGAGTAATGAATTCTTTTGGCCAAAGGTAATCTTTCCATGTTTCCAACGCTCGTACTAAGGCATACATTTCTTTGCCATAAGTTAGGTAATTCAAAGTAGTGCCATTCAACTTCTCACTAAAGTAAGCCACAAGACGTCCAGGTAATTCAATGTAGCACCATTCAACATCTCACTACAGGACGTCCTTCTTGCATCAACATAGCACTAATGCCAAAACCTGAAGCATCACAC	a	-	a	b	b	-	a	a	b	b	a	b	h	a	-	a	a	-	b	b	b	b	h	a	h	b	a	a	b	a	-	a	a	b	a	a	b	b	a	-	a	b	h	-	b	a	a	a
*A02_31659249	TAGGTGTACAACTTCTGCAGTATATAACTTCATTCACAATAGTGGAATTCATAGCTCGAGACATAGGTAAATGATATCCTCCCATTGGCATTACATGGAAGATGAAAAGTAAGCGCAACCACGGGTTGTTCGTCTTTGTGATGAATGGCCTAATCACTATTTGATAGTGATTGAATTTTCATGAAGGAAAATGTAATAGTTACCATGAGATAAAATAGGATCAAATTGGGGAGTGGATATTATCCTAAAGAGATCAAGGATATCCTATGAGGGTAACATAATTATGACAAGGACAGTGGAC	a	b	a	b	b	b	a	a	b	b	a	b	h	a	a	a	a	-	b	b	b	b	b	a	a	b	a	a	b	a	b	a	a	b	h	h	b	b	h	b	a	b	b	b	b	a	a	a
*A02_31669358	TGCAACAGGAAAAGTAGATAAAAGATCATGGCTAGGCTATAGAACCGATAAGAGATTTTATGCCTAATATGAGTAAGACAATATGTAACACCCCTATCCCATAAACATCCCCGGAATAGGAAAGGGGTATCATAGAACAGACAGAGCATTTCTAAACAATGCAGATTCACAAATATCATATAAAATCAATACATTTGAATTCATCAACAATTCATCCATTAAAATGGTCTATGGAACCAAAAACATACATTTAGGGAAGGTCAAGAATAAATCAAACCCATTCAAAATTTTCAGAACTAAA	a	b	a	b	h	b	a	a	b	b	a	b	h	a	h	-	a	-	b	b	b	b	b	a	a	b	a	h	b	a	h	a	a	b	h	-	b	h	h	b	a	b	b	b	b	a	a	a
*A02_31670142	ATGTGCATTTCTAAAAGTACCAAAAAGAGTTTGATGGTGTGATGACAATCCTCGACTATTCCCAAGCCTTCAGTAGCTATGATAACTGTAAAACAAACAATAAGCACACAGAGTAAGCTACGAAGAGCTTAGTAAGCCAAACACAATTGGTTTAATTACATAAAGCATATATATGTAGTTCAAAAAAACAATAAGAATTCATAGCCATTTCTTAGAGTTGTTCATAAACTTAACCATGCTCATTTGCTTGTAAGCATATCATATTCATTTCCATGATTTATGAACCTACTTCGCAGAAACA	a	b	-	b	b	-	-	a	b	-	a	b	h	a	a	-	a	-	b	b	b	-	b	-	h	-	a	-	b	-	b	a	a	-	a	a	b	-	h	b	-	-	-	-	-	a	a	-
*A02_31723690	TATCGTATTTAGGATAAATTTTGATTGATTTATGATGATGATTGATATATCTTGAATTAAAACATAAGCATTTATGCATTGATTGTTTAAACCTCAAGACATTAGAGAATCAAGCATGATAAGTTAATCTTTTAGAAATTTAAAATCTTAGGTTGTTTCCCCAAAGTTTAGGTATTACTTTGAGTTGGAATTCACAAGTTTTAAACATCAAAAAACCATAATTTTTGTGAGATTTTTGAGCCTTTTGAGCATCTATTAATTCTTTCATGCTCACTTTTATTATTGCTTTGAGTGCGTCAAT	a	-	a	b	b	-	-	-	-	b	a	b	h	a	a	a	-	-	b	-	-	-	b	a	-	b	a	a	b	a	-	a	a	b	-	a	-	b	-	-	a	h	-	-	h	-	-	a
*A02_31731609	TAAAAACTCCACTGGGAAATGTTCTCCACGACTGCCATGACGTGATCGACCACGACAATAGCTACCACTAGATATAATATTCTTTTGGCGCAGAACTTATGGACTAATGAAACTCTACGACCGCCGGAGTATCCTCCTCCACTCTCGAACCTATCACTGTCAAAAACTCCAGTTCGAGGAATTCATCATACAGGAAGTTTCACTTCTCTCCCTATCTTATTTTTATTCTAATATCTATCTTTGTACATTGAGGACAATGTACACCTTAAGTGTGGGGGGATATTTATTTCATTACCAGAAA	a	-	a	b	b	b	-	-	b	b	a	-	h	a	a	a	a	-	b	-	b	-	b	a	-	b	a	a	b	a	b	a	a	b	a	-	b	b	-	-	a	b	-	-	-	-	-	-
*A02_31803148	TATGCATTTAATCCTACAAAAATAATGAACACGTCAATCGACAATCAGACAGAAGTAAATATGCACACACACCCAACCGATTAGATTCAGAATCAAAGCTCTCACACTATAGTCACAGATAACACATAAACCGAAGCCCAAATCAGAATTCTAACGACCCTCACTAAAGACTAGCCAAGGGTCGGACCCACCGAATCATATTCGAAACAAAACATACACTAATACCAAAATTAGTAACTTAGAACCACATGACCGTGTGCTCTGACCGTGTGGAAAAACTTAGGTCGTGTGGGGGTCAAAA	a	b	a	-	-	b	a	-	b	-	a	b	h	a	a	a	a	-	b	b	b	-	b	a	a	-	a	a	-	h	h	a	a	h	a	-	b	h	-	b	-	b	-	b	b	a	h	-
*A02_33552722	TACTTTAATAGGAACTGAATCGAGTATAGTTAGACCTGCTGTTGCTGCAAATAATTTTGAACTGAAACCTAACACTATTCAAATGATACAATAGTTTGTTCAGTTTGATAGTTTGCAGGAAGAGGATCCAAACACTCATTTAGCAAATTTCCTGGAATTCTGCGACACTTTTAAGATTAATGGCGTTTCTGAGGATGCCATTCCTTTTCGGTTATTTCCCTTTTCATTAATAAATAAGGCTAAACAGTGGTTAAACTCGTTACCATGAGGGTCAATCACTACTTGGGAACAAATGACCGAA	b	-	a	b	b	b	-	a	b	b	a	b	h	a	a	a	a	-	b	b	b	-	-	a	h	b	b	a	b	a	b	a	a	b	a	b	h	a	b	b	b	b	b	b	b	a	a	b
*A02_34193003	TATACTCATATATATTCTTACCATAAAATTTTCAGAATTTTTAGTTTATCCAATAAGTACAGTTTATTCTTTAAAGTTACCCCTGTTCTGCTGTCTGACAGTTGTGACCCTTCTTCACTGAAAATTAATTATCTCCTCTTTCAGAATTCAAATTATGTTTCCGTTTGTTTCTATTGAAAATATACTAATTAAGGATTCTAAAAATATAAATTTAAGCCATAATTATTTCTATCCAATTTTTTATGATTTTACAAAGTCAGAACAGGGGAACCTGAAATCATTCTGACCTTGTCTCACAAAA	a	-	a	b	a	-	-	a	-	b	a	a	a	a	a	a	a	-	a	-	b	-	a	a	a	a	b	a	a	a	-	a	a	a	a	a	-	a	-	-	a	b	-	-	h	a	-	a
*A02_35274716	ATTCATGAGTCTAAACATCAAAAAGTCATAATTTTTGTGAGATTTTTGAGTCTTTTGAGCATTTATTAATTTTGTCATGCTCACTTTTATTATTGCTTTGGGTGCATCAGTATTGAACTGTTATTCTAGAACTTGCTTGATTATGCATGTCGAGACCACATCGTTTGATTTGATATGAAAAATTGATTAAGGCACTTAGGATTAACCCACTCATGCCATGAAAAGCCTACCTCCACAATTAACCCTTAGTAAACCCTTTTGAGCCTAACAAGCCATTCCTTGTATTAACCTCAATATTGAC	a	b	-	-	-	b	-	a	b	-	a	b	a	-	a	-	a	b	b	b	b	-	b	a	-	b	-	-	-	-	h	a	a	-	a	-	b	a	-	-	-	b	-	b	-	a	a	-
*A02_35404445	AGGTCCCTCGACTAGAAACGAATGTGTTTCCCAGCATCGAACACGGTCTTCCACCACTCAAGCCCATTGACCACTGATACATGAGCCATCGATGCCTCCACATAGCAGTACTGATGCTGCTGGAATTCTAAGTCAACCACCCAACTCGCCCAACGAAAATGTTCGACCATCACGAGACGGTCAACGTAATAGACGAGGTTGTGCCAACACTGTTCCCACCAAAGGACAATTACGAGGGCTTCTAAACTTTTTGATATCGGAGCATCGCGCAAGATACGATAACATTCGACAATGTCCATTC	a	b	h	a	-	-	-	a	b	-	a	a	a	-	a	-	a	b	b	b	b	b	h	a	h	b	b	-	b	-	b	a	a	-	a	-	b	-	a	b	a	b	-	b	h	a	a	a
*A02_3731603	TGCTTGGTCCAGATCAATTCAATCTTTAAAGATATGTTGCTCCATAAGATTGATCTTCAAATATAGATCATTATACATCCATAATATCATTTAAGTCATGGAACGACTATTTTGATTCAAAATATTGCCTACTCCACAAAGGCAAGTTACGAATTCTAAGCAATGCCAAGTGTAGTTGTCGTTACTCGAGCCATTACTCTCATAACAATTTCATTACTATTACCTCTTTCAAGCTTGAACAAGATTTTCATATTTAGAGCACAAATCTAATTTCGCAAAGCAACATTTAATCTATGATGAT	b	-	a	b	b	b	-	-	b	a	b	b	b	b	b	a	b	-	b	-	a	-	b	b	b	b	a	b	b	b	-	b	b	b	b	b	-	b	-	-	b	a	-	-	b	b	-	b
*A02_37839024	TCCAGGCAACAAATAGATTCCAAACTCCACTTCCCGATTCAGAGGCAATCCAGGAAGCTCCTCTGGGAAAACATCTCGGAATTCCCTAACAGTCCTGACGGTATCCATAGTCAGATCCCTAATTTGAACTTGATTTACAAAAGCCAAGTACGCCTCGCATCCCTTGCGCATCAGTTTCTCAGCCCTTAAAGTCGATACCACATTGGATAAGAAATCTATTCGTTCCCCAATAATCATTACCTCATTATCCTCAATAGTCCTTAACACCATCCTCTTAGCTACACAATCCAGCGTTGCCCTA	-	b	a	h	-	-	-	a	b	-	a	a	a	-	a	-	b	-	-	h	b	-	b	-	-	b	-	a	h	-	-	-	a	-	h	-	b	a	-	-	b	a	b	b	b	b	-	-
*A02_4239715	GTGAAATACCTATTTACTGAATGCCCATTCTTTGGTCAAAATTTGAGTTACCCCTTTTGGGTTTTCAACTCAAAACTCCTTTAGTCTCAAGACGCCCTTTACAGGTTTTAGCCTTGGCCTCTCATTTTTCTTTTTTTTCCTTTTCTTTTTGTTTTTTATATTTTTTTAAAAAGTGAAGTATTTCTTGATTGAATTGGAATTCACAGGATTAGGCAGGTTCTTGCCATCCATTTTGGTTAACATCGACGCTCCTCTAGAGAAGGCCTCTTTACCACATAAGGTCGTTATCAGTTTGACATCC	b	-	a	b	b	b	-	b	b	a	h	b	-	b	-	a	-	-	b	-	-	-	b	b	b	b	a	b	b	b	b	b	b	b	-	b	-	b	b	b	b	a	b	b	b	b	b	b
*A02_5298214	ATGGTATTCGGTAAAGTGCCCACGACTGCAGCAGTATGATGAATTCGCCTATATCCATCGTAGAAGGATCTGTCGTCCGAAAAAATTCGCGCTACAACATAGCTAACACTACAGACCCCCAAATGTATGAATGAGTGTTATGCAAATTGGATAATATGGGTAAGTACATCAAGTGGACCGTATTGCTGTTTGCATCTAGCATGAGTACACATCCTATAAGGTGCATAATGTAAGCTCAAACGACCTGCATCACCTCTCATTGATTGGTAGTACTCAACAAATACTCAAAATTGGCCTTTAG	-	-	a	b	b	-	-	b	-	-	b	-	b	b	b	a	b	-	-	-	b	-	b	-	-	b	a	b	b	b	-	b	b	-	b	-	b	b	-	-	b	a	-	b	-	b	-	b
*A02_55054675	ACAAGCTGTGTGCCAGACCATATGAATTCTGCACCTGAAAATAATGTGATACACAACCGTGTGGGGTGGCCATGTGTGACACATGAACGTGTGATAGCCCGTGTCTCAAGCCGTGTGCAGCCCAAACTACCCTTAAAACAAGCCATTTCAAAAACCATTAATCTAATATTAAAATAAAAATAATATATTCACCAATAGAATATTGATTACCTTAAATAAATTTATAACTTAAAAAGACAACTACTGCTGGTGAGAAAAATACAGAAGAGTAGACTTTTTCATCTTCCTGATTGATCCGAGA	-	-	a	-	b	-	-	-	-	-	a	-	b	-	b	b	b	-	-	-	-	-	h	a	a	-	b	b	b	b	-	b	b	-	b	-	b	h	-	-	b	a	-	-	-	-	b	b
*A02_55095018	TATCATGGACATAGAGAATGAATACTTTCTGGCTAAATTTCAATCCACTGATAACTATGCAAAAGTTCTGTCGCAGGGTCCTTGGCTGATTTATGGTCAGTATCTGACTGTTCAACCTTGGACCAAAGAATTCAACCCTTACAACCATACCCAAGCATGGTGATGGCTTGGATACAGTTACTAGGCCTCCCAAGGTTTTTATACAAAAGGAAAATTCTTGAAGAAATAGGAGGGACCATTGGAAAGGTTGTTCGGTTAGATTTCAATACCGACAGTAGAATTACAGGTCACTTCGCCAGGA	b	b	a	b	-	b	-	b	b	b	a	b	b	b	b	b	b	-	b	a	-	-	b	a	-	b	b	b	b	b	-	b	b	b	b	b	-	a	-	-	b	a	b	-	-	-	b	b
*A02_55155274	TTAACTCTTTCTATTAAATTTGGAAATTTAGTAATTCGTAGAGGTATTAACTGTAGTCGAAATTCATCACGCAACCCTCTAAAAAATCATTTGCATCTGTGAGCTTCAGTTGGTCCAAATTCAGGCGCATATCTACTCAATCTCAAGAATTCACGTTCATAATCCACTATGGACATTTCACGTTGTTTCAACAATAAGAATTCTTGTTTCTTATTCTCTATATATAATTCTCCCAAATATTTCTTTTGAAATTCTCTTTGAAAGAATTTCTAGCTTATCTGTTCTTCTGGTACATTTTGTG	b	b	-	-	b	b	-	b	b	-	h	b	b	b	b	-	b	b	b	b	b	-	b	a	a	-	-	-	b	b	b	b	b	b	b	-	b	a	-	-	b	a	b	b	b	b	b	-
*A02_55657786	TTTTAGTTAGGAATTCGTTATTTGATTTATTATTCCTTATTTTCACCACTTTGATTCATGATGGTTCACTTTATGGTTTTTGCATGCTTGGATCTTCGTACGTATTATTTTAGGAATAATTTGCTATTTCGGACTACTTGAATTTTACCTTTTTGGCCTGTGGTGGTGCTCTATTTATTGATAAATTCTTTTATTTTTTATGCACACCATGACGAACACACGCGGCAAGTCTAAGGTCGTCGTCCCCGCTTCGAAAAAGCTGAGGACACCGCACGACCTCCTCCTTGAGTGCCTCCGCTAA	b	-	a	b	b	b	b	b	b	b	a	b	h	b	h	b	b	-	b	b	b	b	b	a	h	b	b	b	b	b	b	b	b	b	b	b	b	a	b	b	b	a	b	b	b	b	b	b
*A02_55938242	TAACTTATGGAGTATGGCATCTTCCTAAAACCGAAATAATCGAACATCCTATTTAAAATAACGAAAAGAAAGATTTAGGTAGCGATCAAATAGTGATTATTCTGGTTTTTGTGAATTCGAAGTATCGTGTCCTAACTCACGGGGCATGGTCTTTCTTCTCGATCAATTTGAAATAAGGCATTTTCCATTTAATTTAATTTAGTTAAGTCATATCTTAATAACATCATGCAAAGAGGGATCATATTTTAAATTTTGTTTGAACTTTCAATTTTCGACATCAAAACATTATGTAACCGACTAG	a	b	a	-	b	-	-	b	-	b	a	-	-	b	b	b	b	-	b	-	-	-	b	a	h	b	b	b	b	b	-	h	b	b	h	h	-	a	-	-	a	a	-	-	b	-	-	a
*A02_56003867	AAATGAAGAATTCATATTCTAGAAGATGTGATACAATATTATATCTATTAGAACAATTCAAATTGAGAAAGTTATCGCGATTGGGAAGTCTGAATGATATAATATTTATTAATAAAGTGGTAAACAATTGAAGACATTGTTAACTGAAGCGTCAATTCTGGTTTAGCCTGCATCGGGCAAAAAGTTATTCGACACAAGAATTAAACATGGTTTGAATTGTTGAAAGATTATGAGTTAGTGATTGATTATCACTCTGGGCAAACAATTATAGTCTTGGATGTTCTGATCTAGAAATCTTTGT	a	-	a	-	b	-	-	-	b	-	a	b	b	-	b	b	b	-	b	-	b	-	b	a	a	-	b	b	-	-	-	b	b	-	b	-	b	-	-	-	h	a	-	-	b	h	-	a
*A02_56004649	TTGTATTGAATTGAATTTTGATAAAAAGAATTCCAGGGTAGATGTGATTAGAAAGAATGAAGGGAAATGGAAGTAATTCATGACAATCTAAAAGCAGTTTTAGATTGGCAGAAAACATATGTGGGCTTGATACGTAAAAGCAATGAATTTCAGTTAGAAAGCTGAGTATTTGTGAAAGTATTATAACGGGAATAAAATTTTGTGATTTAGCTATAAAGAAAAGTTGAGTTCATGATTCATCTAACGGATGAGATTATTTTCAGAATTGGAGAAGACCCGTATATGTGTTTCTTAATTATAT	a	b	-	b	b	b	b	b	b	b	a	b	b	b	b	b	b	b	b	b	b	b	b	a	a	b	b	b	b	b	h	b	b	b	b	h	b	a	a	b	a	a	b	b	b	a	b	a
*A02_56038231	TAGTAATTGGAACATCTAAATCAGAAAATTCATTAGTTAGATTATGAGCTTTACTTGGACTTTTAACAAGATCTTGGGAGTCGAATTCTTGGTGATGAATCTGGTGGATTCCACTTTCTTGATTTCGATCTCTTCTTGAGTAAACAATTAACTCCTTTGTTTGTTTTTTATTCTCATGATTAAGCTCTACACATTCATACTCATTTTCATTAACAACATTAACATCATTAATTTCTGTGTTAATCATAAATTCACCTTCCCCATTATTAGAATCCCTATGCTGTATATTCCTAATGTTTTC	a	-	a	b	b	b	b	b	b	b	a	b	b	b	b	b	b	b	b	b	b	b	b	a	a	b	b	b	b	b	b	b	b	b	b	a	b	a	a	b	a	a	b	b	b	a	b	a
*A02_58022712	GTTGTAGTTGTCACTATAAATTGCAGTCAAGTCTAGACTTGATCAGGGGTCGAGTCACCCGTGTGCGAGGGTTTGGGAAAAAATATAGGCCCGAAAAATGGGTTTAGACAAAAAAATAAGGTCAATTTAAAAACGGGTCAGGCGTCAGGTAATGCATTTTTGGCCCCGGCCCGGCCCGAATTCATTAAAGGATAAAAAAATTTGCTTTTTTTTAATGTTATTTTCTTGTTGTTTTCTCCTTATTTTGCTACCATTTTACTATTATGTTGCTATTATTTTATTGTTATTGTTTAGATATTGT	-	b	-	b	-	-	-	b	a	-	a	b	b	-	b	-	b	b	b	b	b	-	b	-	h	-	-	-	b	b	h	-	b	h	b	-	b	-	a	-	a	a	-	b	-	a	b	-
*A02_58689247	TCTCATTGTCACCATTGTGTCTTTTTAATTATTAATATGATCACTATCAACAAATGACTATGATAAATTACTCGTTCGAGAACGAGCAACCTGTGGCCACGTTCCATATTTATCAATCCACACAATGCCAATGAGAGGATATTATTAACTCTTTAATTGAACTATGAATTCCACTGTTACTAGTAAAGCCATACCATACACAAGTCATGTACCCAACATACAGGCTATGAACTCGATCATCTTTAGAGTATAAGCCTTCATTTATATCAAAGCACATTAGTTGCATACGCATGGTCAGTGA	b	a	-	b	a	a	a	a	b	b	a	a	a	a	a	b	a	h	a	a	a	b	a	a	a	a	-	a	a	a	h	a	a	a	a	h	h	a	b	a	b	a	b	b	a	b	a	b
*A02_59650166	TGGAATTCCAAGCTCGTAAAAAATCTGCACACATATTAGCTTCACGATAAATATGATCAAGACTACAAGTCCAATTGCATTAAAGCAGCTCACAATTCCGGATCACTAAGGAGAGAGGATCATGTTGTTACAAAGGGGTCAAAATATTGTTATGTTCCCATACCAGAAGAAGACCATTATATATAGCATAAAACTCAACTTTAGTAATGTGCCAATATCCTAACTTCCCAATAAAGCCAAATAGCCAGGATTCAACATTATCCCAACATACACCACCCATAACTAGATTTTTTGGATTCGA	-	a	-	-	-	-	-	a	a	-	a	a	a	a	a	b	a	-	-	a	a	-	a	-	a	a	-	a	-	-	h	a	a	a	a	-	h	-	-	a	b	a	-	-	a	b	-	b
*A02_59891996	TAGGAGAGGGGCAAGAGGTGAAGATCGGAACGTGTATCACCATGGAGATGAAGCGATACCTTATTGAATTACTTTAAGAATTCAAATATTTCTTTGCATGGTCATACCAAGGTATGCCTGGGTTGGACACTGATATCGTGGTACACCGACTCTCCATAAAGGAAGAATGTAAGCCAGTTCAGCAGAAACTCCGAAGAATGAGGTCCGATGTCTTGCTAAAAATAAAAGAAGAGGTTCAAAAATAGTTTGATGCTGGATTTTTAAAGGTGGTAAAATACTCAGATTGGGTAGCTAACATCGT	b	-	a	b	-	-	b	-	-	b	b	-	a	-	-	b	a	-	a	b	b	-	-	b	b	b	a	-	h	-	h	a	b	b	a	b	-	b	b	-	b	-	-	-	b	b	b	b
*A02_59892919	AGAAATGTGACCCTGTCTTCCGTCTCCTCAAGAAACACAACCCAGGTGAATGGGATGAAGAATGCCAAAGGGCTTTTGATAAGGTTAAACAGTACTTATCCAACGCTCCGATGCTGATGCCACCTAACCCCGATAAGCCATTAATACTGTATTTGGCAGTATTTGAGAATTCTATGGGGTGCGTACTGGGTCAGCATGATGAGTCAGGAAGAAAAGAAAAAGCTATTTACTATCTTAGTAAAAAGTTCACGAAATGTGAGACAAGGTACTCGTTGATAGAAAAGTTATGTTGTGCCCTAAT	-	a	a	-	-	-	-	h	b	-	b	a	a	a	a	b	a	-	-	b	b	-	h	b	-	b	a	a	a	a	h	a	b	b	a	b	-	b	b	b	b	a	-	-	b	b	-	b
*A02_59896049	ATTGGACATAAGCACCACATCTAGTTAGGAGCATTTGACTCATTTTGAGCATGGCATCCTAATTATTTGGCACAAGCATAGATACGGGAAACCAATTCTACAAATCATGTCTTTAGAAGATGATGTAGCGACATTGGTGAATTCTACAGATCTAGTCTCTCTAAAATTGTAGTGGAGCAGATCGAAGATGGCAAACCTTGTCTTCCTAAAGTTGCAGTGAAGTAGATTTAAGCCACTATCCTATCTCCCTAAAATTGTAGTGGAGTAGGCTAAGATTGCAAATTTTGTCTCCCTGAAGTTC	b	-	a	b	a	-	-	a	b	b	b	a	a	a	a	b	h	b	a	b	b	a	b	b	b	b	a	a	a	a	a	a	b	b	a	b	b	b	b	b	b	a	b	b	b	b	b	b
*A02_59922684	TTAGGTATGAATTCTTTTTCCGTTTTTAGTAAATTTTATATTTTTGAGATCGGGATAATCTAATCTATCTATTTTAGAGATTAATTTGAAAAGTTATCAATGTAACAAAGTCTTACTATGGATGAATATGTTGAAATTTTGAAATTTATGATAGAAAATGAAGGCTGTTGATAGATAAACAACTTTTGTAAAGTGAATTTTGATGATATTATGATTTAGGGACTAAATTGTAAAGATGTAAAAGTTGTGGAAATTCTAAATTTTTTGAAATGCATGTGCTGTAAATGTTATATGAAATTTC	b	-	a	b	a	b	-	-	b	b	-	-	a	a	-	b	a	-	a	b	-	a	-	b	-	b	a	a	a	a	h	a	b	b	a	b	h	b	b	-	b	a	-	-	b	b	b	b
*A02_59925537	CTTTTGAGGGAGTATTCCTTGTTTGGTTTCTCATTTTGACACTTTTCTTTTACATTTTTTTCTCTCTGGCCGAATATTCTTGGTTCGTAACAATATAAATTGCACTTTGGTCAATTGCTAGAAGCTAAGTGCTTCTTTGTACCTTTTGGGTTTTCTCGGGTAACAAAGTTTCTATCTCTTTACTTTGGTAGGCCGAATTCACCTTTTCTCTCCCTCACTATTCTGTCCATCGGTTTTCCCTCCTAGCTGAACCTCTCTTTTCTCTCTTCTTCATCTCCTCATGTTGTTGTGGCTTGATGAC	b	a	-	-	-	b	b	a	b	-	b	a	a	-	a	b	a	b	a	b	b	a	b	b	b	-	-	-	a	-	a	-	b	-	a	-	b	-	h	b	b	-	b	b	b	b	b	b
*A02_59925900	AAGCCGAATACTGCTCCATTCTCTTGTTCTCATGTAGCCGATTCTTGTCCTCTTTTTTTAGGTGTGCTATTTTTTTGTTTCGCAGAATTCCTCGAGAGGTGAAGGAGTTTTGTTGTTATTTAGTCGACGAAACCGTTTTCTTATCACTCGATTTAAGGTAAGTATGTGGGCTAACATGTGGGGTGTTGGCCGAATGCCCTATCTTTGGTTTTGATTGTTATTTAGCCAATAGTTTTCGATTCAAATCTTTGGATTATGTGATTATTGTTAATAGGTTCCTTGGGTAATGCAGTTTTTCAGC	-	a	a	b	a	-	-	-	b	-	b	a	-	a	-	b	a	-	-	-	-	a	h	b	-	b	a	a	a	a	-	a	b	h	-	-	-	b	-	-	h	a	-	-	b	b	-	b
*A02_59947932	CTTACTTCGACACTTTTTCATGTATGAAAATCTACTAATCCAACACCTTTTCTTTTCCTCGATCTAACTCTTTATTTGATATTTCCAGATCTATATAAATTAATTTAAAATAATTTTAATTCATTTCATACTCAATTGAATTCAATTTACATCCTAGGAAAAATTATCATTTTTCCCCCATACTTTTAATAAATGACAATTTCATCCCTAGGCTCGGAAAATGAAATTCATGCAATTTAATCCTTGTTCCAAGCTTAGCCGATTTTTACATGTCACACTAGCAGCCCATGAATTTCACAAA	b	-	a	b	h	-	b	-	b	b	h	-	a	a	a	-	a	-	a	-	b	-	b	b	b	b	-	a	a	h	-	a	b	b	h	b	-	b	b	-	b	a	-	-	b	b	-	b
*A02_59949698	CATTGGGTATACAAATTTTGTTTTATGTAGCGCCGTTCACATAGTGGAATTCATAGCCCAAGATATGGGTAAATGATATACTCTCATTGGCAGTACATGGTTGATGAAAAGTAAATGTGGCCTTGGGTTATTCGTCTTTGTGATGAATAACTTGATTACTATTTGATTTTATTTGACTTTTCATGAAGGAAGATGTAATGATTGTCATGAAATAAAATAGTATCATATTGGGAGAACGGATTTATCCCAAAGAGATTAAGGATATTCTATGCGAGTAACACAGTTATGACAAGGTCATTAG	-	-	a	-	-	-	-	-	b	b	h	-	a	h	-	b	a	-	-	-	-	-	-	b	h	b	a	a	a	a	-	a	b	b	-	-	-	h	-	-	b	a	-	-	-	b	-	b
*A02_59951515	AGGAATGGGAGGACGAATAGGAGAAATGTTGGAATTCCGTTAAGATTCTGTCATCCGGGATTGTTAGGAGCAAACCGTGATGTGCGAAGCTTCGGGCCTTGCTGGGGGGACACTTCCGTGTTCGAACATCAAGGTTGATTTAATATATGACGATATTGACGACTATTAGGTTCCATAAAGCAACACCGCGATGGCGATAAGGTCATATAGAGCAACACCTCCAAAAGGTATAAGGTATAAGGCTATAGTTGGACTTTGGCAACTAGTATGGTTCGCTGGGACAGTAAAAATGGGGTAGTTC	-	a	a	h	a	-	b	h	b	b	b	a	a	a	a	b	a	-	a	b	b	a	b	b	b	b	a	a	a	a	a	a	b	b	a	-	b	b	-	-	b	a	-	b	b	b	b	-
*A02_59966184	GATTAGAATTCTATTTTTAGGTACTGATAGTCTCAAGAGTGGTTTCGCATAAAAAATGAACCAAGTGTGTACCCTTAATGTGAAAAATTGAGTTTCGATGCAAACCTAAAAAGTATTCTGTTGACTCTACACGGGTGTGTGGCTGGCTGTGTGTGAGACACGGTTGTGAGTCTGACGAAGGTGTGGCTGTGCGTAAGACATGACCGTGTGGTGGTGTGAGTGTGGCCATGTAGGCCACACGTGCTAGGCCAAGTTAGAGGTGTGGGCCCACACGAGCATGCCACATGGGCGCGTGGGTTTT	-	a	a	b	a	-	-	-	-	b	b	a	a	a	a	b	a	h	a	b	b	-	b	b	b	b	a	a	a	a	h	a	b	b	a	-	h	b	-	b	b	a	-	-	-	b	b	b
*A02_59990379	TTTTCTCTGGCCTCGGAATAGTGGTCCCAAAACTACTGTTCCGACTAGGCCCAAAATCGGGCTGTTATAATAGCCACATTTCATATTTATCAATTCACACAATTCTAATGAGAGGATATCATTAACTCTTTAATCGAGCTATGAATTCCATTGTTGCTAGTAAAGTCATGCCATACACAAGTCATGTACCCAACATACCAGCTATCGACTTGATCATCTTTAGATCATAATTCTCCACTCATATCAAAGCACATGAGTTACATACGCATGATCAGTGGCTAACTCAAGATTTAGCTAAGTC	-	-	a	-	a	-	-	a	-	-	b	a	a	a	-	-	a	-	a	b	-	-	h	b	b	b	-	a	a	a	h	a	b	-	-	-	h	b	b	b	b	a	b	b	b	-	b	-
*A02_6078397	TAGTCAGAATGCAGCATTGTTTGCGCCATGAATTCAAAGCGGCGGTCATGAAGATGCACCCGGACAAGGCTTTAAGTTCGGACGGTATGAACCCTGCCTTCTATCAATCTTGTTGGCATGTTGTGGGTCAGGATGTGTTCAATGTGTTGTCATTGGTTAAATCAAGGAGCATTCCAAGATTTTATGAATAACACTTGCTAAGGAATGGAAACGGTTATGGCAGTTAGTAGCTAGTAGTTAGATCTTAGTAGTTATGGTTGTCACAGTTAGTTAACTATTAATACATTGTGTTATAAATGCA	-	a	-	b	b	-	a	a	b	b	a	a	h	-	a	-	a	b	-	b	-	-	a	-	a	a	-	a	a	a	a	a	a	a	a	-	a	b	-	-	a	-	-	b	a	a	a	-
*A02_6127553	AGTAAAAAGGCACCCAAAAACCGAATTTTATTCTATGTTTCTCAAATGAAAAAACTTAAAAATATTCATACTCGGCACGAATTCGAGTAACGACGTTTCGTGCTATACAAACTCATGTTGTAATTAGTTTTACTTTACAATGAAACCCAGACAGGAATGTTGGAATAATTAGACGTTTGCATGTGAAGTAAAAAATTGAGACAAAAATCCTTGATAACTCTGGGAGAGAAATGTTGATGAAGAAACAACTAAGGATTATGGTTATGATTTCATGTTGCTACAAATTCACCCCAACACCATC	-	-	a	a	b	-	a	a	b	-	a	-	a	-	a	b	a	-	-	b	-	-	a	-	a	-	a	a	a	a	-	-	a	a	a	-	a	-	-	-	-	b	-	-	-	-	a	-
*A02_62252663	TTCTGCCAGCAATAAATGATCTGGATTGATTCCTTGATGACTGGCCTTTGTTGGATTGATATCTTCATTTTTCTTGAAGGGAAGATAAATGAAGTATTCTAAGTTTTTCCACAAAGGATTTGGGCATTTTTTCACGAATTCAGAATGAGAGTCTGCACATGATTGAGTTTTCAATTCCTGAATGATTTGGAGGATTTTTCTGATTGAATAGAAAAGAGTTTTGGTATTTTCATAAAGGGTTGGAAAAGATTTTTGAATCTTACTCCATCTCGGAGTATTCTTAACTGCTGGGCTTTTATGT	a	-	a	a	a	a	-	a	-	a	a	-	a	a	-	b	-	-	a	-	-	a	-	a	-	a	a	a	a	a	-	a	a	a	-	a	-	b	-	-	a	b	-	-	a	a	a	a
*A02_62291257	AAAAAAAACTCATCCGGTAGCTATGTATCTAAAAACATGACGTTATAATGAACTAGAAGTTGACAAAATAATTTTAACAGTGTTAACAGGTTGGAATTGAGTTTTGATATATGAAAAATAGATGGACTAAATTCCTAAAAATAAAAAGTATATGAACTAAATTCCTAAAAAATATTCAAACAATTGTCTGAATTTTGAATTCATCCCTGAATTTCAAAGCATTTTGAGTCCTCAAAACATCGATATCATATCAAGCTAGTCATGTATTTAGCTAAGCCAATTAGTTTGGGTATTAAACACT	a	-	-	a	a	a	-	a	a	a	a	a	a	a	a	-	a	-	a	a	a	a	h	a	a	a	-	a	a	a	a	-	a	a	a	-	a	h	a	a	-	b	a	a	a	a	a	-
*A02_62350485	CCACATTCATTCGATTTCACTATTTGGTCCCATTGGTTAACCGCAGGTTGATGACACGGTTCATGCTGAATCAAACCGAGTACACCTTAGACAGCTTCTTGAGCAAGCTAACATGTCCGTTGCTGTTGCTGTGGGGTGACTTAGATCCTTGGGTCGGTCCAGCAAAGGCTAATCGGATCAAAGAATTCTACCCGAACACAACACTCGTAAACCTAAAGGCGGGACACTGTCCGCACGATGAAGTCCCAGAACTTGCGAATAAGGCTTTGGTGGATTGGTTATCCACTATAGCAACAAAAGC	-	a	a	a	a	-	-	-	a	-	a	a	a	a	a	-	a	-	-	a	a	-	a	-	a	-	-	a	a	a	h	a	a	a	a	-	a	b	a	-	a	h	-	-	a	a	a	-
*A02_63146671	ACGATGGATGCATGTTAGAGTAGTTAGTTTGTTATGAGTTGTTATAAGTTGTTAGTCTGGTGCAAATAAGTAGTTACGCTAATGAGAGTGGTCAGGAGTACAGTCAGTAGTGATCTTCTATAAATACTTTTGTATTCCTTAAAGAGAGGAAGCTTTTGAGAATTCAATATATGAGTTTATTCTTAATATTCCTTAGGTTTACCTTAGGTTCTTTCAATGAGCATTGCTTGAAGGTTTAGAGATAAGAAAGAATATTTGAATCCTTTGATATAATAAGTTAAGTCCACACTAGACAAAGCAA	a	b	-	a	b	b	b	b	b	-	b	b	b	-	b	-	b	a	b	b	b	b	b	b	b	-	-	-	-	-	b	-	h	-	b	-	b	-	a	b	-	-	a	a	b	b	b	-
*A02_63189969	AGAAGCAGAGATAAGTGGTCATAGTTAAATGCTGCTCTGAATTTATCTATATTGGACCAAAATTTGTGAAATGCCTCGTACCGATTGATATAATGTGGCCGTAAACAGATGGAAAAGTGGATAATGCAAGAAGAAAAGCGCGAATTCCACCCACCACACCTTTCTTCTTCACCCCCCCATTGTTTTATGGGAGACAATAAGAGGCTTGGGGATGAAGAAACAATATTTAAAAAGAAGAAATAACGGGTGGACTTTGGAATGAAAATAAAATTAACAAGTTTGAAGGTGAAGTGGTGAACAG	a	-	a	a	b	b	b	b	b	a	b	b	b	b	b	a	b	-	b	-	b	b	-	b	b	b	a	b	b	b	h	b	b	b	b	h	-	a	h	-	h	b	a	a	b	b	b	a
*A02_6677447	ATTGGGCATATGCAATTAGGTCTCAAATGATTTATAAATGAATTCTGACTTTTCGCCTATTAATTATAAACTCATTTAGTCACGAAGTCATTCCACTATAATATCATGACTGAACTCTCCTTAACGAGATACCATTACGAATGCATCAACTCAGTGCTCGTACATTATCATTGTCATAAGTGTATTACCAGGGGCGTAGCTAGAGGGGCTGGCATGGGCCCCGGCCTCCCCTAAAATGTAAAATTATATTTTTGGCCTTTTAAATTTTTTAAAAATTTTAAATTAGTAAAGGTAAAATTAC	a	-	a	-	b	-	-	a	b	b	a	-	a	a	-	-	a	-	a	-	-	-	h	a	-	a	-	a	a	a	a	a	a	a	-	-	-	b	-	-	a	b	-	-	-	a	-	-
*A02_6749443	TAAATAATTTTGTGCTTACGAATTCCAATCTGTATCAAAGAAGATTACGGACGAATGCAATTTGCCTCAAGTGTGGTGAGGACTTTAAAACTAATATACATGCAAGTTGTGATTGTCTACTTGCCTTGCAGGTTTCGCAAGAACTTGGAATTAATTGGAGGGTGAACCAAAAAAAGGACTGTATGGCTAATTGAGTTCGACAATTATTTTTTTGGGAGTGGTAACAAACAAAAATTAATAGTCATAATCACAATCTGGGCAATTTGGCTTTCAAGAAATAAACTAGTGTATGAAGGAAAGC	-	a	-	a	-	-	-	-	b	-	a	a	a	h	a	-	a	b	-	h	b	-	a	-	a	a	-	-	a	a	a	a	-	a	a	-	a	b	-	-	a	h	-	b	a	a	a	-
*A03_10130315	CGGACTAACCCAGCTGCACAACAACCTCCACCCCCGACTAATCCATATTCGATACCTGTTATACCTCAAGTGAGTGATCCGTTGAGATTGCTTAAGCCACCTGTTGATAAAATCAGAAAACATGGGGCCGAAGAATTCAAAGCTACTGATGATAATGATGTTGAGCGAGCTGAATCCTGTCTTGATAATACTATCCGTGTGTTTGATAAGTTGTCTTGTACCCCAGATGAGTGTTTAAAATGTGCCAAATCTTTACTACGAGACACTGCATATCATAGGTGGACTACACTAGTATTAGTGG	b	a	a	b	b	b	a	a	b	b	b	b	a	a	a	a	b	a	b	b	b	b	b	b	b	a	b	a	a	b	a	a	a	a	b	b	h	b	b	a	b	b	b	b	b	b	b	b
*A03_10142585	AATTCAAGCTAGCTTTATAACACTGTAAGACAGAGAACATTTCACACAGTAAGCTTAGAGCTTAGTAAGTTCGTGGTATAATACATTTAACTCAATATTTGAAAGCTATAAGACATATTAGCTAACACATAGTTCAATTCATATCACTACTCAACCTCATTCATTACCATTTCTCATTTCATACTATTTTCTTAGTTCACATATCCTTGCATATAACTCATACACTATTATCGACCACATAGGTTCATCTATCTCATACACCATATCGTTCACCATAAATATTCATTACATACCTATACAA	b	-	a	b	b	-	-	-	b	b	b	b	-	a	-	a	b	-	b	-	b	b	-	b	b	a	b	a	a	b	-	a	a	a	-	b	-	b	b	-	b	b	b	b	b	b	b	b
*A03_10514659	CTCGAATTAAATCAACCCCGTGAATATTTTTCTCATACCATGGAGTTCGGCATTTTGTGATCATACAAAGCTTCGTACGGTGCCATATTTATGCTCGATTAAAAGCTGTTATTATACACAAATTCAACCAACGACAAATATTTTTCCCAATTGCCTTCGAATTCCAACACACAACAACGAAGCATATCTTCGAGAATCTGAATTACTCTCTTAGACTGACCATTGGTTTGCAGATGAAATGTTGTACTAAAATTCAACCTCGTACCCAAAGTTTCTTGCAATTTCTTCTAAAAGAGTGATG	b	-	a	b	a	b	a	a	b	b	b	a	a	a	-	a	a	-	a	a	a	b	a	b	h	a	b	a	a	a	h	a	a	a	-	b	h	b	b	h	b	b	b	b	a	b	a	b
*A03_12576119	GCCTGGAGGTGGTCTCTGATTTCCTTGGCCTCCCCATGAAAATTTTGGGTGGTTTCTCCAACCTGCATTGTAAGTATTGCTATAAGGATTGTTTTGAGATCGACAATTGTTACCCATGTAATTTAATGACTCGTTGTCCATGTTGTGGCTATAAGGTTGGAATTCTGAACTGCTTGATCCACCTCCACTTGCTTCGCACTGCATTACTTGGTGAACCTGTGAAGAACTAAGAAAACCATCAATTTTCTTATTCAAGAGTTTTACCTGATTGGAGAGGATGGTGACCGAATCGACGTTATAA	a	-	a	b	a	-	-	-	b	b	a	a	a	a	a	a	-	-	a	a	a	-	-	a	-	a	b	a	a	a	h	a	a	a	a	a	-	b	-	a	a	b	-	-	-	a	a	a
*A03_1366130	TTCAAATCTAATCTAATTTGATTTGATTATAAAAAGTTATCAATCTGAACACAAAATTATCAAACTTTAAAACTATTCAAATTCATAATGACTTGATCAAGAAATCGACACTCAAATCTTAATGAAGAGATTAGAACAATTTGAACTCGTAATATATATATATATATATATATATATATATATCTCAATTGTGGGCAGAAGAGAACGAATTAAAAGCCTCACCTTATCCCAAAAGCGAAAGGAAACTGATACAAAAGCTTTCTTCACTTTCCTTTTTCTTCTCTCTTACAAGTTGAGAAGA	b	-	-	a	b	b	b	b	a	a	b	b	b	b	b	-	b	h	b	-	b	b	-	b	b	b	-	-	b	b	b	-	b	b	-	-	b	-	b	b	-	b	a	a	b	b	b	b
*A03_14662964	ATTCATTGAATTTGTGGTTAAAGTTTCAAACCCCTTGGGTTAGCATTGTTATGGTGGATAAATTTTGTAAAAATTGCCCATTGATGATAGAGGGTTATTGTTTTCCAGCTAATTTGATGTTACCCTTTGATGAATTTGATGTAATATTGGGAATGGATTGGTTAACCTAACATGATGTAGTGGTAAATTGTAAGCATAAATACATTGTATTAAAGTGTCAGAATGGTGAGTTACTTCGGGTTGAATCTGAGAAATTGGATGGATTGTCTAACATGATTTCAACAATATCAGCACAGAGATA	b	-	a	b	b	b	a	a	b	b	b	b	a	a	a	a	a	h	b	b	b	b	b	b	b	a	b	a	a	b	h	a	a	b	b	b	b	b	b	a	b	b	b	b	b	b	b	b
*A03_16084936	CTTCATTCAATTCTTTCTCGTGGACTTACGGGCACTAACTTTGTATCGCATTTTCCTTTTCCTTAGGTCGATTATGTCACCTTCTTTGTTGGTCTCCATTAGTTCATCGATCAATTGATTGATTGTTTGATCTTGTGCAGTCATGGACATGGGTGAAGAATTCGGTTCAGGACTTTTACCTTTTTCAGTGGTAGCAGCTGGTGCAGTGGTAGGGACACTTGTTTCTTCTTTTTTTTCTTCTACTTCCTTCTCTTGGTTGATAGAGGCCGACTTCTCTAATTCCTCCTCAAAAAATTTTGCT	a	a	a	b	a	b	a	a	b	-	a	a	a	-	a	-	a	a	a	a	a	b	a	a	a	-	b	h	-	-	a	a	a	-	a	-	h	b	h	a	-	-	b	b	a	a	a	-
*A03_16086287	ATCCCTGTTCAAAATAAAATGGCCGCTTTAGAATATTAGTGGAATTCCTTGTGGCTGCGGCAACATTGAAGAAAATCTTTGGTTGTGAGGTGCCAGTATGCGAATATTTTGCTGCTTTAGAAGTACTCCATACACTAGCCATGAAAAAAAGGTCAGGGAAACATGAAAGGAAAATAATGGAGAAAAAAATAATAGTAGAGAGGTTGAAGACGAGAGAACTGTAAAAATGTGAACTTTGTGAGAAGTGGGAATCATGAACCAATTGAAGAAAAAAAAGGGGGATAATGATAGCAGCTTTTAA	a	-	-	b	a	b	a	a	b	b	a	a	a	a	a	-	a	-	a	a	a	b	-	a	a	a	-	a	a	a	h	-	a	a	-	-	h	b	a	a	a	b	b	b	a	a	a	a
*A03_16154795	TAAGCGAATGGTGTTAAAGACCGCAGAGGGAGTGAGGAGGTTATGGTGATAGGTGAGCGAAGGGATTATTTGTCCAATGTGGTGTCGGTGTTGAGAGCTGGGAAGTGGATTCGTAAGGGTTGTGAGGCTTATTTGGCATTTGTAAGTCAGTCAGAGACTGAGGGTCTAACGGTGGATAAGGTTAGAACCGTTAAGGAATTCCAAGATGTTTTTCCAGAGGAGCTCCCAGGATTGCCTCCGAACTGAGAAGTCAAGTTTGGAATCAACTTGTTGCCTAGAACGGCATCAATGTCCATCCCAC	-	a	-	b	-	-	-	a	b	-	a	a	a	a	a	-	a	a	-	-	a	-	a	-	a	h	-	a	a	a	a	a	a	h	a	-	h	b	-	-	a	b	b	b	a	a	a	-
*A03_16186201	TTGTACAGACCAAAATGCCCCTGGCTCATAAGTATTTCTCGTACAGGACCGATGTCGCGACACATTAGGACCTATGCTACAACATCAAAGGCAATATGCTTGTACACAAGGTAGCCTCAAGGGAGTGTTGTGACACTGAAGGCAGTCTTGGAATTCTTACTTTTTGCTCCCTATGTTACAACATCAAACTCCTCGTATTGTAACACAATGACCAATATTGAGTTGGTACACCTTCTATTAGTCTTCTACAGACTCAAAAAGTGTATTAGCCTACCCTTAGGCCTCATTCGGTCCCTAAGGT	-	a	a	b	a	-	-	a	b	b	a	a	a	a	a	a	a	a	a	a	a	h	a	a	a	a	b	a	a	a	h	a	a	a	a	-	h	b	a	a	a	b	b	b	a	a	a	a
*A03_16227068	AATTCAAGGCCTTGGTGCAAGGCTTTATAGACAATAAAGAGCTACAGATTTTTGAAGGTAGCTCTAGTAAAAAAGAAGTATGTGTGCTGGAGGATGAACAACAAAGAACCAGTCGGCCAAAGATTATTATTTCCTTGCAGGGGAATAATAAAGTAGGGGCACAAGTGGTGCCTAAGGTCATAATCCATAAACCTGTGTCCTTCCCTTATAAGGATAACAAGAGGGTACCATGGAGTTATAACTGCCATGTGTCATTGCTGGAGAAAGAGGATGTAGCCAGTACGTCCAAGGATTTACAAAT	a	a	a	b	a	-	-	a	-	b	h	a	a	a	a	a	a	-	a	-	a	-	a	a	-	a	b	a	a	a	h	a	a	a	a	a	-	b	-	-	a	b	-	-	a	a	a	a
*A03_17035711	TACTTAAGGTACAAATATTATGACATTAGGTTGATGAGATCCTGCATAAGACCATATCTGGGATATGACATCAGCATCAGTATGAGTTATCATGTAAGACCATATCTGCGATATGGAATTGACATGAGATTTTGTATAAGACCACGTTTGGGACATGGCGTCAAAATTAGAATTCGTATAAGACCATATCTAGGATATGGCATCGATGTGAGATCTCATGTAAGACCACGTCTGGAACATGGAATTGGCATCTTATTGTGTGTATGATAATCCTGAGTATCCTTTGTATTCCAAATGATTC	a	-	a	b	a	-	-	a	b	b	a	-	a	a	a	a	-	-	a	-	-	-	a	a	a	a	b	a	a	a	-	a	a	a	-	a	-	b	a	-	b	a	-	-	a	-	-	a
*A03_17040849	CTTAAGGTACAAATATTATGACATTGGGTTGATGAGATCTCGTATAAGACCATATCTGGGATATAACATCGGCATCAGTATGAGTTATCATGTAAGACCACATCTGGGATATGGCATTGACATGAGATTTCATGTAAGACCACATTTGGGACATGGCGTCAAAATTAGAATTCATATAAGACCATATCTGAGATATGGCATCGATGTGAGATCTCATGTAAGACCACATCTAGGACATGGCGTTGGCATCTTATTGTGTGTATGATAATCTCGAGTATCCTTAGTATTCGAAATGGCTTAA	a	-	a	b	a	a	-	a	b	b	a	a	-	a	a	a	-	-	a	-	-	-	-	a	a	a	b	a	a	a	b	a	a	a	-	a	-	b	-	-	b	a	-	-	a	a	a	a
*A03_17048990	AAATTCTCAGCTCCCTCCATGATCAACTCATTAGATTTGTTAGTCATATTGCATCTTTCCTTTGTAAAATCATCAACATATCTTGATCACAAAGTTAACTTATGTTGATCAAGTTAGCTTTTAAACCTTCAACTAGAAACAAATATTTGGAGCTCTAATGTACCTTTTACATTAAGCACGCCCTTACCAAGAATTCCTCATTTTATTTCCATCAAGAAAGGTCGCCCAACTTTATGGTTTTCTTGGAATTCTTGTAGGTAACTTTAAATTCCAATAATATCCTCCGAACATACTCTATCAA	a	a	-	b	a	a	a	a	b	b	a	a	a	a	a	-	a	a	a	a	a	b	a	a	a	a	-	a	a	a	a	-	a	a	a	-	h	-	a	a	-	-	-	b	a	a	a	-
*A03_17051025	TCGTAAATCATGCTAATAGGGCTTTGGGACTCTATTTTTAGGTTTTGAAAGGCTTGGGAGTAGTTTCGCATCAAAACCATGACAGGTGTGTACCCTTACGTAGAAAATAGAGCTTCGGTGAGAGCCGAAAAACCACACATTCGATGCCACACGAGCGTGTGCCTGGCTGTGTGGTTGGTTGTGTGTGAGACATGACTTTATGGTTGACGAGGGCATGGTCGTGCTTAAGACACGACCGTGTGGTGGTGTGAGTATAGCCGTATGGGACACACGGGCTAGGCCATGTTGGGCTTGTAGGCCT	-	-	a	b	-	-	-	a	b	-	a	a	a	-	-	-	a	a	-	a	a	-	a	-	a	-	-	-	a	a	h	a	a	a	h	-	h	-	-	-	-	a	-	h	a	-	-	a
*A03_17110404	GGAATTCTTTCAACGAGAATTTCAGAAAAAGTATTTGGGAGAGACATATATGGAAGACCGAAAACAGGAGTTTTTGATGCTTAAACAGAGAGATCTGTCCATAGTGGATTATGAACCAGAATTTCTAAGACTGAGCAGATATGCAACTGAATTTGTACCGATTGAAGCTGACAGATGCAAGCGATTTCTAAAAGGACTACGAGATGAATTTCAACTGCAATTGATGCCTCTACGGATTACAGAGTTTGTAGATCTAGTAGAAAGAGCTAAAATGATTGAGCAAGTACTGGGGAAGAGTAAA	-	a	a	h	a	-	a	-	b	b	a	a	a	a	a	a	a	a	a	a	a	-	a	a	a	a	b	a	a	a	h	a	a	-	a	-	h	h	a	h	b	-	-	b	a	a	a	-
*A03_17227068	AAATGCATATTTGATGATAACATGTTAAAAATATCTCGGTTGAGGTTGACAAAGGGAATTCGATGGATAAACCCTCATTAACATGTGAACTGAGATCTTGTATGTGTTGCAGTAAGAATTTAGCTCAGACGGGTAATCTGAGATCTCAAGTATGAAAAGGAATCTAGCCCTAACGGGTGTTCCTTGAATGAGCAAGCCTCCCAAAGAATATGTGTGCAATATGGATTTAGCCTAGACGGGTAATCCGGTTAGGGTCTGAATTTAGCCTGGACTGGTAATTCAGATCTGAGCCAACTAAGGG	-	a	a	b	-	-	-	-	b	-	a	a	a	-	a	-	a	a	-	a	a	-	a	a	h	-	b	-	-	-	h	a	a	a	a	-	h	-	-	-	b	a	-	b	a	a	a	-
*A03_17291398	GATCTAGATTGCTTTTACCTTATAGATTTTGGAACGTTTAGAATACGTAGATTAGATTAGCAAGAAGTTCACACTATTCACCAAACATTGAGGTAGATTCCTGATCTATTTGAGTCAGCCTAAGTGGCATGTATATAGTCGTTGGGCTAATTGTTAAAAAATTGTTAAACTTTGAAAGTGAGTATTTTTGAATTCTCATCATGTATGTTAATTAAATAAAAGTTCAGTTTTGTTTTGTTCTAAGTCTTAAGTTCTGCAGGGTCTACCATAGAGTGGGAGTATCTGTGGAATAGCTTGACAT	-	a	-	-	-	-	a	-	b	b	a	a	a	a	a	-	a	-	-	a	a	h	a	-	a	a	-	-	a	-	a	a	a	a	a	-	-	b	-	-	b	a	-	-	a	a	-	-
*A03_17300418	ATGACTTAAGGGACCTTCATTTGGAAAATAAGAAATTAAGAGGCACAATAAAGAGCAGTGGGTTGGGCAAGTCATCAGTGGAATGGAAAGAAGAATTAAGCAACATCAAAGGTGGGATGGAATTCTGGAAAGGGAAAGCGATGAAAGAAGAAGAAAAGGCTGCGCGGGCTATGATAGAGCTAAGGAAGAAGAATGTCGAATATAAAGTTGTGTCTGCCAAGGTAATGACTAGTCAGGCTAAATGCCAAGAACTAAAGAAGAGGATACGGGATTTAGAGGGCATGTTGCAAGATAGTCAACA	-	a	a	-	a	-	a	a	-	-	a	a	a	a	a	-	a	-	-	a	a	-	a	-	-	a	b	-	a	a	-	a	-	a	a	-	h	-	-	-	b	-	-	b	-	a	-	a
*A03_17301226	AACGCGCCGACAAGCTAGAGTAATGGAGGCTGAATTCAATGAAAGGATTGAAAGGATAGAAAGAATTCAAAGGGAATTATAAGAGCAGTTGCACAAGTCGCAGCAAGAGACAAGAGACTTAATAGTGAGATCTCGAGAAGAATCACTCGAACAAAGAGACCAAATGGCCAAGATGATGGAAATGATGTCAGCTCTAGTAAAATGAAAGGGACCTATGAACCCTGACGTTGTGGAACCACAGTCAAGGTTAATCACGATCAGGATCCGCCCCATCCACCAGGATTTACTACACCGCACGCCC	-	a	a	b	a	-	-	a	b	-	a	a	a	-	a	a	a	a	a	a	a	-	a	a	a	a	b	a	a	a	h	a	a	a	a	a	h	b	-	a	h	a	-	b	a	a	a	a
*A03_17375662	ACATGAATGAGACACACGCCCGTGTCTCTGCTCGTGTGCTCAATTCTGAGAATTCTGTTGCTTAAAATTAAGGTGCAGGGGACTCATAGCCTAACCACACACCCATGTTACAAGGCCGTGTGTCATACACGGTCTAGACACACACTCGTGTGGACAAAATAAAGCCATTTCCTAGCTTCATTTGTCACCAAATTTACCATTTCCTACACTAAAACATACCAAACACATTCCAACCATTTCTAAGCATTCACGTTAAGCAATTTACATCATTCATCATGGCATACCAATACATGCATACATG	-	a	a	-	-	-	-	-	-	-	a	a	a	-	a	a	a	-	a	-	-	-	a	-	-	a	-	a	a	a	-	a	a	a	-	-	-	b	-	-	b	a	-	-	-	a	-	-
*A03_17421644	ATTAAAATTACCGGGATTTAACTTAAGCTTGGCCTTCTAAAGGCCCACTAACATAATTAGACCTACGCCAAGCAGACATAACCCAGAAATTTTAAAATTTACAACATTCACAGAATTCCCGAAAATTGGGGCGTTACAACTCTACCCTCCTTAAAGAAATTTCGTCCTCGAAATTTACCTGATCCAAACAGATGGGGGTATTGCTGTTGCATCGCCTCTTCTGGCTCCCAAGTAGCTTCCTCTCTGCCATGATTACGCCAAAGCACTTTCACTAACGAGATAGATTTCCTTCTGAGAACCT	a	a	-	h	a	-	a	a	b	b	a	a	a	a	a	-	a	a	a	a	a	-	a	a	a	a	b	a	a	a	a	a	-	-	a	-	a	b	-	a	b	a	b	b	a	a	a	-
*A03_17426136	GAAATAGATCGCCGAATTCTGTTGCCCGTACTTGCCCCAGCAACCCTTTCCAGAACATGAAGCATTGCCTGTGACAGGACATCATCCCCAGCACCGCGGTGATGAGACTCCAACTCTGTTACTGGTGGTACCGGTACATCCGCCGCCGGCATAAGTCCCGAAGATGAAGATCTCGCTCGAACACTTCCTCAGCCCCGTCCACGGCCTCTTCCACAAGCGGCTCTTGCACTCATATCGTATAATCTGATTACAAATTTTTATGCATTAATTTAACATTCCAATGTTTATTACAGAAGTTTTA	a	a	a	b	-	-	-	a	b	b	a	-	-	a	-	a	a	-	-	-	a	b	a	a	-	a	b	a	a	a	-	a	a	a	a	a	h	b	a	-	b	a	-	b	a	a	a	a
*A03_17444250	TTAAAAGCCCAGTTAACCATAACCCCTTTTTCTTATGGAACTAAATTTAATTAAAATTATCGGGTTTTAACTTAAGCTTGGGCCTTCTAGAGGCCCACTACCATAATTAGACCTACGCCAAGAAAACATAACACAGAAATTTTAAAATTGCCAACATTCACAGAATTCCTGAAAATTGAGGCATTACAATTACGGTGTTGAACATGGGTAAGAGGTGTTAGAGCATGGCCAGACCACATGCCCATGGGACAAACCGTGTGTCACACACGGTCAAGATACACGTCCGTGTTTCTACCCATGT	a	a	-	-	-	a	-	a	b	-	a	a	a	a	a	-	a	a	a	a	a	b	a	a	a	-	-	-	a	-	a	a	-	-	a	-	h	b	a	a	-	h	b	b	a	a	a	-
*A03_17444332	CCTTCTAGAGGCCCACTACCATAATTAGACCTACGCCAAGAAAACATAACACAGAAATTTTAAAATTGCCAACATTCACAGAATTCCTGAAAATTGAGGCATTACAATTACGGTGTTGAACATGGGTAAGAGGTGTTAGAGCATGGCCAGACCACATGCCCATGGGACAAACCGTGTGTCACACACGGTCAAGATACACGTCCGTGTTTCTACCCATGTGAACAAAAATAAAGCCATTTCCTAGCCTTATTTGTCACCCATAACTTATCATTTTCCTGCACCAAAACTCACAAGCATATAT	a	a	a	b	a	-	a	a	b	b	a	a	a	a	a	-	a	-	a	a	a	b	a	a	a	a	b	a	a	a	h	a	a	a	h	h	h	b	h	a	b	a	b	b	a	a	a	a
*A03_17486351	TGATACTAGTATGTTCCACTAATGATATGCGGTGTCTCGTAATAAAGATATGGCACATTTTAAGCACTCATTCGGGGTACAAGATAACTCATCAAAATGCAAATAGTATTATCAAGCCAAAATTTAGCTCTCTCAGCATCATCATCATCAGTGGCTCTGAATTCTTCAGCCCCATGTTTTCTAATTTTATTAACAGGAGGCTTATGTAATCTTAACGGATCACTCACTTGAGGTATAACAAGTATTAGAGAAGGATTAATGCGCGGTGGACGTTGTTGTGTAGCCAGATTTTTCCAGATAT	a	a	a	b	a	-	a	a	b	b	a	a	a	a	a	a	a	-	a	a	a	b	a	a	a	a	b	a	a	a	h	a	a	a	a	a	h	b	a	a	b	a	b	b	a	a	a	a
*A03_17524734	ATTTCTCAGTTTTTCTCTTCAAGTGCCAAAATTTCAATCAATCTCTCACTGTTAGTCGTGTCAGGCTGAATTTAACATTTATCAAAGTAATAGCAGATGACGGGTCTGATCGATACTGTCATAACACATATACACATAAGAACATTGTGAATTCTGTAGAGCTCTAATAATATTACCAATCAATACGCAACAGACCCAATTCTTTTCAATAATCTTATATAACCTGATAAACCACAAACTTAATTTTCCTTTACGGCCAAATTGGGGAAATTTCTTCCATGGTGAAACTTTCAAAAATATT	a	a	-	b	-	a	a	a	b	-	a	a	a	-	a	-	a	a	a	a	a	-	a	a	h	a	-	a	a	a	a	a	-	a	a	-	h	-	-	a	b	a	-	b	h	a	a	-
*A03_17535929	TAGTGTGGCTTACCTCAATCATGAGTAAGTGATTGACTATGTGTGTGTACCTCATATACTTTAGTGTATTAAAAGTCTAAGTTCAAATAACTAAAGAGTCGAAAGTTGGTAAGTTGGGTATAAGACTGTTTCATGGCAGTGCTTTATTGACAATAGTGGAATTCACAACCTAATAAAGGGTAAATGATATCAACTCATTGGCATTATAGGATGGATGGAAGGTAACGTGGTCATGGGTTATTTGTTTAGGACAAATGATTTAATTATAATTTATTAATAATTGACTTTTTAATGAAGGAAG	a	a	a	-	a	-	-	-	b	b	a	-	a	a	a	a	a	-	a	a	a	-	a	a	a	a	b	a	a	a	-	a	a	a	a	a	h	b	-	-	b	a	-	-	-	a	-	a
*A03_17536067	GTGCTTTATTGACAATAGTGGAATTCACAACCTAATAAAGGGTAAATGATATCAACTCATTGGCATTATAGGATGGATGGAAGGTAACGTGGTCATGGGTTATTTGTTTAGGACAAATGATTTAATTATAATTTATTAATAATTGACTTTTTAATGAAGGAAGATGTAATGATTACCTTAAAATAAAATAGCATCAATTTGGTTGAATGAATTAAACCCAAAGAGATCAAAAATATCCCATGATGAGCACTTATTAAGTTGCTTTCATAATGATATATAATAATGGAGGGTTCAATCATAG	a	-	a	b	a	a	a	a	b	b	a	a	a	a	a	a	a	a	a	a	a	-	a	a	a	a	b	a	a	a	a	a	a	a	a	a	h	b	-	-	b	a	-	-	a	-	a	a
*A03_17625749	TTTTTAGTCATCCGAGCCTAAGTCGTGATGGAACCCCGTGGAATTGAATTCAACCACTGCTTTACCTTGTTCCTCAAAGGGAATGGGAATAACTGTAAGCGTATGACATCATCAGTAATGCCATTGATCTTGAATGTGTCGCAAAAATAAAAAAAAAGTTAGCTAAATGAGCATTTGGATTTTCGTCCCATCAAACTGAACATACTGTTGCACCATCTGAATTGTGTCTAGCTTAATCTCAAAATTATTTGTAGTAATAGTCGGTCTAGTAATACTCGATTTAACCCTAATTAGAGTGGGC	-	a	a	b	h	-	-	a	b	-	a	a	a	-	a	-	a	a	a	a	a	h	a	a	a	-	b	a	-	a	a	-	a	-	a	-	h	b	h	-	-	a	-	b	a	a	a	-
*A03_17658110	CACTAACATTTATCACAGGCGGATACATATATGTTTTTTGAATACTCACATAGAATATAATATCATCAATTCATACTTAAACATACCCTGATTCAATACCGCACATATCCATATTGATAAATCACTACATAGACCACATTAACGAATTCCATATCGTGATATATCATAATCTCATAATTCAAGATAACAATAACTCTGATTCGGAATAATTCCAGAAAAAGATACAGAACCCCTCACTTTCCATATATATAGATCCTCATAACGGATACCCTTCTTGACTTACAAATACACATATCTTTTT	a	-	a	-	a	-	-	a	-	b	a	-	a	a	a	a	a	-	a	a	a	-	a	a	a	a	b	a	a	a	a	a	a	a	a	-	h	b	-	-	h	a	-	b	-	a	a	a
*A03_21812784	GAACCTAAAAACTCCACCGGGAAAGGTTCTCCATGACTGCGATGTCCTGCTCAACCACGACCATAGCCACCACCAGATATAATACTCTTTTGGCAGAGGACTTATGGACTAATGAACCTCTACCACCACCAGAGTATCCTTCTCCACTCTCACGCTGATTATTCTCCAAAACTCCAGTTCAAGGAATTCATTCATTATTTAGGAAGTTTCACTTCTCTCCCTATCTTATGATCATAAATCTATCTTTTTTAATATATCTATCTTTGTACATTGAGGGCAATGTACATATTAAGTGTGGGGG	a	-	-	b	a	a	a	a	-	b	a	a	a	a	a	a	a	-	a	-	-	b	-	a	a	a	-	a	a	a	h	a	a	a	-	a	-	b	a	a	b	a	b	-	a	a	a	a
*A03_26499283	CAACTTATCTTTGGTGGAATACCATAAATTCAGTTGTACCGAGAGAGAACGTTACATGGGAATTCTTCCAGGCTGAATTCAGAAAGAAATATGTTAGTCAGAGACTCGTGGATCAGAAAATAAAGGAATTTTTAGGACTTAAGTAGGGAAATATGACTGTGTCTGAGTATGAACGAGAATTTGTTCGGTTTGAGAAAATATGTCAAAGAATAGGTTCTAACCGAGGTTGAGATGTGTAAACGCTCTGAGGAGGGTTTCAATGAAGATATCAAGTTATTGATTGAAATTCTCGAAATAAGGG	a	a	a	b	a	a	a	a	a	b	a	a	a	a	a	a	a	b	a	a	a	h	a	a	a	a	b	a	a	a	a	a	a	a	a	a	h	b	a	a	b	b	h	b	a	a	a	a
*A03_3605080	CATGGCCATTCAATGGCTTGTTCACATCAGGATCACAGTCCGGCAGAGGGAATTCATCGTCCTCGACGGCTTCAAGCTCTCAATCCGGAAATGCTTCTCAAACAAATGAGAACTGAGTTTGTTTGGTATTAGCACCCTGTTTATTGTTCAATATGATTGATGCTTCAGTTTTCCATTCTGCCTTCCCTATAATGTACAATAGTTAGTTTAAGTTGAATTTCCATCTTGCAAAAGTGTTTTGGTTTTTTTTTTCCCTGTATTCTTGTAGATTCTTGCCCCTTGAACAATTCTTTTTACGAAA	b	b	h	a	h	b	-	b	-	a	b	b	b	b	b	b	b	-	b	a	a	-	b	b	b	b	b	b	b	b	h	b	b	b	b	b	-	b	-	-	b	b	a	a	b	b	b	b
*A03_42415554	CTACGGGGGATTTATCTTGGATTGATAATCCTGCCGTAAGATATAAGCTTCATGGGAGTGCGTACTTGAGATGATCACTTGTATGACTTGATGGTAATTGGGATATCCATTGAGATTTCCGAGGAATTCAATGGGATTAACATGAGAAATAGAAATGGAAATATTGAATTGATGAGCTCTTCTAAGACTAATGACATGATGTACTGTTATGAGACTAACTTGATGATTGAGTGTATTTGATAGGGAAGCTATTTCATGCTTTTTGGAATTATTATTTAAATATAGTTGTATGCTAATTAAC	-	b	a	b	-	-	-	b	b	b	b	a	h	a	a	b	a	-	-	b	-	-	b	-	h	a	a	b	b	b	-	b	b	b	b	-	b	b	-	-	-	b	-	-	b	a	-	b
*A03_46121309	TTGGTGAATAAAAGAGTTAAAATTTAATTTATATAGATCAAGAAAAGAGGAATTCAGAATTAGATCGGGGAAAGTCGAAAGTCGTAGAGTAGCCGATTCTGTCTATCTGAATCTATACGAGGTAAGTTAGTATGTTATAAGAGCATTATTTCTTTATATACAATGCCTAAGAACAATTAAATTGTATTTGTGGTTACTAGATTGGTGGTTACAAGTATGTCGATTTTGAAAAATGGCACTTAGTGTGCGAAACATCCAGAAATGGCTCTTAGTGGATGAATTATCGAGGATGGCACTTAGT	a	b	-	-	b	-	-	b	b	-	a	a	h	-	a	-	a	h	b	b	b	-	b	a	a	a	-	-	-	b	h	b	h	b	b	-	b	b	a	a	b	b	-	b	b	a	b	-
*A03_48435230	AACGAACCTGAACGCTCAACCTCCTCCAATCCCTCCAAATCCCTAACACGTACCCCAAGTGCCTCAAGGTATGGATTTTATGAGATTTCATAGAACCTCAGTTGATAAAATTTGAAAGCAATGATTCAAGGAATTTAGGCCCAATGCTGATGATGACCCCGAGAAAGTGAAATTTTGGCTTGAGAATTCTATTCGAGTATTCGATGAACTGTCATGCACACCTGAAGAATGTTTGAAGTGTGCTATTTTCTTGTTGAGAGACATATCATATCATTGGTGGAAGACACTAGTTTTGGTGGTT	a	-	a	b	b	b	a	b	b	b	a	a	h	a	a	-	a	h	b	b	b	b	h	a	a	a	-	b	b	b	h	b	b	b	-	a	b	b	a	a	b	b	b	b	b	a	b	a
*A03_52441462	GCAGAAACCTCATCAATGAATTCCTCGTGTTCATCCTCCTCTCCTCTTAATTGAGATAAGAATTCATCTATTCTCCACTTTTTTTCTATTTTTTTGTGTTGCTTTCTTTCAGTATATTCATCATACTTTCTCTAATGACACCTGTTAATTAAAAAAATAATTTACACTTTATATTATTATCAATTATATATAATCTTTATTGATAAATTTACAATTACATTTAAAAATAATAATAAAGTATCACATACCAATAACATTAGGGCATGGTGCAACATTGCCGGTTTTATGAGCAATGTGTAAC	a	-	-	b	a	a	a	a	a	-	a	a	a	-	a	-	a	h	a	-	a	h	a	a	a	a	-	-	-	-	a	-	a	a	a	-	h	-	a	a	-	-	b	-	a	a	a	-
*A03_54985166	ACTCCAACTCTTTGTTATCTATCAAACCCTGTACCAGGGCTCTGAATTCATTGCATGTTTCGATCTCATGATCCTCTTCCTGTGGATCTTACAATAGTTCATTGTTTCTCAGGATTCGCTACCCAAGTCTTGCATGATTAAACCTCTTTCCACTATTTTCCTCCAAACCTCTCTCAACGGGGTTCTTACTTCTGCAATATTCAACTTGATTCTTTTCCCCGCATTCTCGATTATTATGTTCACCCTATTATTAATATGATTGGTTAACGAATTTCCTACACCAGGTGCATTATCAAACTTC	a	a	a	-	b	-	-	b	b	-	a	a	h	-	a	b	a	a	b	b	b	b	a	a	h	-	b	b	-	-	a	b	-	-	b	a	b	-	a	a	b	h	-	a	b	a	b	a
*A03_55023806	ATGAATACACTGACGAAGCCTTTCCATGTAGAGGACAAAAAGATATGGTCATAAAGGACAACCTTGTCTAATATCCCTGGTCGGATTGAACTTCTAAGTCGGGACTTCATTCCACAAAATCTGTCTAGACTTATTCATGATAGCCGACATAATAACCTTTCTAAGGAATTCCAGAAAACCAGCCACCTGAAGTGAAGCTTTAATAAAATCCCAACGCACTCTATCATATGCCTTCTCCAAATCAATCTTGATTTCCATCCACCTCTTGTTCTTGTGTTTGCTCCTCATGGAATGTATCACC	a	a	-	b	b	b	-	b	b	a	a	a	h	a	a	b	a	a	b	b	b	b	h	a	a	a	-	b	a	b	h	b	b	b	b	a	h	b	a	a	b	a	a	a	b	h	b	a
*A03_55057735	ACTAGTATATATTTCATTTTGATTACATGCTTCGTATTTTTATTTTATTTACTTCAAAATAGAAAGTATTTACTCTTTAAATTTCTATTTAATTCCTTTGTATAATTCTACAAGTTATTACGAGTATGAAGTCTAAAAAACTTTTTAACTTCTCAAAAAACTTATAGTTTCTTACCTTTTTTTTTATATAGTTAATAGTGAATTCACATGTGTAGTCTCATCGAGCTAGAGTGTGGCACTCAAATTTTTATAATTTTAGATTTAAATATAAAATATTGTTATATTGTCTTAGGGGCTTCAA	a	-	-	b	b	b	-	b	b	-	a	a	h	a	h	-	a	-	b	-	-	b	a	a	a	a	-	h	-	-	a	-	b	b	b	-	h	-	a	a	b	a	a	a	b	a	b	-
*A03_63121244	GGTTTTGATTGCTTCGCAGAGGGAGCGTGAGTTTTCTGTTTTGGTAGAGAAGATGAAGTTCGCTAATGATGTGCTTCAGATGGAGGATGATCATGATAAGCATCTTAGAGTTGTGCTTCAGATTCTGCGTGAGAAGCAACTTTATGCCAAGCTAAGCAAGTGTGAATTCTACTTACGTGAAGTGACTTTTCTGGGGCACGTGGTTTCTGCTGAGGGGATTCGTGTTGATCCTCGAAAGATTGAGGTTGTGCTGGACTAAAAATAACCTAAGAACGTATCAGAGATCCGTAGCTTTCTGGGT	-	b	a	b	b	-	b	b	b	a	b	b	b	-	b	b	b	h	b	b	b	-	b	b	b	b	b	b	b	b	h	b	b	b	b	b	h	b	-	-	b	a	-	a	b	b	b	b
*A03_64879822	ATTCCAAGGGTGGATTGTCGTAATGCGAGAGTACATTCTAAGGACTGTCGTTGAGTTGCAGACGTTGCCTTATCACGACCGGGGCAACCAACTACATCTGGTGAAAAAAACTTTTCATCGTATGTTTTGGACATTCGGTCCATGCATTCGAGCCTTTCCCCATTGCAAGCCGCTTGTGCAGGTAGATGAGACCTGGTTGTATAGAAATATACGTAGATCCTCATCATTACGGTTGCACAAGACGGGAATCAGAACATTCTACCAATAGGCTTTGCCATTGTCAAAGGAGAGAACTTGGAGT	b	b	a	b	b	b	b	b	b	a	b	b	b	b	b	b	b	a	b	b	b	b	h	b	b	b	b	b	b	b	b	b	b	b	b	b	h	b	b	b	b	a	h	a	b	b	b	b
*A03_65310560	TATTTGGACAATGTAATTTTCTCCAATTTCTTCTACAACTGAATCTAACAAACTGTATTAGAATTCAACATCTCTACTACGAACACTTAAGACATATGCCAATTTGAAAAAAATGGTTTCTTAACTACAATAAACAAGGAAATTAATGATGTGCATTTGATTCAATTTGTTGGTCTAACCATCACACATTAGAGTTGCACCCAGTTCGTTCCAATGAGTCTTTAGTCCATTTACCCAATCACGAACTCGTTGACACTCTTACTCCAAATACACATCTGAAACCTCATAAGGTGTTGGGAAC	b	b	a	b	b	b	b	b	b	a	b	b	b	b	b	b	b	a	b	b	b	b	b	b	b	b	b	b	b	b	b	b	b	b	b	b	h	b	b	b	b	a	a	a	b	b	b	b
*A03_65404349	TAATAAATATGCAAATCCTTTTATTAATAAACCTACTGACTCAATTTACAGAATTCGACTTCAAAATTACAGTTTTCAACATTGATAAAAAATCAAATTGATACACCCATGGCCAGCATTATTTGAATACTCTATATTGACACATGCATAGGATGCATAAATTATAGTTTATGTAACATTTTTCAAGGCATTATTCTAAAAACCTTCGAAGAATTAGCTACTCATTATCATGACTTGAAATCTAATATGACAACCATTGGAAATCATAAACCTCATTGCAAGAACTAAAGAAAAAAAAGGA	b	-	a	b	b	b	-	-	b	a	a	-	b	b	b	b	b	-	b	b	-	-	b	a	-	b	b	b	b	b	-	b	b	b	b	h	h	b	-	-	b	a	-	-	b	a	b	h
*A03_65604477	CTGTCCTCCAACTCCACTTGTGACAAGGACTTAGATGGAATTCTTTGTTCTGAACTACTATTCACTGACCCCATGCTGGAATAACGTTCCCCGTTCCTTGCTGCCCTCTCGAAATGAGGAAAAGAGGTCGCGACGAACTACTTGCACTACCAACAGTGAACCCCTTCTTTATTGGTCCCAGTACAACATTTTCAACTTGCCGAGCTAAATTATAAACTTCGACCAGCGTTTGTGGCTTAAAGAAGATATTGCCCTATTTCAGTCTTCAAGTTGCTGATAAATATGCTTAAAGCATATTGTT	b	-	a	b	b	-	b	b	b	a	-	b	b	b	-	b	-	-	b	-	b	-	b	a	-	b	b	b	b	b	b	b	b	b	b	h	-	b	-	b	b	a	-	a	b	-	b	a
*A03_65711598	GCATTGAGGGCTATGAACACTCAGTTGGCCTTAGCAGATGATGGTTCGATTCTAGCTGAGTTAAGAGCTAGACCAATGTTTCCTCAAGAGATTTATGAAATCCAGCAAAGTGATGGTGATTTGCGAGCCAAAAGAACTCAATGTGAATCAGGTATGGAATTAGATTTTTGAATTCGTTTCGATGGTTATTTAATGTTCTGAGATAGGATTTGTATTCCTAATAATACCGAGTTGATTCAAAAGATTTTGCTTGAGGCCCATAGTGGTCGTTTGTCTATACATCCCGGTAGCACAAAAATGT	-	-	a	b	b	-	-	-	b	a	a	b	b	b	b	b	b	-	-	-	b	b	b	a	a	b	b	b	b	b	-	b	b	b	b	a	-	b	-	-	b	a	a	-	b	a	-	-
*A03_65769987	TACGAAATTTTCATACAATAATTCTATCACGTTGTAAAATTTTATAAAATAATAAAATAAATATTTTGAATTCAGATTTGTGGTTCCAAAACCACTATTCTGATTTGACTAAAAACAGGCTGTTACACGTACTGCCACTCTCAACCTAACGGAAACGCAAAACCAGAGAATCATCCCTCAACTGCTTATTCCGAATATGATCAGTCCAAGTTGGACTAAATTGCAACTCGGCTAACAAACTCCCATCATCAAACAGACTTAGGCTAGCAAACATTGCCTTCAAATCAGACATATCCCTACG	-	b	h	b	b	-	-	b	b	-	a	b	b	b	b	b	b	a	-	b	b	-	b	-	h	b	b	-	b	b	b	b	b	b	b	-	h	b	a	-	b	a	-	-	-	h	b	-
*A03_65777727	TCCATTTTCTCTGTTTTCATTCTTTTCTCCTTTTTGCTATGTTTTCCTACCTTGTTAAACTGCTGTTGAGTTCTTGCGTTTTGGGAATTCTGTCTTTCTTCTTTCGTTCGGTAAGTGAAGTTTTAGGTATTCTATAATTTCTGATTTCTAAAACGCTGGTTGGTGCTATGTTTGTTGTTTTGGCGGAATGGTGAGTAGTTAAGAGATTGATTCTTGCTAGGGTTTGTTCGTGTCATCGATAAGTCTTGGGCATTATTTCAGGTTATGTGCCAATTTGTAATTTGATTGCTAAATGGGCATT	-	b	a	-	-	-	-	b	b	a	-	b	b	b	b	-	b	-	-	b	-	-	b	a	-	b	b	b	b	b	-	b	b	b	b	-	-	b	-	b	b	a	-	-	b	-	b	a
*A03_65817457	CGTCTATAATATCTCACTAGTCCCAGAAAACTACAGACCTCAGAAACATTTCTCGGAGGCTTTCAATATATTATTGTAGAAATCTTACTCAGATCGACTCAAATACCCGCAGCTGACACTATATGACCCAGAAAACCAACTTCTCTTAACCAGAATTCAAATTTGATGAACTTTGCAAATAATTGCTTATCTCGTAGAGTCTGTAGCACAATTCTCAGATGCTCGGCATGCTCGGATTCATCATTAAATAAATCAAAATACCATTTATGAACACAACAAAAAATCAATCTAGGTACGATTT	-	-	a	-	-	-	-	b	b	a	a	b	b	b	b	b	b	a	b	b	b	-	-	-	a	b	b	b	b	b	-	b	b	b	b	-	-	b	-	-	b	a	-	h	b	a	b	a
*A03_65847885	TGCAAATGAAGTCATCATATGAATATTTGCATATCAACTCAAATATGCTAAGCATAGCTAAACACATACAAGGTCACAAACCTTTCTCATTGTACACATATACAATATCATAATTGAATTCATTAAATACTTCCCTTTTCAATATTCGTATGAATCTTGTACATACCTGAATCACATAGCTCATTCACACATTCTTTCTCGACTTGAATTTTCCAGTTAAATCGTTCGGAATCGTTAAGGATACTCAGCAATCACATATAGCTTGTACAATTCCATATCCTAGATATTGTCTTACATGTTA	-	b	a	b	b	-	-	b	-	-	a	b	b	-	b	-	b	a	b	b	b	-	b	-	h	-	b	b	b	-	h	-	b	b	b	-	h	-	-	-	b	a	-	-	b	-	b	-
*A03_65849974	GTTGTACCAGAAAACACTTCAATTGCGAATTCAACCTCTCAATGAGGTGGTAATCCTGGTAATTCCTCGGGAAACACATTAAGAAATTCACAAACTGTTCGACTATTGCCAATCTGAATATATCCATTATTTGAGTTAATAACATAAGCTAGAAAAGTTTTGCAACCTTACCTCAACAGCTTACTAGCTTGAACCGACAAGATAATATGAATTGAACTACCCATTCTAATGCCATTAACTTTCACAATTTCTCAATTCGGGCCCTAAACTGAAAAATTTTTCTTCCTACAATCTAGAATCA	-	b	-	-	b	-	b	b	b	a	a	b	b	-	b	b	b	-	-	b	b	-	b	-	-	b	b	b	b	b	h	b	b	-	h	-	-	b	-	-	b	a	-	-	b	a	h	-
*A03_66082474	CAAAGTTTAGGTATTACTTTGAGTTGGAATTCACAAGTTTTAAACATCAAAAAACCATAATTTTTGTGAGATTTTTGAGCCTTTTGATCATCTATTGATTTTTTCATGCTCACTTTTGTTATTGCTTCGAGTGCGTCAATATTGAACTGTTATTCTAGAACTTGCTTGATTATGCATGTCGAGACCACACCATTTGATTTGATATGTCAAAATGATTAAGGCACTTAGGATTAACCCACTCATGCCATGAAAAGCCTACCTCCATGATTAACCCCTAGTAAACCCCCTTGAACCTAACAAG	b	b	-	-	-	b	-	b	b	-	a	b	b	b	b	-	b	a	b	b	b	-	b	a	-	-	-	-	-	-	h	b	b	-	b	-	h	-	-	-	b	-	-	h	-	a	b	a
*A03_66950525	ATTCACTTATGACATTCATAGTGTGACATACCTTAATACTGTGTGGATGATGGATTATATATATGTGACTCATATACTTTAATGTAAGTAAAAATCTGAGTTCAAATTGATAAAAAAATGAAAGTTGATGCATTAGGCATATGGCTTCCGTAGTGCGTAGCATCATTCACAATAGTGGAATTCATAGTCTAACTAATGGGTAAATGATCCTCTCATTAATATTACATTATATATAAAAAGTAAATGTGGTCATGGTTCATTTGTCACTGTGATAAATGACTTAATTATTATTTGATAGTAA	b	b	a	b	b	b	b	b	b	a	h	b	b	b	b	b	b	h	b	-	-	b	b	a	h	b	b	b	b	b	h	b	b	b	b	a	a	b	a	-	b	a	a	a	b	h	b	a
*A03_66960162	ATAACTTGTTAAATGTAGATTTCGGAAGAGTTCAGCAGAATACTTTCTGTTAGTGGTTAATATTTGTAACTTTGCTTTTAGTGATAGCTTTTCAGTAATACTGTAAAATCAGTGATTCATCAAAGGGAATCTGACTTTTATTTTGTTGCAGACGAAAACGAATTCTATTGCTTGGAACCCAATGGAGCCTATGAACTTCACTTCGGTAAGTGTGACAAGTTGAAGTGTCCTTCCATTTACTTATAGAACCTTCTTTGATCTGTAAGATTTCTGCCAAATCTTGTCTGTTAGTTGATCATTT	b	b	a	b	b	b	b	b	b	a	a	b	b	b	b	b	b	-	b	b	b	b	b	a	a	b	-	b	b	b	h	b	b	b	b	a	h	b	a	b	b	a	a	a	b	a	b	a
*A03_67402002	GGGAAAGTGGGAATGAGTAAAAGTTTTGAGAGAAAAGTCAAAAGGTTTGAGAGTTTAGGGTAAAAATGTAAAATATTATAGTTTGATATTCGAATTATTCGAATTATTCGAGTTATTCGAATTCAAAAACTCAACTCGATTCGAACTCGAAATTCGAAAAAAATTCGAGTTGACTCGAATAACTCGATTCGTTTAACTCGAAATTCGAGGTTTTTTTTTATTTTTTCGAGTCGAATCGAATTTTGCTCACCCCTAATTATGAGCCTATCTACTTCACACACACAAACATGCAGCAGTGTCT	b	-	-	b	b	b	b	b	b	a	a	b	b	b	-	-	-	-	b	b	b	b	b	a	a	b	-	b	b	b	h	b	b	b	-	a	h	b	a	b	b	a	a	a	b	a	b	a
*A03_67402973	TTTTTAGGAAGAAGAGCCTACTCTTGGCCGACTTATTAGGGGCTAAGAAAGCTTTAGCTAAAGCCCCCTCAAATTTTCTTATAGATCTCCATAATTCTCTGCTTGAGGAATTGGGTTATGTTCTTAAAGAAAAAGAATTCCTTTGGGCTTTGAAATCCTGAGTCAATTGGATTATTGATGGGGAACAAAATACTAGATTTTTCCATCTATTTATTTTAGTTTAAAGGAATTCTAATAAAATTGTAGGATTGAATGACTCCATTCGTAGATAGGTTACTGATAGGCCTAGGTTGGAATCTCT	b	-	a	-	b	-	-	-	-	a	-	-	-	b	-	b	-	-	b	b	-	-	-	a	-	b	a	b	b	b	h	b	b	b	-	h	-	b	-	-	b	a	-	-	-	a	-	a
*A03_67832929	ATCTAAAATAATAAACACTTGAGCAAAATCGTTCCTTTATGATTCATCTAAGATGAATGCTTCGATTGAGTAGTCTTCTCTTCTATCCTCAAGCTCACGTCTGCTGAGTGTGAATTCGCTAATTCTCACAAAATTGCTAGTGGGAAAACTTTGCAATTTCTCTAAACTATTGGGGTCAAGTTGTAAATATAAAAAATATCTCTAGAAATTTTCTGTAATAATTTTTTTAGACAATTTTCTCTCTACAACTTTTCTTGAATTCAAGTATATGAGAATAATTACCCATGCTGTCTTTATATAG	b	-	a	-	b	b	b	b	b	h	b	b	b	b	b	b	b	-	b	b	b	b	b	a	-	b	-	b	b	b	b	b	b	b	b	-	b	b	-	b	b	h	-	-	b	-	b	a
*A03_67919250	TCAGGGAGACAAGACCTGTAGAATTCACCAATGTCGCTACACTGTCTTCTAAAGACATGATTTGTAGAATTGGTTTCCTGTATCTATGTTTATGTCAAATAATTAGGATGCCATGATCGAAATGAGTCAAGTGCTCCTAACTAGATATGGTGCTTATGTCAAATAATTAGAATGCTATGATTAGAATGCTATGATTAGAATGCTTATGTCAAATAATGAGTACGAGGTTGTGCTGGCGCGGGCGTGGCTGTTGGACGGTACGGAACGTACGGCGCTGGGGGGGTTGCTGCGGCGCAAGCAG	a	-	a	a	-	-	-	-	b	a	b	a	h	a	-	-	a	a	a	b	h	-	a	a	h	a	a	h	b	-	a	b	h	-	b	h	a	b	-	-	b	a	-	a	-	h	-	a
*A03_67991493	GAATTCCCTGAACTCTTCCTATCCTATGGCATGCCATCTATATCCGACTTAGCCCGATAAAGTTAATATGGTTTAATTTCACATTTTAGATATAACTAATATCCAATACTAATTTTTCATATAATTACATATATACACATGAATTAAATTCAATCTATAATAATAAATATCCAAATTTCACGTTAACACATATATTCATTTCAATTCAATAATTAATACATTCAATATGTATCTACCAATTCAATCCATTTCAATCAATTATTGAATGTCAATTACTCACCTCAATACTTACCATATGCAT	-	-	a	a	b	-	-	b	-	-	b	-	h	-	b	b	a	-	a	-	-	b	h	a	a	-	a	b	-	-	a	b	-	-	h	-	-	-	-	-	h	a	a	-	b	a	-	a
*A03_68171768	TGAACCAGTCTCTCAAAAACTTAAATATCTCATAATATAGAATTCCTTTGCTTGCTCTGTTTTTGTTATATGAAAATAGACTGATTAAGCTCTAATTTGATATCTCATTTAGTCTCTGATTCAATTTATACTATTTTTGGTAAATTTTTAGATTCATGTCACTGCAACTATCCAGAACAGTTTTATTGTCAATTTTGATCTTTCACACTTGAATTGTATTCATCACTTTCCCATAACAACCTTTCCAATTTCCAATCACATATCGAGCATATTGCTCATAAGTTACACAGTATATACTTAC	a	b	a	a	b	b	b	b	b	a	b	b	b	b	b	b	b	h	b	b	b	b	b	a	a	b	a	b	b	b	h	b	b	b	b	a	h	b	a	b	b	a	a	a	b	a	b	a
*A03_68287571	AGGACCTTATGTAGTAAAGAAAGCCTTTTTTGGAGGAGTATTAATTTTGACCGAGATGGATGGAAAAAACTTGCCTAATCCTGTGAATTCGAATTTAGTCCAAAAATACTTCACCTAAAAAAAAGGAGAGGCCAAGGTGAAAACTCACAAGAGCGTCTTGAGACCAAATGGGTTTTGAGTTGAAAAACCCAGAAAAGGGTAATTCAAATTTTGATCAAAGGTGGGCTATATGGAAGTCCTGTCTTATCCGAATTAACAAAAAGGAGGGATGCTACATCTTAGGGCATTAATCGCTTGATTT	a	b	a	-	b	-	-	-	b	a	b	-	-	b	b	b	b	-	-	b	b	-	b	a	-	b	-	b	b	b	-	b	b	b	b	-	-	b	-	-	b	a	-	-	-	-	-	a
*A03_68516443	GATACTTCGTTAGAGTTGGGAATTCAAAACACCTATATTGCACACCTATAGCCCTATGAAGTTATCTTGTCAAGAATAAGTGTTGGATATTACTTTTCATGGGTCACATATGAATTTTACGTACTTTAATCTTATCTCCAGCTTCTTAAAAGTTATTGTATTTATCTAGTAGTCAACCATAATGAGACCTACATCTTACGTGTGTCAAGACCCCTCGTCAAATGAAGATTACCCTCACATATAAATAGTCACTCTAGTATAGAGAGAGGATGTTCTCCTCCAACTACAACTTCCTTGTTTG	-	b	a	-	b	-	-	b	b	-	b	-	b	-	b	-	b	h	-	b	-	-	b	-	-	b	a	b	h	-	b	b	b	-	b	-	h	-	-	-	b	a	a	-	-	b	-	b
*A03_7984039	CTTTTAACCTCTTACAAACAATTATTTAAGTTGTATTAAGTTTTTAAGGGAAGTCTACCCCTTAAAAATATAGTTTGTAAATCAAGTGCTCACTTGTTTAGTTACAAAATGCACTCGCAATGATGAATTCCTAAACTCTCTGTGTACAAAACCTACACAAATCTTTTGAATATATGAAATTTCAACTTGCTAACATATTAGATTAATTACAATCTCAATCTCCATCAAAGTAGCAAAGAATCAACGTTGAGAATAAAGTTTAGGATAAGTCACGAATCTCCAATAATATTTTCAAGTTATC	-	a	a	-	-	-	-	-	b	b	b	-	h	a	h	h	a	-	-	b	b	-	b	b	b	a	-	a	a	b	a	a	a	a	h	-	-	b	-	-	b	b	-	b	-	b	b	-
*A03_8059274	TTTCTATTATTTAGCCGACAATTTGGGGTGATGTGTTTTAATCTAAATTTAACTACTAATTTAACTAAGAGCGCAACAAAGAATGAATCAAGGAAATTATTGAATATTAATCAATGAGATAGACAATACCCAGGAAAGAATTCACCTAGACTTCACCTATTATTATGAATCTGAATTAAATGATTTACTCACTTGTGTCTTGATCTGTAAAAATTCCTAAATTATGTTAATATCTCTTTCGAGAGTAAGAACAATTGACTCTAGGTTGATTAATTGAAATCTTTTTTCTAATTAAAACCCT	b	a	a	b	a	b	a	a	b	b	h	a	a	a	a	a	a	a	a	a	a	b	a	b	b	a	b	a	a	a	h	a	a	a	a	b	h	b	b	a	b	b	h	h	a	b	a	b
*A03_8202591	TGAGAGATTAGATGCTAGAATTCCAAAGAAATATGAGGAGCCAATTAACCCAGTTGCTGGCTGGAGGGTTAGGAGAAGGAAAGAGCCCTATGGTCAATTCTAGGGACGATGACGAGGACCTTGTATCCTCCAGGCTTTACCCCAACAAACACCCAAGCACAACCAAATGCGTATCCACAAAAGGTGTCCGTTAACATCAGACCCCAATATTAGACTAGTACCGAGGCACAGTTGAACTTTTCGACGGGTTCAGACTCTAGTCTGGGGGATAATCCAATTAATCCTATTGTCCTTGATCTGG	-	-	a	b	a	-	-	a	b	-	h	h	a	a	a	-	a	-	a	a	-	-	a	-	h	a	-	a	a	-	-	a	a	a	a	-	-	-	-	-	-	b	-	-	a	-	a	-
*A03_8203449	TGTGGGAGGTCTGGAAGAAAATGGTAGAAGGAGGATTAATCACACAGGATTTAGGGGGAAAACTCGGAGAAGCAAGGAACTACCGTGAGTTCCATGATGAAGAGGGTCACGAGATTCAAAAGTGTAATGAATTCAGAGCCTTGCAAGGCCTGATGGGTAATAAGGAACTAAAATTCTTTGAATATACTGAAGGCCCAGAAAGAATGTTTGGAAATTGGAACCTCAATGCTATATCCGAAGAAGGAATTGGAAGAGAAAATTTATCAGTCATTTGCCCTTATGAGCATGGAAGTGTTTTGAA	b	a	a	-	-	b	-	-	b	b	b	a	a	a	-	a	a	-	a	a	a	-	a	b	-	a	b	a	a	a	-	a	a	a	a	b	-	b	-	-	b	b	-	-	-	-	-	b
*A03_8234154	GAGGAAAGAAAAGAGGTGAAAATTGAGACACTTATTACCAAGGACACAAGGCAATGACTGATTGAGTTGCTACGTGAATTCAAGGATATCTTCGCATGGTCCTATCAGGATATGCCAGGGTTAAACACCGATATTGTGGTACATCGTCTTCCAATAAAATAAGATTGTAAGCCAGTCCAACAGAAGTTGCGGAGAATGAGGCCAGATATTGTTCTAAAAATAAAGGACGAAGTTAAGAAGCAGTTCGATGCGGGTTTCTTACAAGAGGTAAAGTACTCAGAATGGGTAGCTAACATTGTGC	-	h	a	b	-	-	-	a	-	-	b	a	a	a	a	a	a	-	-	a	a	-	a	-	b	-	b	-	a	-	-	a	-	a	a	-	h	-	-	-	b	b	-	-	h	h	-	-
*A04_13445148	CCCAGAATTCGAAACACTTACGTAGGGCAAGAATGCCTCACATCCCTTACGAACCATCTTCTCTGCCATAAGTGCAAAGATCACATTAGATAAGTAATTTCAGCGTTCTCCAATCATGACTACCTACTTATCCTCCTCAGTCCTTAGTACAACCCTCTTAGTCGCATAGTCTAAGCTAACACGATGCTTGACCAACCAGTCAATCCCTAGAATTAGGTCAAACTCCCCAAATGGAAGCTCTATCAAATCAGCTAGGAAGATTGCCTCTTGTACCTCTAAAGGAACATCCTTATATAGTTTG	-	-	a	b	-	-	-	a	a	a	a	a	a	a	a	a	a	-	-	a	a	-	h	-	-	a	a	a	a	a	a	a	a	a	a	-	a	a	a	a	b	a	-	-	-	a	a	-
*A04_14055153	TATTAAGTTATTTCAACTATAGATGCATACTTTTGCCAATTTTTGTGCCTTTTTCCCTCTCTTCTATACTGCATGTCAAGTTTACATTTTGATTCTGCCAGGAGTCGATGACCAAGTTTTCACCAAGAATTCGAAACTAAATGATGGTTCATTTTCGTTTTCGCTTAAGATATGTTCCATAACCAATCTGGTTAAAATATTTTGGTAAGTGTTGCTACAAAAACTTAAAATTTGAACTTATTATTTTATTTTTGAAGTGGTAGAATGATTTATACTCAGTTATTACTGAAAAAAATTCTTG	-	a	a	-	-	-	-	a	-	-	-	a	a	a	a	a	a	-	-	-	-	-	a	-	-	a	a	a	a	a	-	a	a	a	a	-	a	a	-	a	h	a	-	-	-	-	-	b
*A04_17439904	ACATATATGTTAAGTAGTTAATCAAATTATGTCTAACTTGAGGACTTAACTAAGGTAAAATTATGGACAAGTATGCATGAAATGATATGCCATGATGAATGATGGAATTTGCTTGATTTGAATTCTTGAAATGGTTGGTATTTGGATGTGTGATTCAACTGCAAGTTATGGGTGTGATTTTGGCTGAGAAATGAAGCTAGGAATGACTTTATTTTGTCCACATGGGCAGACAAGCGGGCGTGTGTCTAGACCATGTGTGACACACAGCTAGGTACATGGGCTTGTAGTTAGGTTTTGTGTC	-	a	-	-	a	-	-	-	-	a	b	-	a	-	a	h	a	-	-	b	b	a	a	-	h	a	-	-	a	-	-	a	a	a	a	-	a	a	-	-	-	a	a	-	-	-	a	b
*A04_1788658	TTATAGGTCACTTGTGGAATGGGGATTAAATGGACTCACATCTCTTCAAGAATTGACCATCGCAGGTGGAGGATGCTCAAACGTGGTGTCGTTCCCAGAATAAGGGATTGGAATGATATTGCCTCCTTCTCTCACCCTTATCTTCCTTTCAGAATTTGAGAACCTGGAATTCATGTTCTCCGAGGGCTTTCAAGACCTTGCCGCTTTTCGAGAATTCGTCATCATTAATTGTCCCAAGCTAAAATCTCTTCCGGAAAAAGACATGCTTCTCTCGCTTGGACGTTTATTGATTTGCAGGTGT	b	a	-	a	a	b	a	a	b	b	b	a	h	a	a	-	b	b	a	b	b	b	h	b	b	b	-	h	a	b	h	a	a	a	-	b	h	a	b	b	b	a	a	a	a	b	b	b
*A04_19057106	CTAATCTTTTCATCATGTCGAATTCTACTCATCTCCTTATACATTTTAGTATTTTTGTAAGCCATAAATCAAAATTCTTTCAATTCTTGGAGTTGGAATAGTCTTTCTTGTGTAGCTAATTCTGGATCCATATTTAACTATTTGATCACCCAATATGCCTTCCTCTCCAATTTGATTAGTAAGTGACAGTTCTTACCATGAACTAACTTATATGGGGACATGTCTAAGGGAGTCTTAAATGTTTTTCTGTACGCCCATAATGCATCGTCTAGCTTGACTGCCCAATATTTTCAACTTGGAG	b	a	a	h	a	-	a	a	b	-	b	a	a	h	a	-	a	b	a	b	b	a	a	b	b	-	-	a	a	-	a	a	-	a	a	-	a	-	b	a	b	-	a	-	a	b	a	-
*A04_20028343	ATTCGAAATATGCAACCCAAAAATATATTTGTCTATGGCTTTTGAAAATTTAAACTGATTTATGAAAATAATATGGAAAAAGAATTCAATTTTAAAAATATGACTTTTTGTAAAAGAGTTTAATTTAGGAGTAGTTTTAAAGCAACTATACCAAGTTTTAAAATTAGTCCATTTTCCCCCATTTCACCCTACTTTTGAAGTGCAAAAAAATAGAGAAACACCCTTCACTCCTTTTCTTTGTGTCATCCATTAGAGAGAAAAATCCCTAAGCATCATCTTTCAATTTTTGGTTTTCATTACT	b	-	a	b	a	b	-	-	-	a	b	a	-	a	-	a	-	-	a	-	-	a	-	b	b	a	a	a	a	a	-	a	a	a	a	h	-	a	-	-	h	a	-	-	a	h	a	b
*A04_24264275	ATGTCAATGAGAAGGAAATTTTTGAAGTGTATAAAGGGAATTCATATCATCGTCGATATGTGTGATCTAAGTAGTTGATTTCTAGGAGAGATGAAAATTTTGAGGATAAAATTTTGTTAAGGGAAGGAGAGTTGTAACACCCCGGTTCTGGCGAGTACAAGGTCTGGCATATAGTAGAGTAGGCTTTAGTTAAGTGCCTCTTTTGGCAAATAGGGCTGAGTGTATATAGTTATGTGATTAATTTAATAAATCTTCCTTGTCAAGTAGTTATATTAGTTGGAATAAGACTAGCGGTCACGTA	a	a	a	-	-	-	a	a	b	a	b	a	a	a	a	-	a	b	a	b	b	-	a	b	b	-	-	-	a	-	h	-	-	-	a	-	a	a	-	-	-	-	a	-	a	h	a	-
*A04_25300214	GCTGCAATAAACCAGACAGTACCTGATGCTCAGCTTTAACTTGTTAAAAAATCAAACATTTAGAAACGAATTCTAAAATGTCACGTTTCATACCATGCCACCAATAGAGCTGTTTCAAATTGTTATACATTTTCGTACTTCCCGGATGAACAGATAAACGACTACTATGTGCTTCATTCAAAATCATCTGAATCAACTCTGAATTTTAAACGTTTCTCGGAATCAACTTGAAACTCTGAATCAGGTTTCGAATCACATTGAACTCATTTTGGTAATATTTCATTATCAACTTTCTTAGCTT	a	-	a	b	a	b	a	a	b	a	a	a	a	a	a	a	a	b	a	b	b	a	a	b	h	a	a	a	a	a	a	a	a	a	a	h	a	a	a	a	b	a	a	a	a	a	a	a
*A04_26190595	TCCATAGGTAATCATACATTGAGAATTCAACTAAAAGAACATAAAAGTTTCAAACATTCAAAGTTGAGTATTTAATCATGCAAACATACGTCTCTCCCCTTATCTAAGTAATTACCTTTAATTCAGAATATCATAGAGTTTCACATCCTCACTAAAGATTCACTCAAATCACTCGAGGTGTTTAAGGACAATAAATGAAGCACTTAATAGTCAATAATGAAAAGTCATTACCATAGGTTTCCATGAAAATCAAATCTCCACCACTATAATTTAAGATGATACATCAATCAAAAGGTCTTTA	a	-	a	b	-	-	-	a	-	a	b	a	a	a	a	a	a	-	a	-	b	-	a	b	-	a	a	a	a	a	-	a	a	a	a	b	-	a	-	-	h	a	-	-	-	-	-	b
*A04_26739840	AAGAGAGCGGAGTTTTGGCTAGAGAATACCATGAGGGTATTCGATGAACTGTCATGCACGCCTGAATAGTGCGTGAAATGTGCCGTGTCACTTCTACAAGGCTCAGCCTATCAGTGTGGAACACTCTCGTGTCTGTAGTACCGAGAGAAAGAGTAACTTGGGAATTCTTCCAATGAGAATTTCGAAAGAAGTACATTAGCTAGAGGTTTATAGACCAAAAAAGGAAAGCATTTCTAGAGTTGAAGCAAGGTAATAAGACTGTGACAGAGTATGAATGGGAGTTTGTGAAACTCAGCAAGTA	-	a	a	h	-	-	-	-	b	-	b	a	a	a	a	a	a	-	-	h	b	-	a	-	-	a	a	a	a	a	a	a	a	a	a	-	h	a	h	-	b	a	-	a	a	b	h	b
*A04_27236820	CTTGAATTTCATGAATTTGTGATTTTGTGTAATAAGGACTAAATTGTAAAAATGTGAAAGTTTAGGAGCTAATGTGTAAAATAGCTCAAATGCATATTTTAGATTGAATTGAATAATTAGAAGAATAAATAATCAGATTTTGATTTGTTATATATCAAGAAAAGAGGAATTCAGACTTAGATCGGGGAAAAAGCAAAATAATTGAATAGTCGGTCCGTTTCGTTATTTCCGTACACGAGGTAAGTTTGTATAATTGAACTTAAATGTGTATTTATTTAATTGTTGGATGGAATTGAGATTG	a	a	-	b	a	-	-	-	b	a	b	a	a	a	-	-	a	-	a	b	b	-	a	b	b	a	-	a	a	a	a	-	a	a	a	-	-	a	b	a	b	a	a	a	a	b	a	-
*A04_27422050	ACTAATGAAACTTAACCAAAATTACAACTGAATGCCCAACCTAAAAACCTTTAAAAACCTTACCTTCGATCGAGTAACCAGAATTCCACGAACCTAAGTCCCCAAACCATGATTACGAGCCTCTGACTCTTCACCAAAATGACATTAACGATGCTCATCAATGACAAAATTAATGAACGAAAACCAAACTATCTTTCCAAAACTTACCGATTCAAGACGTAAACAAACACAGAACAAGCAAGAGGGACGAGTTGGAAGGAAAAATGCAGAAGGACAAAAAGAAAAAGAATGCAAAATTTTG	-	a	-	-	-	-	a	a	b	a	b	a	a	a	h	-	a	b	-	b	b	a	a	-	h	a	-	a	a	a	-	a	a	-	a	-	a	a	-	-	b	-	-	-	a	b	a	-
*A04_32608384	GCCCTTAGCCTGTTGCGAATGCTACTGCCCGGTTGCACCCTTGAATTCGCTACTACAATGACCTCCTTCTCCCTCTCCATCAAGGCTTCTACGTCTTTACCACTTGAGGTTTGTGATGGGATGGAAGATTGAGTAGAACCTGCAGTAGTAAGATTAGGGTCAGCCATACGAGGAACCAAACCTTTACTAGAAGACTCATTAATGACAATTGCTGGCGAGATAGACCAGCATCGTACGTGCAACATGCATACAGAGTATAAAAAGTGTGGGGGTTCATCTTTCCTCCCCACCAACATGGGGG	-	-	a	-	-	-	-	-	b	-	a	h	a	-	a	-	a	b	-	-	b	-	a	-	b	a	a	a	a	-	-	a	a	a	-	-	a	a	-	-	b	a	a	a	-	a	a	-
*A04_32656405	TAACCATTACATATTCCTTCATGAAGATTCAATTACTATCAAATAGTAATTAAATCATTTATCACAAAGACAAATGACTCTTGGTCATGTTTACTTTTCATTTATCATGTAATGCCGATAAGAGGATATCATTTACCCTTTAGTTGGGCTATGAATTCCATATTGTGGAATGATGGTACATACTATAGAAGTTGTATACCTAACATACCAGGTTTTAGGTTCCTTATCTATTTGAACTCAGATTTTCATTTACATCAAATTATATAAGTCACGTACATAGTCCATCTTCCACTCAAGATAA	a	a	-	b	a	b	a	a	b	a	a	a	a	a	a	a	a	h	a	b	b	a	a	b	a	a	-	a	a	a	a	a	a	a	a	b	a	a	a	a	b	a	a	a	a	a	a	a
*A04_326607	GTTACTATGTGTATTAGTGGTAGTAGGTGAAGTTTAGGTCAACCTACTGTTTTGTCAAGATTGTAAACTTGTTTATGTATTGGCTTTGTGCCATTTTGAGTTTAAGGGAATGAATTCAACAAGTTTTCATCCATATGCTCTCCATTTTTAGTTTTACTTAAAAATCCATTTGAGTTTTTCTGCTTTGTTTCTCCTACAAGTCACGAGACTTCAAAACAAGCATTCTGTTGAAGCTTGCTGCTGCTGCCTCTTGCTCCAACAATTAGTTAAGTTGAAGTTAAGACCATCCATCTGCAAGAAA	b	a	a	a	a	a	a	a	a	b	a	a	a	a	a	a	a	-	a	a	a	a	a	b	-	a	a	a	a	a	a	a	a	a	a	-	a	a	a	a	b	a	-	-	a	a	a	b
*A04_33527721	CGCATAACGGCTCAGTCTCAGAAACTCAGCCTCATACTCGGCCACTGAACGATCTCCTTGAGTAAGATTAAGGAATTCTCGCCTCCGAGCGTCGATATAACTGGCCGCTACATACTTGCTCTGGAAAGCCATCTTAAAGAGATTTCATGTCAACCGGTCAGCCTGATTGCCCACCTTAACCGTCAACCACCACTGATACGCTTCATCACGAAGTAGTGAGACAGCCCCTTTGAGCTTCTGTTCAACAGTAAAATCCAGATCGTCCATGATGCATTCCGTGGCCTCCATCTAATACTCAGCC	a	a	a	b	a	b	a	a	b	a	a	a	a	a	a	-	a	b	a	b	b	a	a	b	b	a	a	a	a	a	a	a	a	a	a	h	a	a	a	a	b	a	a	a	a	a	a	a
*A04_335442	AAGTAAAGTTTCGGGTTAAAACTTATGTAGGAAGCCCTCAAGTACACGTTTCACGCGTCTAAGTTTATCTTATAAGACTCACTTTATAAATCGTCTTCAATAAGTTTTGAGAGAAATTGTTATACAATTTATAATAAAATATATAATAACTCAACCCAAATTAGGCCGGAATTCGAATTAACCTCGATATATATTTTTAAAGACACTTTTTGAAGCGACGGTACTCCATTTTCCATTAATCTTCTTCTTCTTCTCTGCTCTTTGTCAAGACATCATCCGCTCCTTTATTTTTTTCCTTTTT	b	-	a	a	a	-	-	a	a	-	b	a	a	a	a	a	a	-	a	-	a	a	a	b	b	-	-	a	-	a	h	a	a	a	-	-	h	-	-	a	h	a	b	b	a	h	a	-
*A04_3773738	TAGCATTGAGCAGTAGATATTGTAGATATTACAATAATATGTTTTGATTCGCATCTTTTGGAATTAAATTAGATAAACATTTTGCATCTTCAAAATAAAGCATCTTCACCTTTCAAGAACAAGAACAAATATATCATGATCTTCCATCATTGTTCCAAGACAAAACTCTTGGAAAGTATTTGTATGGAGAATTCCTAAGCATTTCATATGTAATAAGCAAAACCATATATTGAAAAAAAGACAAAGTAGAAATGTGATTTGTTTTATAAATAATGCAAATCCAAATGTAAAAGATTTTATC	b	-	a	b	a	a	a	b	b	b	b	-	h	a	h	a	b	-	a	-	a	b	-	b	b	b	a	b	b	a	-	b	a	a	-	b	h	a	b	b	b	a	a	h	h	b	b	b
*A04_3776910	TAAAATATGAATCAAGGTGGAGACTTGTAGAGTGTGTCTCGTATTTTCAGTCAAACCAGAGTCAAAGTAGATGCGATATTGAAATGAGGAATCATGTGACATCGTAATGACACGACAACATTTGAAACAGAGGCAAAGCAGTGGCGACGTTGTGACGAAGAGCCTGGGACGTCACGATGAATTCCAAACTTAATGTAATTACGTATTAGACTCTTAGCAAGGTTACTTTTCACAGTTAAACTCTGATTACACTAGAGATATTATAGTCATATTAAAACTCTGATCTTAGCTTATTTAAAGG	-	b	-	-	-	-	-	b	-	-	b	b	h	a	a	-	b	-	-	a	a	-	a	-	b	b	h	b	b	a	b	b	a	h	b	-	-	a	-	-	b	-	-	-	h	b	b	h
*A04_4420671	ACATCAGTGTATCCTTGCAATGAAAAATCATTTCCTTTATTGTAGAAAAGGCCAAAGTCATTAGTTCCCTTGATGTACCGTAGAATTCTCTTTGCGGCATTCAGATGTGGAGTTCTTGGAGCTTGTAGAAAATGAGAAACAACACCAACTGCATACGAAATTTCAGGTCATGTGATAGTTAAGTAAATTAAACTACCAACAAGTTGCCTGAATTTTCTTACATCTTTTAAGAACTCCCCTTCATCTTTCTTCAACTTGAGACATTTTTCCATTGGAGTTGATTTTTCTCTGGATTCCCCCA	b	b	a	b	a	a	a	b	b	b	b	b	h	a	a	h	b	b	a	a	a	b	h	b	b	b	-	b	b	a	b	b	a	a	-	b	h	a	b	b	b	a	a	a	a	b	b	b
*A04_4440721	CCTTAGACGTCACCGAAGATTGATTATAGATTACTACAGATCGAATGCATTTAGACCAGAATTCCATTATCCTCTAGTAGAAAATTCGCATAAACAATTGGACCAACAATAACACTTGCCAAAGATAATTGTGAAACTAATTCTAAGGGATAGAAAACAATTGATTCACAATCCCCAACAAGATAGCCGCAAAGACGAGGCAAAACTAACATTACCACTCCCCTTACAATGCCGATCAGAAAAGACAAGTTTAAAAGAGAACCATAGCTATGACCAAAGAGAAAAGAATGGACAAAAACAA	-	-	a	-	a	-	-	b	b	-	b	h	h	-	a	a	b	-	-	a	a	-	h	b	b	-	a	h	b	a	b	b	a	-	-	-	h	a	b	b	b	a	-	-	a	b	b	b
*A04_4455257	TGGGTTGTTTCCATTCTAGAATAGCCTTTATCTTTTTTAGATCTATACGGATACCCTCTATGAATTCCAGATGTACTAGAAACATAACTTCCTTCAGCCAGAATTTGCATTTACTCAATTTGGCATATAGTTTTTTTCGTGGAGGATTTGCAAAACTTTCCTACGGTGTTCATCATGTTCAGTTTTGGTTTTTGAATAAACTAAGATGTCGTCGGTGAACACAACGATGAACTAATTAAAAAAGGGTTGGAACACTTGCTTCATTAAGTCCATGAAGGCAATCGGAGCATTGGTTAATCTG	b	-	-	b	a	a	-	-	-	b	b	-	-	a	-	-	b	-	a	a	-	-	h	b	-	b	-	b	b	a	-	b	a	a	-	-	h	a	-	b	b	a	-	-	h	h	b	-
*A04_47329788	GCGGATCGCTTGCCTTGAATTGGTAGTAACGGCAGGTGGATTGCCCAACTGAATCGTCGGTTTGAGTTCCATTGTAGTCTTCGCCGCCTTGTTTTTCTCCGACATTGAGTACTGCGGCAGAGGCAAGCCGAATTCATCACCGAAGTAATCGGGAGATATTGCATTGCTTAATGATCCGAAAATCGACATTGTATTCAGTATGGAGCGAGATGCAAAAAAAAGCTTGGTGGAATTGAAGGAGGATTATAAGAAAATTGAAATCCAAATAGAGGTTTGTTTGATTGATTTATGCTTTAGATAG	a	a	-	b	a	b	a	a	a	-	a	a	a	h	a	-	a	b	a	b	b	b	a	a	a	a	-	-	-	a	h	-	a	a	a	-	h	-	a	a	-	-	b	h	a	a	a	-
*A04_47341695	ATAAACTTGGTGACCTTTCGGTTAAATTACCCAATTTAAATCATTCTACTATTGTTTCAGTAACCCCGAGTTTTGAAGTTTCACAAACTAATAATCTTTTCAACGTGGCAGGTGGTCAATGACTTTCGAATTCTAAAAATTCGACCAATATAGATGCTGAAAATTTAGAAAATAATTAAAACATATTATAACCCTATTTTTGATAAATCCGAAAGCTTTGTAGTCCCTATATCCAACAATACTCTTGATCCAGGTAAGCATTCTGCTATTGTTTTTAAAAATAATAATAATATTCCTTCTA	a	h	-	b	a	b	a	a	a	b	a	a	a	a	a	-	a	b	a	b	b	b	h	a	a	a	-	a	a	a	a	a	a	a	-	h	h	b	a	a	b	a	h	h	a	a	a	a
*A04_47645187	TGGGTAGCCAAGTGCGGAGTGGATAATTGTTGAAAACATAGTAAGCCTACCCCAAGATGAGTGCTCTTTTATTCTGAGTTCCCTAAAGCCTCCGATAGCATAGTCGAGACAGTAAGGGGTTCTCTATCCCTGCAGGGATCGAGTGATAAAATTTTTGAGAATTCAAGAAAAGGTCACGATGAGACGAGCCGTTTATCATTATGATAGATGTCAAGTGGAAGTGCAGTGATGTGTATAGCTGAGGCATCTTAATAAACCAATATACTTGAACCTTGTTCCTACATTACCTAATCAATTTGAT	-	a	a	-	-	-	-	-	-	-	a	-	a	a	a	-	a	-	-	b	b	-	a	-	a	a	-	a	a	-	a	a	a	a	-	-	h	b	a	-	b	h	-	-	a	a	-	a
*A04_50027589	GAAAACCCAAAACTCCTGAAGGGAAATTTAGGGGAGATCTTCAGTCTTGATGATGAATTCGGCTTCTGAGATGGATCGATCGGCTTTCCTTGTAACATTCTGAAATAGGGCCTAAACGGAACAGTGGTTGCGAAACCACAAATTCGGTGTAGAAAATTTTATTTTATTATTATTTTGAGGTTCATGGTATGATTACATGATTGTTCGAAAATTTCGTGATAAAATTCTATGCATAAAGTGCTTAAGTTGAGGTTAGGGACTAAATCGAATAATTTTCAAAACTTGCATTCTAGAAGTTTTT	-	a	-	-	a	-	-	-	-	-	a	a	a	a	a	-	a	-	-	a	-	-	a	-	-	a	-	a	a	a	a	-	a	a	a	-	a	-	-	-	b	b	-	-	-	-	-	-
*A04_50030639	TCGAATTCACCCATTTTAAGGAAAAATCATCCATAAAACGTGCTAAACATGGGATAGAAATATGTATAAATTACGGTTTATCATGTAGCATGAGATAAAAAGAAAACTAAATGCACCGCACTGGAGATAAATGCCTATCCAGAAGAACCCTTAGTTTCCTTGAGTCGCAAGTTAATCTTTATGGATTTTGAAAGAGATGGTTAGTATTTGAGTTTCTAAGGAACAATATGAACCCCAAAACAAGAAGATTCAAAAAGAGGGGTATTGCAATATAAGCAAAATTTTCTACACTATATGTGTT	-	-	a	a	-	-	-	a	a	a	a	a	a	a	a	a	a	-	a	a	a	-	a	a	-	a	h	a	a	a	-	a	a	a	a	-	a	a	-	-	b	b	-	-	-	-	a	a
*A04_50034355	GTGTCGAAGTTGATGCACTCGAAACGTGTAACCTGTGAGGGACGAGTTTCGGGGACGAACGAATTCGAGAGAGTGAATGCAATGTTGTGTGGTCTAATTGGGTATAAGAGTAAGAAATGTGGTGATATGAGCAATGAGAATGCAGTGATTGAGTTGCAGAAACTTGAGACAAGCATTGAAGATGTTGAAGATGGAATTGAATGTGTGCTTAGGCTTTTGATTAAAACTAGAGTTTCGATTCTCAATATCCTTAGCCATTGATTGAAGAAAATCATATCAGATGGCATTTTCAAAAGGGAAA	-	-	a	a	a	-	-	a	a	-	a	-	a	a	a	-	a	b	-	a	a	-	a	-	a	-	h	a	a	-	-	a	a	a	a	-	a	a	-	a	b	b	-	a	a	a	a	-
*A04_50064004	AAAGTAAGAACAAACCTCTTCTAATTCATCCTGTTTTTCCGGTTGTCATAGCATCCGGTATCTTTTGACTCCTTAAATGATAACTGCAACCGTGAGCTCAGTCTCAGTAGCTTATTTATCCAACACTTTAACAAATCACCACCTATATATTTTATCCGAATTCTTGCAGCTCGGTCCCTTGTCCCTGGTAACCTCCCTTGTGACAGGATCTTCTAGTCCTGACTTATTCAAGCTAGGACATCATTTTTGCTTAAATTTCGTGTATTGTAAGATCAAATTGAAATATTGTTGATCTGTGGTT	a	a	a	a	a	a	a	a	a	a	a	a	a	a	a	a	a	b	a	a	a	a	h	a	a	a	h	a	a	a	a	a	a	a	a	a	a	a	a	a	b	b	a	a	a	a	a	a
*A04_50622046	TGGCAACATATGTGGCGTATGCCCAAATATTTTGTTTCTGTTAATATTCTTTGAGGAATGATATTATAAGAATGTAGTAATGAATTCTATCATTATAAATAGAAAATATTTATCTTATTTGGTACTGAAACAAATAAATATTATTCTAATATTTGATAGTACAAAATTAGTTGAAAGCTCTAGAAAAGCTAATATATTAATAACTTGATGGTTAATCCATTGATTTTAAAAGGTATTTATAATGGATATCATATTGAGATGGTGAATGAAGACAAATATTCCCTGAAACGAATATTGCATG	a	a	-	a	a	a	a	a	a	-	a	a	a	a	a	-	a	b	a	a	a	a	a	a	a	a	-	-	-	-	a	-	-	a	a	-	a	-	a	a	-	-	a	a	a	a	a	-
*A04_50759856	GAACTCCTCCAAGGCACCAATTTATATAGCGGAAGCGATTGTGCCAAAAGAAGCTACAAATAAGTAAAAGAAAGTCAAACAAAGAATGCACACAAGATGTTTGAGTAAATGCCCAAGAATTCTATTACTTTTAAGAATTCAACATACAATGGATGGTTTACAAATGAGGGGGAGACTCTCCATTTATAGTTGAGCTCCCCCAGAATTGACGGTCAAGATACATTTATATCGACGGACGAGATTAATGATATCCCATGATTTAAGGGATTTACAAGATATGCCTTATCAAATCTAATCTAAT	-	-	-	-	-	-	-	a	a	-	a	a	a	-	a	-	a	h	-	b	-	-	a	-	a	-	-	-	a	a	h	a	a	-	h	-	a	a	-	-	b	b	-	-	a	a	a	-
*A04_50843579	GGAAATTTAGTTCATAATCTGGAATAACATCATCTCAAAGTTAGGAAAACAACAAGACATAAAGAAACCCAATAAAACTTCTAAAAAAAATGAATGAAGAGCTTCAATCTTGAAGGAGATCCATTTCTGAAATGAATTCGATAGCGTTCTTCGAGTCTTTTCTTCGTTCTTATCTACGTGCCCCCTTAGGTCCTTTTTTACTATGTATTTATAAACTTTAGAATACTCAAAATCCCTAAAAATTGGCTTTTTCTGCGTAAAAGAGGAACAGAGAGTGATATCAACACGGGTTGCCACATGG	-	a	a	-	-	-	-	a	a	-	a	a	a	a	a	-	a	-	a	b	-	a	a	-	a	-	h	a	a	a	-	a	a	a	a	-	a	-	-	-	b	b	-	-	a	a	a	-
*A04_50843703	TTCTGAAATGAATTCGATAGCGTTCTTCGAGTCTTTTCTTCGTTCTTATCTACGTGCCCCCTTAGGTCCTTTTTTACTATGTATTTATAAACTTTAGAATACTCAAAATCCCTAAAAATTGGCTTTTTCTGCGTAAAAGAGGAACAGAGAGTGATATCAACACGGGTTGCCACATGGGTGTACAGCTAGCCCCTATGGCTCACACAAGCGTGTTCCCAGCCCGTGTGGAAAATGCTCAGGCTGTGTGGATCCTAAAAACAACTCTTTTTGTCTAATTTTAGCCCTTTTTTCTCTCCTTTCA	a	a	a	a	b	a	a	a	a	-	a	a	a	a	a	-	a	b	a	b	b	a	h	a	a	a	-	-	a	a	a	a	a	a	a	-	a	a	b	a	h	b	a	a	a	a	a	a
*A04_50859905	TTGCAGGCACCATGGTAGCCACAAAGATGTTCTCAAAGTTACTCACTGAAACCGACATCAAGAAGAGGTTGGATATCCCGGTGAAGATCCTGCCTTCTTTGCCGGGTTTCAATGGAAGCCATGCAGTCCGAATTCACCTTATGTACGGCACAAGGATCTGGCCAATTGTTTGCACTGTTGGAAAACAACTAAACAATGGTACAAGAAACATGTTTTCTCCGGTGGATTATGGAGAAATTGGTGATAGAATCACCATGTTCAAAGTGCAATATGAAGATGGTTCTTGCCTTTATAGGGTTGA	-	a	a	-	-	-	-	a	a	-	a	a	a	-	a	a	a	h	-	b	b	-	h	a	a	a	h	-	a	-	-	a	a	-	a	-	a	a	-	a	-	b	-	a	a	a	a	-
*A04_50859961	ATCAAGAAGAGGTTGGATATCCCGGTGAAGATCCTGCCTTCTTTGCCGGGTTTCAATGGAAGCCATGCAGTCCGAATTCACCTTATGTACGGCACAAGGATCTGGCCAATTGTTTGCACTGTTGGAAAACAACTAAACAATGGTACAAGAAACATGTTTTCTCCGGTGGATTATGGAGAAATTGGTGATAGAATCACCATGTTCAAAGTGCAATATGAAGATGGTTCTTGCCTTTATAGGGTTGAAGTGGAGAAGCTAGCTGACAGTAACCAATACGGGGATCTTCAACTACATAAGGCGT	-	a	a	-	b	-	-	-	a	-	a	a	a	-	a	-	a	b	-	b	b	-	a	-	a	a	h	a	a	a	a	h	a	a	a	-	a	-	b	-	h	b	-	-	-	a	a	-
*A04_50925942	GAGTAGACCTTTCCATGTGGTGGGTCAGCTGGCTTGACCCGAAGGCTCGCTAAAATGTGGGAGAGTTTGGACAAAAATATAGGCTCGAAAAATGAGTTTAGACAAAAAAATAAGGTTTATTTTAAAAACGGGTCAGGCCTCGAGTAAGGCATTTTTGGCCCAGCTCAGTTCGGCTCGGCTTGGCTCGAATTCACTAAAAGACAAAAAAATTTACTTTTTTAATATTATTTTCTTGTTGTTTTCTCCCTATTTTGCTATCATTTTACTATGATGTTGCTACTATTTTGTTATTATTTGAATA	-	a	-	h	h	-	a	a	a	-	a	a	a	-	a	-	a	-	-	b	b	-	h	-	a	a	-	a	a	-	-	-	a	a	a	-	a	a	-	-	b	b	-	a	-	a	-	-
*A04_5727431	GTATGTAAAATAACTCAGATATCATTAAGAATTCATATAGCACACTTGGTCTTATTCGATCAGATTAATAATTCACAATAGTTTCGGATACCGAGTAGTTTAGATACACAGTAGATCAGATACAGAAATAGATTCAGATGTAAATATAGATACAGACACAATTATCCTACCCCCATTTGTTACACACCATTTTCGACTAACCCAACACACCTGTAGGTATATAATACCCATCCAACCCTACACACCTTATAGTGTTGGCACAACACGTTGTAATGTTTACAGTCTCACTAGCAGGTTAGAT	b	a	a	b	-	b	b	a	a	-	b	b	a	a	b	-	a	a	b	b	b	-	h	b	b	a	a	-	a	h	a	h	b	b	b	-	a	a	-	a	b	a	a	a	b	b	b	b
*A04_5728938	AGAACAGTGAAGGCCGAAAAGAAAAAAGAGGAAGTTAAACATATAAAGAATTCATTTAAAATTCTAAGATCGGTATTTACAGAGAAGTGAAAAAATAATACTATTTGCAAGCATAGAAACTTGAACACAAGACTAAATGGAATATAGATGTTTAACCATCAAACCAATAGACTCATTCTTGAAATATTAACGCACATAATTTAACTTATGTGACATATGCAAGTCAAAAATTCAATTAAAGCAAAACTTCAAAAAAATGTGACTTGAACCTTAGACCTTCAATGAGCAACCAAAGCACATT	b	-	a	b	b	b	b	a	h	a	b	b	a	a	h	a	a	-	b	b	b	b	-	b	b	a	a	b	a	b	h	a	b	b	b	b	h	a	b	a	b	a	a	a	b	b	b	b
*A04_5916016	CCACACGTTGTCCGATCCCATGTTTGCTGATTACCTGAGAGAATGCAAACAAAGGGGTGAGCTAAAGAGCTCAGTGTATAACTTAACCCAACAAACAAATAAGATACAAACATAATAATAGATATGCATACAGTTGCAATTCAGATACAAAGTCAGATGCACTTTCGAATTCAGAAGCAGACGTATTTACAGATACATATTTAAATTCAGAAATAGATATAAATCCTACCACCATCTGCTACACACCATCTCTGTCCATCCTTACACACCAGATAAGGTATCGAATATCCATCTAAACCCA	b	a	-	b	b	b	b	a	a	-	b	b	a	-	b	-	a	a	b	b	b	b	h	b	b	-	-	-	-	-	a	-	-	b	b	-	a	-	b	a	-	-	a	a	b	b	b	-
*A04_5934592	AAGAGCCTAGATGTGAATTCTTGGAAGTTTCAGATCTAAGTTAAACCTGGTGAGTCGATTCAGTATGTTTTAAATGAAAAGTTTTGGTAATGCCTCGAACGCTATCCCGGAGCCGGATTCGGGTGATGGGTGTTACATCATGACCAGATTACACCCTATATTATGTGATGGTTGTAATGTGAGATTCAAGGATGGTCGGGATGTTGAAATCCAAATACTATAATCTTATTTCGAGATGTAAGATTACATACTGTAATATTATATTTGGCGAACCAAACGCCTTTTGAGCAATGCAAAAATA	b	-	a	b	b	b	b	a	a	a	b	b	-	a	-	a	a	-	b	b	b	b	b	b	b	a	a	b	a	b	a	a	b	b	h	b	-	a	b	a	b	a	a	a	b	b	b	b
*A04_6142309	TGTACTCATGATGCCTCGAGGTATAGATTTTATGAGATTTTCTAAAACTCCTATGGATAAGATTCAGAAACAAGGAGTAGAGGAGTTTAGAGCTAACACTAAGGATGATGCTGAGAGAGCCGGTTTTTGGCTCGAGAATTCTATTCAGGTGTTCGAGGAACTGTCTTGTACACCTGAAGAGTGTTTGAAGTGTGCTATTTCATTGTTAAAGGATGATACCTACCATTGGTGGAAGACTTTGACTTACTTGGAACTTCTTTCAAGAGGAATTCCAGAAGAAGTATATTAGTCAAAGGTTTAT	a	a	a	b	b	b	b	a	a	a	a	b	a	a	b	-	a	a	b	b	b	b	h	a	a	a	-	b	a	b	a	a	b	b	b	h	a	a	a	a	a	a	a	a	b	a	b	a
*A04_6142535	TGGTGGAAGACTTTGACTTACTTGGAACTTCTTTCAAGAGGAATTCCAGAAGAAGTATATTAGTCAAAGGTTTATCGACCAGAAACATAAGGAATTTCTTAAACTTAAGTAGGGTCGCATGTCGGTTACCGAGTATGAGCGAGAGTTCTTCTAGCTTAACAAGTATGCCTGAGAGTCTGTGCCCACTGAGGCTAAGATGTGTAGGAGGTTTGAGGACGAACTTAATGAGGATAACAGGGTGTTAGTAGGTATCCTTGAACTAAAGGAATTTGTAATACTTGTTGAATGAGCATGTAAGGCT	a	a	a	b	b	-	b	a	a	a	a	b	a	a	b	a	a	a	b	b	b	b	a	a	a	a	a	b	a	b	a	a	b	b	b	a	a	a	a	a	a	a	a	a	h	a	b	a
*A04_6203387	AACTCACATCTACTAGCATCCACGTAACTAGCTCCTACATACTTGCTCTGAAATGTAGTCTTAAAGAATTCCCAAGTCAGGCAATCAATCTAAGTGCCCTTCTTAACCGTTAACCACCACTGGTATGCTTCATTGCGAAGCAAAGAGACTGCACCCTTCAATTTCTACTTGGAGGTACAATCTAGATCATCCGTAATTCTCTTGGTGGCCTCTAACCAGTACTTGGCCATATTAGAGGTGACTCCTGTGACGCCCCGCAATAACTCAGCTCCATTAGACCGGAGTCGTTCAGTTACCAACC	h	-	a	b	b	-	-	h	a	a	h	b	-	a	b	a	h	-	b	b	b	-	a	a	a	a	a	b	a	b	a	a	b	b	-	a	-	a	a	h	a	a	a	a	b	a	b	a
*A04_6241468	TTGATGAAGCCATCAGTATGTGATCCAACTATAACAGGTCCACTAAGATAAGGGCTCTAGATACCAATTGTTAGTGTTAGACACACTTTAACCGGATGAAATAAGAACTTCAATCTAGACTTTAATAGCAACGTATTTTACTCGGATAAAGAATGAAGGAAAAATGTTGGAATTCAAGCTTTGAGCTACTGCCAGGAATGAAGAATAGAATTTTGAAGACAAAGAAAGTGGAGCATATGGAAAGAAAATCTGATGATTTCATTCAAAAAGAAACTTTGGCTCAAAGCCATTACATATACCA	-	-	-	-	b	-	-	a	a	a	a	b	a	a	b	-	a	-	b	-	-	-	-	a	-	a	-	b	a	b	-	a	b	b	b	a	-	-	-	a	a	a	-	a	b	h	b	a
*A04_6355733	CCAGTCTTTCAAAAACTTAAATATCTCATAATATAGAATTCCTTTGCTTGTTCTGTTTCTGTTATATGAAAATAGACTCATTAAGCTCTAATTTCATATCACACTCAGTCTTTGATTCAATTTTTACTATTTTTGGTAAATTTTTAGATTCACGTCACTACAACTATCCAGAACAGTTTTATTGTCAATTTTGATCTTTCACGCTTCAATTGTATTCATCACTTACCCATAACAATCTTTCCAAATTTCCAATCACATATTGAGCATATTGCTTATAAGTTACACACGCATATACTTACAC	a	a	a	b	b	b	b	a	a	a	a	b	a	a	b	a	a	a	b	b	b	b	h	a	a	a	a	b	a	b	a	a	b	b	b	a	a	a	a	a	a	a	a	a	b	a	b	a
*A04_6421278	TGGTATAATTGGTTATATGTGATTTTAAAGTGATTTGGCATATGTGATTAGGTATGAACTTATAATGAAGTGATATATTCGATTGTATATATATATACATGAGATTATACAGGGTTTGTATATTCGGCCTTGTGAAATAATCTATTGAAGTGAATCATTAAATGTCATGTGATGATATATTGAATTCATACATGTATACTTATTCATCATTTCGGGATATAAACAATGTAGTGAATTTTATACATTTGATCTTATGAGTAAGAAATCATGTGATGTTGAAATTAGCTACGTAGATTTAGCC	a	-	a	b	b	b	b	-	-	a	-	b	-	a	b	a	-	-	b	b	b	b	-	a	-	a	-	b	a	b	-	a	b	b	b	-	-	a	-	-	a	a	-	-	b	-	b	a
*A04_6540502	GGAAAATTTCCCACAGCATCTAAATGGGCCATAGAATCGTCATACAGACCAGGGCACGCATCAGTCATATGTTCAGGTGTAGCACATATTCCACATACTCGGGCTGGTTTCGATTTTTCTGTAACAAGGGAATTCACAATATTAGTAAGTCTATCAAGTCTATCTTCAATGGTAGAATTACTTAGCTGGTGAACCCTTCTAGGGGGTTCAGGATTGGCTCGAAATTGCTGGGAATTCGCAGCCATTGTGGAGATTAAGTCTCTTGCTTGTTGTGGAGTCATGTTGACTAACGCTCCTCCAC	-	a	-	b	b	-	-	a	a	-	a	b	a	-	b	a	a	h	-	b	b	h	h	-	a	a	-	-	h	b	-	a	b	-	h	-	h	-	-	-	h	a	-	a	-	a	b	a
*A04_6783403	GTTAATATTTTCAGAATTCACGATTTCTAAAGTTGGATTAAAACTTTTGGGTTTTTAAACAAACTAATGTAATTTCTCCAGATTCAACCATAACATCTAGGTTAGGTTTGGGGTGTTACAATACAAGTCTTTCAGGGAGACCCTGATTTATGGCAGAGACAAACTCTTATTCGGGGATGTGAAATGTCATTTGTTGAGTAAAGACAAACTCAACAATGAGTTTGGTTCCGATAGTAAGGCAGATAGACAAGCTTTCGTTTTGGAGCATCAAAGAAGTGAAACAAAAGGTGTCACTATTGTT	b	-	a	b	-	-	-	a	-	h	b	b	a	a	b	a	a	-	b	b	b	b	h	b	b	a	a	b	a	b	-	a	b	b	b	b	-	a	-	-	b	a	-	a	b	b	b	b
*A04_7691807	CCTTGTTGTTCCTTTTAATAGCTTTCCAGTGATAGGTGCTAAAATTAACATATTTTAACCTCGTTCTTAATGCGTTTCTTGATGATTATTTGATGTTAATGGTGAATTTTCTGCTCCTAATCATTTGAATTCATGTTTTATACTTAGGAGAGCATTTGGGAGCAAAAGAAACGAAAATCAAAAAATTGGAGCGAGTTACAGGAACCACACAGGTTGGACCATTCTACATGGATTGTACACACGGCTGTGTGAGCCACATGGGCTGCCACATGACCACGTGGTAGGCCCTATCGATTTTGCG	b	-	a	b	b	b	b	h	b	a	b	b	a	a	b	a	a	-	b	b	b	-	h	b	b	a	a	a	a	b	h	a	b	b	b	a	a	a	b	-	-	a	a	a	b	h	b	-
*A04_7702606	CGAATTCTTCGTGCAGTAGGTGAGCCGGCACAATATTTGTATATTCTGGGAACTCGGGTGCTAGAGCCGCATAAGTATCCACGTCGGTCATGAAAGACCCCGAATTATTTCTTATAACTATACCAGGGCCCGTGTTCCCGGCCGAATAGGGGTTTTCATTTTCACCCGCCACCGGCCCTTCCTCGTTTATGTCTTTAGGGATGTCATCAAAATCGAGGTCACTGAAATCATCATTTGGATCACGGTAGGACTGATCATCATTATCGGACCTTTCATCACCATCTTCTATGGTGGCCAACAC	b	a	a	b	-	-	b	a	b	-	b	b	a	-	b	a	a	a	b	b	b	-	h	b	b	-	a	-	a	-	a	a	-	-	b	-	a	-	-	a	-	-	-	a	b	h	b	b
*A04_8279879	ACTCATCAAAAACAAAAATAACCATTTACCCTAGCTTGAATACTTACCGAAATAGAACAATAAGGATAGAATTGAAAGTCAACGATTTATGAACAGAGCAAAATTGACGAAATAGCAGCAAGAAAACCAAAATCAAACTTGAATTCACTTGGCAAAGAAAAATAGCAAAAACAGCGGTAGATAAAGGAAACAAGAAAAAGTAAAAAGAAGAAATGTGGGGAGATGAAGCAAATTTTATTTTTAACTTATCCTAATCTGTTACCCTTAGAAATTGTAGGACAGGCCATATGTGAACTATTGA	b	-	a	b	a	b	a	a	b	a	b	a	a	a	a	a	a	-	a	b	b	a	a	b	b	a	a	a	a	a	h	a	a	a	a	h	-	a	b	a	b	a	a	a	a	b	a	b
*A04_8294958	TACAGTTGCTTTACGCCGATATAGTACCCGTGGTGGAGGAATATTCAGTTTTGTGGCATTGTCCTATGATTCAAGTTGATAAAGTTTACTCAAGGGCTGACTGTATTCCAACTTTTGTGAGGAAGTTGATGAACGTCATGGAGAGAGGGAGTGAGCTAAAATAGAAAGAGCAGGAGGGAAAAGGGGCAGCCTTGGAATTCCTGCCTCTTTCGCCACTGGTGCGTCTCAATATTGTTTCCAATCAAAGTAGAATTGGATACGAGGAAGATTGTTTGATACCCTATGGCAAGGCGTGCTGCAG	b	-	a	b	a	b	a	a	b	a	b	a	a	a	a	a	-	b	a	b	b	a	-	b	h	a	a	a	a	a	h	a	a	a	-	b	-	a	b	a	b	a	a	a	a	b	a	b
*A04_8322206	TTTCCTTTACCATTCATTGATCAGATGTTGGAAAGATTATCTAGGCATATGTATTATTGCTTCCTAGATGGACTTTCTGGTTACTTCCAAATCCAAATAGCTCCTAAGGACCAAGAGAAAATGACATTTACATGTCCATACAGTACGTTTGCTTATCGACGAATTCCTTTTGATGAACTCGTAGAAGACATTATAGAGGTATTTATAGATGACTTCTTGGTATTCGATAATTTTTTCCATCTTTGCCTGAAAAATTTAAAACGAGTCCTAATGATATGTGAGGAAACGAACCTTGTACTGA	-	a	a	-	a	-	-	-	-	-	h	-	a	-	-	a	a	-	-	b	-	-	a	-	h	a	a	a	a	a	-	a	a	a	a	-	-	a	-	-	h	a	-	a	-	-	-	b
*A04_8325307	TCTTGTACTAGTTTTCCCATTATATTGATTTGTCCAATGGAATTCTATGTTTACTTTTGCAGGACACTATGACAAATACTCGCGGGAAAAAGTCCGCAGTCCCCGCTTCTAAAAAGCGAAAGGGTGCAGAAGTGATATCTTCTAGCGCAACTACCGAAATACGCCATACTTTTCTCCAATTTTCACCAGGACCTCAGGAGGAGTTGTTTCAAATTCTACGTACCCGACCCCTTAGTGTGGGTCATTGCGTCGATTGGGCCACATTAGAGCAAGTCCACCAAGCTAACTCAATACGGGCCCT	b	-	a	b	a	-	a	a	b	a	b	a	a	a	a	a	-	-	a	b	b	a	a	b	h	a	a	a	a	a	h	a	a	a	-	h	a	a	b	a	b	a	a	a	a	b	a	b
*A04_8371746	TGGATGATCTAGATTGCACCCAGAGCAAAAATTAAAGGGTGCAGTCTCACTGCTGCGGGAAGAGGCTTATCAGTGGTGGCTGACTGTTAAGGAGGGCAGTTAGCCCGAACGTCTAACCTGAGAATTCTTTAAGACTGCTTTTTAGGGGAAATATGTGAGGGCGAGCTACGTGGATACCCGTAGGAGAAAGTTTTGAACCTTACTCAGGGAGATCAATCTGTGGTCGATTATGAAGCTGAGTTTCTGAGACTGACCCGCTATGCGCAAGGTATGGTGGCATCGGAGTATGAGAAATGAGTCC	-	a	a	h	a	-	-	a	b	a	b	a	a	a	a	a	a	b	a	b	b	a	h	b	b	a	a	a	a	a	h	a	a	a	a	h	a	a	b	a	b	a	a	a	a	b	a	b
*A04_8438117	TTGGAACACTACAGATGGATGAAAGTTTAAAACATTACACAACAATCTCCTTCGAAACTAATCAAATGGATGAACTTCCTAAAGGAGTGGTTTTCCTAAAACTCAAGGTTCTTTTACTTGTTGGTGATTATTTCATGGAAACTTCGCTTGAAATTTCAAGCGAATTCTTTGAGAGTGTGAAAGCATTACAAGTTTGTGCTTTGGAAGATCAATTGATATCTCTAGATGTGTTTAAGTTTGTTGGTGTTAGACACACTTTATCCGGATGAAGTAAGAACTTCAATCTGGACTTTAACAACAA	-	-	a	-	-	-	-	a	b	-	b	-	a	-	a	-	a	-	-	b	b	-	a	-	-	-	a	a	a	a	-	a	a	a	a	-	-	a	-	-	b	a	-	-	-	b	a	b
*A04_8458085	CTGGTTCAACATCTGAGTTGACCACCTCCCATAGGTCGAATTCCTGTAGGTAGGTCTTCATTTTAACCACCCATATGTGATAGCCTTCTCCATTGAAGACTGGTGGTGCAGCTGGTGAGAAGCCTGATGTAGCCATTGTTTTGAAGGTTGAAATATGACAGGTCCACTAAGAAATGAGCTCTAGATACCAATTGTTGGTGTTAGACACACTTTATCCGGATGAAGTAAGAACTTCAATCTGGACTTTAACAGCAATGTAATGTACCCGGATGAATAATGAAGAAAAAAAATGGTTGAAATT	b	a	-	b	a	b	a	a	b	a	b	a	a	a	a	-	a	b	a	b	b	a	a	b	b	a	a	-	-	a	a	-	a	a	a	b	a	a	b	a	b	a	a	a	a	b	a	b
*A04_8545578	ATCATCAGTGACTACTTTCTATCAAATCATGGATGCCTTAAAAGATGAGGATATCAACATGATTGGGTTGTGGGGGATAGGAGGTGTGGGCAAGACCACCCTGGCTCATGATGTTGGAAGTCAAGCTGAAAAACTGAATTTGTTTGACAAAGTTGTGATTTCTACAGTGTCTCAAAAGCCAAATTTTGAGAGAATTCAAGATCAAATTGCACAATACATAGGCTTTGATACGAAGAATGAACAACGAATAAGATCTGAGCAAGAATTATGGTCAAGGCTAAAGAACGAAGAAAGGATTCTT	b	-	a	b	a	-	-	a	h	a	b	a	-	a	-	a	a	-	a	b	-	-	-	b	h	a	a	a	a	a	a	a	a	a	-	h	-	a	h	a	b	a	a	-	a	h	a	b
*A04_8549701	CTCCCTTTTTGTTCAAAAGACGGGGTCTCAGTTGATATACGTCCTGGTCTATGTTGATGATATAGTTGTCACTGGAACCAACTCTTTAGCAATAGATAAATTTGTTATAGAACTTCATGATCTATTTTCTCTCAAAGATCTCGGACTGTTAAACTATTTCCTTGGAATTCAAGTCACTTATTCCGCTAATGGTGTATTTCTCAGTCAACAAAAGTACATTCAAGATTTACTTTGTCGAGCCTCAATAGACAAGGCAAATAGTTCTCCTACACCTATGGTCTCCACCTACCACCTCTCTAGT	b	a	a	b	a	b	a	a	b	a	b	a	a	a	a	a	a	b	a	b	b	a	a	b	b	a	a	a	a	a	a	a	a	a	a	b	a	a	b	a	b	a	a	a	a	b	a	b
*A04_8595705	ATGCCACCATACCTTGAGCATAGCGGCTCAGCTTCAGAAATTCAGCCTCATACTTGGCCACAGATCGGTCACCTTGCATGAGGTTCAAGAACTCACACCTGCGAGCATCAACGTATCTAGCTCCCACATACTTGCTCTAAAATGTAGTCTTAAAGAATTCCTAAGTCAGATGATCAGGCTGGGTGCCCTAGCTAACCGTCAACCACTATTGGTAAGCCTCATCGCGAAGCAAGGAGATTGTACCCTTCAATTTCTGCTCGAATGTACAATCCAGATCATCCATAATTCTCTCAGTGGCCTC	b	-	a	b	a	b	-	h	b	a	b	-	a	a	-	a	a	-	a	b	-	-	a	b	b	a	a	a	a	a	-	a	a	a	a	h	-	a	-	-	b	a	-	a	a	h	a	b
*A04_9201734	TCCGGTAGCACAGCTGAGACGGAAAGGGGTTCTCTGTCCCTGCGGGGATCGAGTGACAGAAGTTTTGAGAATTCAAGAGAAGGTCACGGCGAGACGAGCCGTTTATCATTACGATAGGTGTAGCCGGGCCTAACTTATCTCATTTATTCTTTGCAGATGATTTGGTTATTTTTTCAAAAGCAGATATCAAACATGGCTTACTCCTGAAGAAAATTCTTGATCAATTTTGCAGTGTCTCAGGGCACAGTGTTAACACGAGGAAAACAAAAATATTTTTTTCAAAAGGGGTAGAGGAAAATCT	b	-	a	h	a	-	-	b	b	a	h	-	b	b	a	a	b	-	a	b	-	-	b	b	-	b	a	a	b	a	b	b	a	a	a	b	-	a	-	-	b	a	-	-	-	b	b	b
*A04_9544211	AATTTCTTTGAAGCAGAAAACTGGGATTTTCCCATCGGTCTTTTACTAAAAATTCGAGCCTCCCTCTCAGTCTGTTTCTTTTCTTTGCTCAATTCTTCTGTTTTATAAGCTCTCTCTACCAATATAGCAAACTCTCGAATTTCAAGAATTCCGATCAGTAGCTTAATGTCTTCATTCAACCCTTCTTTGAATAGTTTGCACATTTCAGCTTCTGGCTGTACCCATTCCCGAGCATATTTACTCAATCGAACAAATTCTCTTTCATACTCAGATACTGATCTGTTACTCTGTTTCAGCTTAA	b	b	a	-	a	b	-	b	h	a	b	a	b	b	a	a	b	b	a	b	b	-	b	b	-	b	a	a	b	a	h	b	a	a	a	b	b	a	-	-	b	a	-	-	-	b	b	b
*A04_9548445	GTTGACTTGCTGAAAAGCTTGTATATGTATTGGTATTATGACATCTTTCATTAGTTAATGAAAATCCATTAGAATTCATAAAAACTCTCTCTTTTCTTTTGCTTCATTTTTTGTTTTAAGCCAATTCTGTTTAGTTTGCTTGGTAAGAAACGAGCCTTGCAGCTTAAGCCTCTGTTAAACTTTATTCATCTTTGTTCATAGCTCCAATACAACTCCAAACAGCAGCTCCGCTGAGACAAAAGAGTTTCATTACCCAATCAACTGGCAAATAGTTTCAGCTTCTAGCTATTCCAGTAAATGT	-	a	-	b	a	-	a	a	b	a	a	a	a	-	a	-	a	-	a	-	b	-	-	-	a	a	a	a	a	a	-	-	a	a	a	-	a	a	-	-	a	a	a	-	-	-	-	-
*A05_1194871	GAATTCGTTAGTGGGTTGCTCTTAACACCTATTGGTAAGGATTCTGTGTGGGTCATCATGGATCGGTTGACCAAGTCTGCCCACTTCATTCCTGTTTGGACAGATTACTCCCTTCAAAAATTGGCTAAGTTGTATGTTTCAGAGATTGTGAGGCTTCATGGTGTTCCGATCTCGATTATTTCTGATAGAGATCATCGCTTCACTTCTTGATTTTGGAGGAAACTTCATGAGGCACTAGGTTCGAGGTTAGACTTCAGTACTATGTTTCATCTTCAGATAGATGGCCAATCTGAGAGGGTAA	-	b	a	b	b	-	-	b	b	-	a	b	b	b	b	-	b	-	-	b	b	-	b	-	a	b	b	b	b	b	b	b	b	b	b	-	b	b	-	-	b	-	-	-	h	h	b	-
*A05_122351	ATAGAATTCATGGGTTGTTATCAAATTTTTTAAGAATAACTGCTGGAAATAAGGATTAAATTACAAGAATTTTATTTTATTTTAACCTAAGGATGAAATCGTCATTAATTAAAAGTTTAGGACGATCAAATTTCTTTATAAAGATCTGGATGACTCGAATACGAGACTTGAACGTGAAAAAGAAAAGATATCGGATTGATGAAATATATGATAAATGAATCGGTAACTCCGGTAATGCTCTGTAACTCTATTCCGGTGACGGATTCGGGTTAGGGGCTTTACATGGGCTGGGCTACCTAGC	b	-	a	b	b	-	a	-	h	b	a	a	b	b	a	b	a	h	a	-	-	-	b	b	b	a	b	b	a	b	a	b	a	a	-	b	h	b	-	-	b	a	-	-	a	h	b	b
*A05_1356545	TTTTATTTTTTATTCAAGAGTCTAAGTCCATTACATTGTGAATTCGAGGCTTTCTTGTATTCGAATACAAAAGGTTTGCTACCATTTTCAACTATTATTTGCTGTTTCTTTTTTACTTTATGTGTCTCTCTGCTCTGTTTCTTGTTTGCAGGCGTTGACGGATGGGAGCTTTGAGCGACGAGCGCGCTGCCCAGCAGGGGTACGGTGCACATGGGGGAAGCGGCGCCGGAGGCTAGGTAGAAACCCTAGGGTTTTTATTTCTGGTTTAGTTTTTGGGCTGGGGTTTTGGTTTGGGCCAGGA	-	b	h	-	b	-	-	b	b	-	a	b	b	b	b	-	b	-	-	b	b	-	b	-	a	b	-	b	b	b	-	h	b	b	b	-	b	b	-	-	-	a	b	b	b	h	b	-
*A05_145931	GGGGCATGAACCAACTGTTAATGAATCAGTGACTGAAAAAGAAGCCAAGGAATTCTTAAAATTCCTAAAGCACAGTGAATATAGTGTCGTAGAACAGTTGCAGAAATAGCCAGCGTGTATATCGGTACTGGCCTTACTTTTAAGTTCCGAAACTCATCGCAGCGCATTGATGAAGGTGCTGAATGAAACTTATGTTGCTAACGATATCTCTGTAAACAAACTAGACCGCTTAGTCAACAATATAAGTGCCGAAAACTTCATATTCTTCAACGACGATGAGGTACCGCCAGGGGGCCGAGGA	-	a	-	-	-	-	-	a	b	b	a	a	b	-	a	-	a	-	-	-	b	-	b	-	-	a	b	b	h	h	-	b	a	a	b	-	a	b	-	-	b	a	-	-	-	a	b	h
*A05_1459337	CGAATTCTTGTTCGTACCTTTCTGAGTTTCAACTCTTCATAACTGCACTTTACTGAATACTTTAGCATCATTATCTACGTGATCAGGTGTAGCTCGGTTGAAGAGTACCTTGCCCACACAAGATAGTTCTCATTCGCACTGGGAGACATCACACTATCACAAACTTGTGGCATGTATAGCTAGACTCATACACATGCTAGGTTAGTCCGAGAACCGACTAAACCATGCTCTGATACCACTAAATGTAACGAGGCATTACTGGCCTTAAACATACACATTCATGCAAAAACCAAGCCATAAA	-	b	a	b	-	-	-	b	b	-	a	b	b	b	b	-	b	b	-	b	b	-	b	-	h	b	b	b	b	-	-	b	b	b	b	h	b	b	-	-	b	a	-	-	h	a	b	-
*A05_150634	GAAATAGTCCAAACAGAGAAAAATTCGATAGCCCAAGGTGATTGTTATTTGATTATCACCATTATTTTCTTTCTTCTTTTTTTTTACGATTTACCCACATACACACACATATATTATAAATACATGAAGAAATAAAAAAAGAGGAAGAAAAAATATACCTTTGGGAATTCCGGCCATCGCACGCGGTGCCGGCGACGACGGAGGACGGCGGCGGTTCGCCGGATCTGTGGTCGGAGCCCTCATTGGCGTGGAGACCTCTGCAGAGGAAAAGAGAGGAGAAGAGAAGAATTTTTTTAAAAAA	h	a	-	b	b	b	a	a	b	b	h	a	b	b	a	b	a	h	a	b	b	b	b	h	h	a	-	b	a	b	h	b	a	a	b	h	h	b	h	a	b	a	b	b	a	h	b	h
*A05_1509876	CGATCATTTCTGAGAGAGATCTATGTTTTCCTTCTTGACTCTGGAAAAACTTCATGAGGCTTTAGGTACCCGATTGGATTTTAGTACTGCGTACCATCCTTAGACAGATGGAAAATCTGAGAGAGTTATTCAAAATTTGGAGGATATGTTGGGAATTGTGTAATTGAATTCCGTGGCAGTTGGGAGGATTAGCTATTGCTGGCTGATTTTGCGTATAATAATAGTTTTAAGTCCAGCATTCAGATGGCACCTAATGGGGCTTTATATGGCCGTAAGTGTCAAACTCCTCTATGTTGGACTG	a	b	a	b	b	b	b	b	b	b	a	b	b	b	b	-	b	b	b	b	b	b	b	a	a	b	b	b	b	b	b	b	b	b	b	a	b	b	a	b	b	a	b	b	b	a	b	a
*A05_165487	AAATAGTCCAAACAGAGAAAAATTCGATAGCCCAAGGTGATTGTTATTTGATTATCACCATTATTTTCTTTCTTCTTTTTTTTTACCGATTTACCCACATGCACACACATATATTATAAATACATGAAGAAATAAAAAAAGAGGAAGAAAAAATATACCTTTGGGAATTCCGGCCATCGCACGCGGTGCCGACGACGACGGAGGACGGCGGCGGTTCGCCGGATCTGTGGTCGGAGCCCTCATCGGCGTGGAGACCTCTGCAGAGGAAAAGAGAGGAGAAGAGAAGAATTTTTTTAAAAAA	-	a	-	b	b	b	h	a	b	b	-	a	b	b	a	b	a	b	a	b	b	b	b	h	-	a	-	b	a	b	h	b	a	a	h	b	h	b	-	a	b	a	b	b	a	b	b	-
*A05_28106164	AATTCGTCTTGGTCGTGTAGATCTTTCAATCTGCCTGTTTTGTCCTTTTTTGGCCCATTTTATGCTCCTTTTGTTCCCCTACGCCCTCTTAAGTATAAAATATGAAATTAAGGGATTAGGAGCATCTAATTCACTAAATTATATGATAAACCATCCAAAAATATGCTAAGTATGGGATTAACATGTGTTACTTTTATGGTTTATCACCTCATCTTTTGACATTTTGACAAAACTTGTAATAAATGATATCATAACAAAAAGTGCAAGTAAAGATAACCGAATTAAAACTCCCAATAAAAAT	b	-	a	a	b	b	-	b	a	h	b	h	-	b	h	b	a	-	a	b	b	-	b	b	h	a	a	b	b	a	-	a	a	a	a	b	a	b	-	-	b	a	-	-	-	a	-	b
*A05_28119729	TGTGTTAATTGCATATATATGTTGAGTATGATTCTACTAAGTTGTGCTTTTTATAGTTTTTTATCTTGTAGGGACCAAATTGAAGGCAAAAGAAAATTTGAGGGCAAAAGGCGTGAATTCAATGATAAAATGAGTCAGCATGTGAAGTAGGAAAGAAGTGGTGCCAAAAATACAAAGTGTGAAAGACTTGGGGGCAAAAATTCAAAGAAGAGATTTATAAACAATAAGACTCTATTTAAGTTTGAATTTTATTAGGATTACTGTTAGGATTATTATTTAGATATAATATCAGCTTTTATCT	b	-	a	a	b	-	-	-	a	h	b	a	h	b	h	b	a	-	a	b	-	-	b	b	h	a	a	b	b	a	h	a	a	a	h	b	a	b	-	-	b	a	-	-	a	h	h	b
*A05_28119761	TCTACTAAGTTGTGCTTTTTATAGTTTTTTATCTTGTAGGGACCAAATTGAAGGCAAAAGAAAATTTGAGGGCAAAAGGCGTGAATTCAATGATAAAATGAGTCAGCATGTGAAGTAGGAAAGAAGTGGTGCCAAAAATACAAAGTGTGAAAGACTTGGGGGCAAAAATTCAAAGAAGAGATTTATAAACAATAAGACTCTATTTAAGTTTGAATTTTATTAGGATTACTGTTAGGATTATTATTTAGATATAATATCAGCTTTTATCTTTATTTATCTTTTAGAGTTTTAATAGGAACAA	b	-	-	a	b	b	h	b	a	h	h	-	h	b	-	b	-	-	a	-	-	b	b	b	h	a	a	b	b	a	-	a	a	a	-	b	-	b	h	-	b	a	a	-	a	a	b	b
*A05_28238901	GCTATTGAGAGGATAATGGATGATTTAGATTGTGCCTCTGAGTAGAAATTGAAGGGTGCAGTCCCGTTGCTTCGCGATGAGGCCTATCAGTGGTGGTTGGTTGTTGAGGAGGGCATTCAGCCCGATCGTCTATCTTAGGAATTCTTTAAGTCTACCTTCTGAGGGAAGTATGTTGGAGCAAGTTACATCGATGGTCGTAGGTATGAGTTTCTAAACCTTACTTAGGGAGACCAATTAGTGGCCGAGTATGAGGTCAAATTTTTTAGACTAAGCCGCTATGTGCGAGGTATGGCGGCGTCTG	-	b	a	a	-	-	-	-	b	-	b	b	b	-	b	b	b	-	-	b	b	-	b	-	b	-	a	b	b	b	h	b	b	-	b	b	b	b	-	h	b	a	-	a	b	a	b	b
*A05_28347173	GTATTTGCTCAGTCTCACAAACTCACACTCATACTCCGTTACTGTCATCCGGCCTTGTTTTAACTCGAGGAATTCCTTTCGTTTCTGGTCAATAAACCTCTGTAAACCATGCGTTCATCATATGAAGAAAGGCTTCCCTACCTAATTCTCTTTGACTAATTGTAGGGAGTCTACTATCAGACGGCACTGCCCCTAGATCGGGAGCCGACACATTACTTTCGACTTCATCCATCATAGCTTGATCGGGATCCATTACTATATGAAAACACAATTTAAAAGGTCAAGAGTCGTCACACAATCA	-	b	a	-	b	-	-	b	b	-	b	b	b	-	b	-	b	h	-	b	b	-	b	-	b	-	-	b	b	b	b	-	b	-	b	-	b	-	-	b	b	a	-	a	b	h	b	-
*A05_28381472	GTGGGAGGGTTTGGGTAAAAATATAGGCCCGAAAAATGGATTGGGCAAAAAAATAGGGCCCGTTTTAAAAATGAGTCGGGCCTTGAGTAAGACATTTTCTGCCCGAGCCCGAGCCGACATGAATTCATTAAATGACAAAAAAATTACTATTTTTGTTATTTTAATAATATTTTCTTGTTATTTTCTCCCTATTTTGCTACCATTTCACTATTATGTTCCTACTATTTTGTTGTTATTGTTTGGATATTGTATAAAACTTGTTTTATTGTTAATTTTGTTATTATTTTAGAGACATTTTCTT	-	-	h	-	-	-	-	-	-	-	-	-	-	b	b	b	b	-	-	-	-	-	b	b	-	b	a	b	b	b	-	b	b	b	-	b	-	b	-	-	-	-	-	-	-	h	b	b
*A05_28428450	CAACAGTTGATAGAGAATATCGAATGAGAAATGGCTTGCTTTAGTTGATTGAATTCTCTAAATTTTGCTATATTCTATATTGTAGAACAATTTCATTAAATTCACACCTTAAAGACTCAATTGGGAGGTGAAAAATATGATTTGAAAATTACTGCATTGGTGTACTTGTTTTTATATCTGTTGTTGGTCTTGCTATAGTTTGTATATTGATGCAAACGTATAATGTCAGCATAACTCCAAAAAAGGAAAAAAGAGTAGATATTTTTATTTAATTTTAAATGAAAAATATCTCATTTTTTGT	b	-	a	a	b	-	b	b	-	h	b	b	b	b	-	b	-	-	b	-	b	-	b	b	-	b	-	b	b	b	-	b	b	b	b	b	-	b	-	-	b	a	-	-	-	-	-	b
*A05_28433860	TACAGAATTCCAAATTAAGATTCATTAATTTTCCCGGAAACTATATTCACATATATTCTTACCATAAAATTTTCATAATTTTTGGTTGGGCCAATTAATAAAGTTTATTCATTGAAGTCTCCCCTGTTCTGCTGTCTGACAGTTCCGACCCTTCTTCACTAAAAATTAATTATCTTCTTGTACAAGATCCGAAGGATGTCTTCGTTTGTTTTTCTTGAAAATAGACTCATTCAGGATTCTAAACATATAAATTTAAGCCTCTAATTATTTTTATCCAATTTTTTATGATTTTCCAAATTTA	b	b	a	a	b	b	-	b	-	h	-	b	-	b	-	-	-	-	b	-	b	-	b	b	-	b	a	b	b	b	-	b	b	b	b	b	-	b	b	-	b	a	a	-	b	a	-	b
*A05_28471897	TCGTGATAGTGAGGCTAAGAAAGCCTTCTATCAGATGATGAATCATTGGTTCACCCAATACATTAGAATCAATCCGACTGTACAACAACCTTCACCCCCGATTAATCCTTCTCATATTCCTGTTTGACTTCTATGAATCTGGTTCAACTAAGTTGACCACCTGTTGATAAAATTAGAAAGTATAAGGCTGAAGAATTCTGAGCTAAAACGAATGATGATGCTGAAAGAGCCGAATTCTAGTTAGAAAATATGATACGGGTATTTGATGAAATGTCTCTGAATTCGGAGGAATGTGTTAAAT	b	-	a	-	b	b	-	b	b	h	b	b	b	b	-	b	b	-	b	b	b	-	b	b	b	b	-	b	b	b	-	b	b	b	b	b	b	b	b	-	b	a	-	-	-	b	b	b
*A05_28472100	TAAAACGAATGATGATGCTGAAAGAGCCGAATTCTAGTTAGAAAATATGATACGGGTATTTGATGAAATGTCTCTGAATTCGGAGGAATGTGTTAAATGTGTTGTTTCACTTTTGAAAGATACGGCGTATCATTGGTGGAAAACTTTAATATCTGTGGTTCCGAGCGAACGGGTTACCTGGATTTCTTCCCAGCTGAATTTCGAAAGAAATACATTAGTCAGAGATTTATTGATCAGAAACGTAAAGAGTTTCTTGAGCTTAAATAGGGCAGAATGTTTGTCACTGAATATGAACGGGAAT	b	b	a	a	b	b	b	b	b	h	b	b	b	b	b	b	b	-	b	b	b	b	b	b	b	b	a	b	b	b	b	b	b	b	b	b	h	b	b	b	b	a	a	h	b	h	b	b
*A05_28474117	ATTTGTTGTAGTATTCATTGATGACATATTGATTTATTCACATAATGAATCTGAACACACCGAGCATTTGAGGATAGTGCTATAGACACTGCAAGATAAACAGTTATATGCAAAGTTCAGTAAATGTGAATTCTGGTTGCGAGAAGTTAGTTTTCTGGGTCATATTGTATTAGCTTCCGGTATTCGAGTTGATCCGAGTAAAATTTCAGCTATTATAGATTGGAAACCTCCAAGAAATGTATCTGAAGTTCGTAGTTTTCTGGGACTTGCTGGTTACTATAGAAGATTTGTGAAAGGTTTC	b	b	a	a	b	b	b	b	b	h	b	b	b	b	b	b	b	a	b	b	b	-	b	b	b	b	a	b	b	b	b	b	b	b	b	b	h	b	b	b	b	h	-	a	b	a	b	b
*A05_28474223	TATGCAAAGTTCAGTAAATGTGAATTCTGGTTGCGAGAAGTTAGTTTTCTGGGTCATATTGTATTAGCTTCCGGTATTCGAGTTGATCCGAGTAAAATTTCAGCTATTATAGATTGGAAACCTCCAAGAAATGTATCTGAAGTTCGTAGTTTTCTGGGACTTGCTGGTTACTATAGAAGATTTGTGAAAGGTTTCTCGATGATTGCAACTCCGTTGACAAAGTTACTCGAAAAAGATGTAAAGTTTGAATGGTCTGAAAGGTGTCAGAACAGTTTTGATCAGTTGAAAGCTTTGTTGACTG	-	-	a	-	-	-	-	-	-	-	-	-	b	b	b	b	b	-	b	-	-	-	b	b	-	b	-	b	b	b	-	b	b	b	b	-	-	b	-	-	b	h	-	-	-	-	-	b
*A05_28524595	AAAGTGAATATGAAATGTATGATATTATGCCAACTTCCATGGTGTTGGTGTTGGTGTTGGTGTTAGTGTTCATTGATTTATTTTTTTGTTAAACATGTAAGAGATTTCTGGGATTCTTTAAATTCAACTCACTCCAATCGAAGGAGAAAAATTACCAGAAAATATGATTTATATCTTCTTAAGGGGATTTTTCAGATTTGAATTCTTGATTAGCTTTTTTTTTTTAGCTTTATTAGCTACAATAAATAAAATGTGAATTCTGATACTTGTGATTTCTTGCAGGGTTTGGTCGACTACCGTT	b	-	-	a	b	b	b	b	b	h	b	b	b	b	b	b	b	-	b	b	b	b	b	b	b	b	-	b	b	b	b	b	b	b	b	b	b	b	b	b	b	a	a	a	b	a	b	b
*A05_28537648	CATTAGATTAAAGGTGGAATTCTCATTGCATAACTTTTTTTATTTAAAAAAATATATATTCAAGTCATTAAATTATTAATAAGTTTATATTTTAGTCACTAAAATTTAAAAAGTTACAAAAATAATCATTAAACTATTCAAAAGTTTACGTTTAAGTCATTGAGCTATTAAAATAGTTGTTGTAACATGTATGACATTTTCAGTTCTCACCACTTGCACCAATCAAAAGCTCTCATTCTTTTTGTCTTTCACAATTCAATTTTTTTTAAAGAAACAATTTTGAACATTACGAATTTGTAAA	b	-	-	a	b	b	-	b	-	h	b	-	-	b	-	-	b	-	b	-	-	-	b	b	b	b	-	b	b	b	b	b	b	b	-	b	-	b	b	-	b	a	-	-	h	-	-	b
*A05_28551071	AGTTTGAAGGTACGTGGGAAAAGTATTTGCCGTTGATTGAATTCACGTATATCAACAGTTTTCAATCGAGCATTAAAATGGCACCTTATGAAGCTTTATAAGTCGGAAGTGTCGAACATTGTTGTATTGTACTAAACTTAGCGAGCATAAGATTCACGGTGTTGATCTGATTAAAGAAACAGAAGAAAAAGTGAAAATGATCTGCGACAGTTTGAAAGTAGCTTTGGGTCAACAGAAGTCTGACGCATATTTGAAACGAAAAGATATTGAGTTTCAGATCGGGGATAGAGTGTTTTTGAAA	b	-	a	a	b	b	-	-	-	h	b	b	b	b	-	b	b	-	b	b	b	-	b	b	b	b	a	b	b	b	-	b	b	b	b	b	-	b	b	-	b	a	a	-	b	h	b	b
*A05_28554519	GGTGTTACATGGCTACACAAACCGTTGAGAGTAGTTCTATATCTGGTCCAAGACGAACTACTGTAGGGGATTTTTTGAAACCGTTGAATTCGGAATATGATAAGGTAGCCCCTGGATGGAGAACGACTCATTTGATGGGTGTTGCAATGGCTTTATTTGCGATATTCTTATCTATTATTTTGGAGATTTATAATTCTTCTATTTTACTGGATGGAATTTCAATGAATTAGATTCACAAGAATCACGAAGCCTCGCTTTTCAATACAAAAAGTGAAACTTTTAGTTCTCGGGTTTTTTAGCC	b	-	a	-	b	-	-	-	-	h	b	-	b	b	b	b	b	-	b	b	-	-	b	b	b	b	-	b	b	b	b	b	b	b	b	b	-	b	-	b	b	a	-	-	-	b	b	b
*A05_28576009	CATGGTCTGCATTATGATAGAAATAGCGTATAAAAATTTTATTAAGAAAATTTTACCGATTACATGTCTAATTTAATAAAGGACCAAATTGCATAAAATGAAAAAGTTGAGTTTTAGGAGCTATAAGTATCAAATAGCTATGGAATTCAAAATTTGAGGTCCTTATATGGCAAATAGACCATTAAGAGGAGTTAGTAGATAAGTTTAATGAATCATCCATGGAAAATTAGAAAAAGAAAATGACTAAATTGAAAATTGAAATAATTAAATATGATAATAACTAATATCATCTTATTTCATC	b	-	a	a	b	-	-	-	-	h	b	b	b	-	b	b	b	-	b	-	-	-	b	b	b	b	-	b	b	b	b	b	b	b	b	-	b	b	-	-	b	-	-	-	b	-	-	b
*A05_28741092	AGAGCAAGTAACTTGGGAATTCTTTCAGACTGAGTTCCATAAGAAATATATCAGTCAGAGATTTATAGATCAAAAGTGTAAAGAATTTCTAGAGCTGAAATAGGGTCGGATGACCGTGAAGGAGTACGAGCGAAAATTCGTAAGACTCAGTCGGTATGCCAGAGAGTGTGTTTCCACTGAAGCCATAATGTATAAAAGATTTGAAGATGGGTTGAATGAAGATATCAAACTGCTAGTTGGAATACTTGAGATAAAAGAGTTTGTGGTACTTGTTGAGCGAGCCTGCAAAGCTGAAGAGCTT	b	b	-	a	b	-	-	b	b	-	b	b	b	b	b	-	b	-	b	b	b	b	b	b	b	b	-	b	h	b	b	b	b	b	b	b	h	b	b	b	b	a	a	a	b	h	b	-
*A05_29388764	TTGACAGAAATTATAAGTTGTTGATTATGAGTTGAGAATTTTGCTTGAGGACAAGTAAATGCTTAAGTGTGGGGGTCTTTGATAAACCGTAAATTATACATATTTTGACCCCATGTTTAATGCACTTTATGGATGATTTCTCATTAGAATTGGTGAATTCGATGCTCCTAATGCTTTAATTTCATGTTTTACACTGAGGATAGCATAGGAGATCAAAAGGAGCCAAAAAGGAGCCGAAAATGAGCCAAAAAAGGACAAAATGGACCAAATCGAGAAGATGACAAGGCCTAAGCCTTGCCAC	b	-	a	a	b	b	b	b	b	h	b	b	b	b	b	b	b	-	b	b	b	b	-	b	b	b	a	b	b	b	-	b	b	b	-	b	b	b	b	b	b	a	a	a	b	-	b	b
*A05_30164496	AATAGAATTCAAAGGATGATAAATGGAAGAGTGTTTGGAAAATTCCAGAACCATAAAGAGTTCGTGTTTTCATTTGGCTGGTTCTCAAACAACGTCTCCTTGGCAATGTTGAAAGGGTTAAACGAGGTTTAGCGGATGATCCTACATGTCCTATATGTGGTTTTCATTCGGAAGATATCCTGCATATTCTCAGAGATTGTACTGCACCTAAGGAAGTGTGGAATCAGATCTTAATAGGTAATCGTTTAACAAACTTTTTCTCTCTTAAATTACAAGACTGGATTCTTTTCAATGTATAGGA	-	-	a	-	-	-	-	a	-	-	b	a	a	-	a	b	a	-	a	a	a	-	b	-	-	-	a	-	h	a	h	a	a	a	a	-	a	b	-	-	-	a	-	-	a	b	b	-
*A05_30191572	GATCCTATGGTTCTATTGCTGCATATTGGCTCTCACATTCAGCACAGAATTCACGTTATTCGGTGCCGTTGCCATCGCCAAACATGTGATGCTACCTATTGTGCTGTGGATTAACAAGTTGTCTTGTGGAAATGTCACGTTCATGCTGGCGAACATGTACGTTATCGTTGAAGCCACAATCGAGACTGTATAACATGTGTTGAAACCACCAAAAGATGCTACGTTGGCCACCTTAACTAATTTTTGAAACTCATCTCGAATGGCTACATAGGCTGGTTCAACTAGCCGGGTGAAAATGGTA	-	-	a	a	a	-	-	a	a	-	b	a	a	a	a	b	h	a	-	a	a	-	h	-	h	a	a	b	b	a	h	a	a	a	a	-	a	b	-	-	h	a	-	-	a	-	b	b
*A05_30329093	CTCAATTGCCTTCGCTGAAACTATATGACCTAGAATCAAACCTTTATCTACCATAAAATGACATTTTTCAGAATTCAAGTCAAGATTAAATTCTATGCACCTATTTAAAATTATTGTGAGGTTATTAAGGCATTCGTCAAAATAATTCCCATACACAGTAAAATCATCCATAAAAACTTCGATAATTTTTTCCACATCTTTAGAAAATATACTCATCATGCATCTCTGAAAGGTGGCCGGTGCGTTGCAAAGTCCAAATGGCATCATTTTGTACGCAAATATGCCGAATGGGCACGTAAAA	b	-	a	-	-	-	-	-	a	h	-	-	a	a	-	b	-	-	a	h	-	-	b	b	-	a	a	b	b	b	-	a	a	a	a	b	-	b	-	-	b	a	-	-	-	b	-	b
*A05_30366636	GCGTCAGAATTCAGAAATGTACCTGAAAAGGAAACATTAAGAGGGGGTGAGCTACGCGAGCTCAGTGTGAGACTGAAACAAAACTAAAAACACTTTTTTAAAATTTAGACCAATATTGCATCAGACTTATAGATAAACACCGCGTCAGAAAGAAACTTGGACGTAATGCCTCAACAGAACAGAAATTGCACTCACATCAATTCACAAATAGACGGACAAAATATAGTCAAACAATCAAGCACCCATAACATACAAATTGACATGGATGAAATGCAGTCAAATAAAACCCGCCCATCCAGCC	-	-	a	-	-	-	-	-	a	a	b	-	a	a	-	b	h	-	-	-	-	-	b	b	-	a	a	b	h	b	-	a	a	a	-	-	a	b	-	-	b	a	-	-	-	-	-	b
*A05_30367922	TGAAAATCTCCAAATCTCCAAATCGACCACACGACCATGTGGCCGGGCTGTGTGACGCCCAAATCAGCCCGAAAACCCTAATTCCTAATTCCACACGGCCGTGTGCATAAGCACATGCCCGTCTGGCAGTCTATGTGGTCAAGAAACCACCTTTAAACAGCCTGTAAAATGTGAATTCACCCCCAAGCACTCTTTAACCTCAAATAAATTCGACACATACTATAATAACCTAACTTTGATGCACTTTAATATCAAATATTCAATACGAATACCCCATTATCGAAACCCGCACATGTATTTT	-	h	a	a	-	-	-	-	a	h	b	a	a	-	a	-	a	h	-	a	a	-	b	-	b	a	a	b	h	b	a	h	h	a	h	-	a	b	-	-	b	a	-	-	a	b	b	b
*A05_39031300	TACTATCAAATAGTAATCAAGTCATTCATTACAGAAACAATTACAGAAACAAACGAGTCGTTGCCATGTTTACTTTTCATCAACTATGTAATTCCAATGAGAAGATATCATTTACCCATTCTTGAGCTATGAATTCCACTGTTGTGAATGACGCTACATACTGCAAAAGTCGTATACCTGACGCACTAGCTTTCAGTTCCTTTTCTAGTTGAACTCAGGTTTTTACTTACATTCAAATATACGAGTTATACATATACAGTCTGTCATCCAATCAGGATTAAGGTATGACATACTTTGAATG	a	b	a	b	b	b	b	b	b	b	a	b	b	b	b	b	b	-	b	b	b	b	b	a	a	b	a	b	b	b	b	b	b	b	b	b	b	b	a	b	b	a	b	b	b	a	b	a
*A05_39080300	GCTTTTCGGCTTTCTCTGAATCTCATTTTCTGTGCAATCGGAGTACACACCTGTTACAATTCAATGCTTAAACGATCCTCGAGCACTCTAGAACCCCCTATGCCTCGAAAGATTCGACTGAGACTCCATGAAAGAAGAGTCCCTCTATTCAGAATTCACCGCGATATTGCACAAAGAAACGTCACAGGTGAAGAGGAGAAGATACAATTGCAGTAAAAATAGAAGCAAAATTTGAAAAGAAAGGAGATGGAGAAATTTTTGGCAGGGAGAGAAGAAGTAAAATCCTACAGGAGCAAGAAAG	-	-	-	b	b	-	-	b	b	-	a	b	b	-	b	-	b	-	-	b	b	-	b	-	a	-	a	b	b	-	-	b	b	b	b	-	b	-	-	-	b	a	-	-	-	h	b	-
*A05_39083547	ATCAAACCATTTGCATATAATTACTTAACATATCACATATCTTCAATTTAATCATAACATGAATACTTACCAAACCATGAGACAAGTATCAGTGTTACCTCAATTAAACTATACTTATCAAACCCTATACTTATTGAATTCAAAGTCATGAAAGCACAAACCAAAATAAGCTACTCATCTACGGCCTTCGCCTTTCCTTTTTCTCGAGATGGCCCGACATTGTCTTTAGCTACATGCGATAAATTCGATAATAGAAATAATATCGCTTTTACACAAACACATGAAAACACAACAATTTAAT	-	-	a	-	-	-	-	-	b	b	a	-	b	b	b	b	b	-	b	b	-	-	b	a	-	b	a	b	b	b	-	b	b	b	b	-	-	b	-	-	b	a	-	b	b	-	-	a
*A05_39143900	CGAAAAATGTCTCGGTTGAGTTTAAAAAGGGAATTCAATGGATAAACCATGATTTACAAGCGAATTGAGATCCTGCATGTGTTGCAGAAAGGATTTAGCCTAGACGGGTAATCCGTTGATCTCAATTATGAAAAGGATCTAAACCGGACTGTTGTTCCGTTGGATGATCAAGCCTCCCGAAGAATATATGTGCATTGGATTTAGCCCAGACGGGTAATCCGATTAGGTTCTGAATTTAGCCTGGACTGGTAATCCCGACATCACCTTATGAGTTTATGATACGTGGGATTTAGCCTGGACT	a	-	a	b	b	-	-	-	b	b	-	-	-	b	b	b	-	-	b	-	-	-	-	a	-	b	a	b	b	b	-	b	b	b	-	-	-	b	-	-	b	a	-	-	b	-	-	a
*A05_39165974	TTTCCCCATTAGTGGGTTGTCTTAAGATCTTTGATCTGAATTCTCTCCTAAATTTATTGCCCTGGTGGACTTTCACTCCTCTCTCTATATTGCCATAGTTAAGCTATGGTCTTCGCAAGTTTCCCATGGTTAATGTCTTGGTAGACTCCATTGGTTGCAACAATCAGATTGGAGTTTTACCTCCCAAATCCTTGTTTTTACCGTCTCAGTAGACTTCCCTCTGTTCAACGTTTCTTTGGACTATCTCGTGTTTAATATCCTATCAGACTATCCCATGTTTAGCATCCTGTCAAACTATCCT	-	-	a	-	b	-	-	b	b	-	a	-	b	-	b	b	b	-	-	b	-	-	b	-	a	b	a	b	b	b	b	b	b	-	b	-	-	-	-	-	b	a	-	-	-	a	b	a
*A05_39170671	ATTCTAGGACTAACATAGCGTGATGACTGAGATAAATTGATAGTGTGATGACTCCTGATGAGATAAATTGAGTTTCTATTTATATAGTAAATGGATCCTGACTAGCTACAACGGATGATGTGGAGATTAATACGTTGGCTCCCACTGAAGGGATCGCGCCAGTAGATAGTGGGCCCGTAACACTGAGTCAAGGTGGAGGGGTTAGAGAAGCTTACCTCCATATGATGGACGCTTGGTGCACGGAGTTTGTTCGTGCGAATCCGAACACTCCACCTCCCCTACCTTCTCCGATTCCTCATTA	-	-	-	b	-	-	-	b	-	b	a	b	b	b	b	-	b	-	b	b	b	b	-	a	h	b	-	b	b	b	-	b	b	b	b	a	-	b	a	b	b	h	-	b	b	a	b	a
*A05_39176133	GATGATTTCCCATTAGAATTGGTGAATTCAATGCTCCTAATGCTTTGATTTCATGTTTTATACTTAGGAGAGCATAGGAGAGCGAAAGGAGCAAGAAACGAGCCACAAATGGAGAAAATGGGTCAAAGTACGAAATCAACACGGCTTGGACTTCCTCACATGGGCAGACCACACGGCCGTGTCAATTTGGTAGGCTCGAGCACGGCCTGAAGTAATCTGCCATGGGCGTGTCCTTGCCGAGCCCAAGTTGAGTCCAATTCAGAAAAGGCTAATTTTGAGGGCTTCTAGGCATTCCAAAGCC	a	b	a	b	b	-	-	b	b	b	a	b	b	b	b	b	b	b	b	b	b	b	b	a	a	b	a	b	b	b	h	b	b	b	b	h	b	b	a	b	b	a	b	h	b	a	b	a
*A05_39177469	GGTATGAAAATACTTGAAATGCACCTATGGTAATGACTTGTTAATAACTGTCTCGGTTGGGGTTAAAAAGGGAATTCGATGGATAAACCATGTTTTACATTTGAATTGAGATCCTACATGTGTTGCAGTAAGGATTTAGCCCAGACCGGTAATCCGTGATCTCAAATATGGAAAGGAATCTAGCCCGGACGGGTGTTCGTTGAATGATTGAGCCTCCCGAAGAATATATGTACATTGGATTTAGCCCGGACGGGTAATCTGAATTGGGTCTGAATTTAGCCTGGACTGGTAATTCAAATCC	a	-	h	-	-	-	b	-	b	-	-	b	b	b	b	-	b	b	b	b	b	-	b	a	-	b	-	b	b	b	b	-	b	b	b	-	b	b	-	-	b	a	-	b	b	-	b	a
*A05_39536446	TTCAAAATTTAATCTCGAGTGATTGTCTGTATTACACTGGTCCTTTAGATCAGAATTAGAGACATCATGTACAACCTCTTCCAATGGAGTATTTACTTGGAATGTTCGTTGGAAAAATTACTCTAATTGATCCAACTGTTGTGGGTTTTGCTTTACTTTAGCTTTGAATTCTTGTTCGTGGCTTTCATGTTCGGATGTATAGTCATACGAGTCACAAGGAGTTTTAGTTAGATGTTCGGATGTTTCCAATTGTTGATCATCTATCTCTTCCAATGCAGTTATTATTTCGTTTCTTCGTTGG	-	-	a	b	b	-	-	b	b	b	a	h	b	b	b	b	b	b	b	b	b	b	b	-	a	b	a	b	b	b	b	b	b	b	b	-	b	b	h	b	b	a	b	b	b	h	b	-
*A05_40428615	GATTGATGACAACACCTTTGTCCCAACCTTCATATCTCGATGCATCGGTACAACAATATTTGATAACGTGCCGGTGACAATATGAATTTTATAGGCCCATGGAGACAGAGATGTTTGAATCCTATCATGGAAGTTTAAGCCAAGCACATAATCGTGATCATATAATTGGATTACCTCGAATTCTTCCTTGCCTTTCCATTTGTCAATTTGTAGCTCCACATTATGAACTACTCCCACCATTGGGTCCTCTTCGAAATTTACCGTCTTGATCTTCCTATTCGATTTTTTAATAGAGAGACCA	-	b	a	b	-	-	b	b	b	-	h	b	b	b	b	-	b	-	-	b	b	-	b	-	b	-	a	b	b	-	-	b	-	-	b	-	b	b	-	-	b	h	-	b	b	b	b	b
*A05_40714054	AATTCTCATAGTATTCATATAAGCCGATATATTTCATTTATTTCACATTTTAGTCCCTCAATTTACAAATTTCACATTTGAGCCCATTTTACTCAAATTCGTCAAAAATTCAAAGATAAAACATGTTAACCCAATACATATCTTTCATTTTCTATCATCTAACTTCACAAAACTCACAATTTAATCAATGGCGTATTTCAAAATCATCATCAAAATTAGAAATTTAGGCATAGGCTTGATAGAACAGTAAGAAACGATCGCAAAATGTAGAAATTATAGAAAACCGAACAAAATACATACC	a	-	-	b	b	b	b	b	b	b	a	b	b	b	b	-	h	b	b	b	b	b	b	a	a	b	-	b	b	b	b	b	b	b	b	h	b	b	h	b	b	a	b	b	b	a	b	a
*A05_40745716	TTCTGAATAGATGATGATGATAGACTTTGTGTTCCAAGAAATCCAAATTTGATTCAAACAATTTTGAATGAAGCTCACAATAGTAGATTTTCTGTACATCCAGGAAGTACAAAAATGTATAACGATTTGAAACAACTATATTGGTGGCCGGGAATGAAAAGAGATATTTCTGACTTTGTTTTGAGATGTTTAATCTGTCAGCAAGTTAAAGCTGAGCATCAGATGCCATCTGGGTTATTACAACCAATTATGATTCTGGAGTGGAAATGGGATCAAATGACCATGGATTTTGTTTCGGGTT	a	-	a	b	b	b	b	b	b	b	a	b	b	b	b	b	b	-	b	b	b	b	b	a	a	b	a	b	b	b	b	b	b	b	b	h	b	b	h	b	b	a	b	b	b	h	b	a
*A05_41210895	TGAAGAAGGTCATGAGATCTAAGAGTGCATTGAATTCAAAGTTTTGTTGCAAAGTTTGATGGATAACAATGAGTTAGAATTCTTTGAAGATGTTAAAGACTCAGAAGGAGGAGATATTTGCGCTTCAGAGGAAGGATCAACGGAGAAGGTCCACAAGGTCAATCACCGAGTGGTAATTATTTCACGATCAAGAAACAATGAACTGGGAGTACAAGTTACGCTGAGAGTCATAATTCAGAAACCCATGGCTTTTCCTATAAAGATAACAAAAGGGTTTCATAGAATTACAACTGCAATGTGA	-	-	a	b	-	-	-	b	b	b	h	b	b	b	b	b	b	-	b	b	-	-	b	h	-	b	a	b	b	b	-	b	b	b	b	h	-	b	-	-	b	a	-	-	b	h	-	a
*A05_41525328	AGCAGTCCCCTCCCCTTTGCGCTGCATTGTGATTAAATCCTTCTTGTAACTATTTTGTTTCGGTTTTCTTTTAAATTTTCCCCAAAATTTGTATAATCTTGCATTTTAATCCATGCCTTCATGCAGTGTTTCAGGATCAGGGACAATTTCGAATATGGTCCCTGTGAATTCAAGCATGTTATATATGAGTCCTTATTTTATTATTAATAGTTTATTTATTTATGCAAATTATCCTTTTTATTTTACTTTGATTTTCATTGAGTAATTTGTTAGACTTATGCTATAGTTTTAAATTTGGTTT	b	a	a	-	b	b	h	a	a	b	a	a	-	a	a	b	-	-	a	b	b	-	h	b	-	a	-	a	a	a	h	a	a	a	-	h	-	b	a	-	b	a	-	h	-	b	a	b
*A05_41545924	TGTAAATTCAAGAATTCTCTAGAAAGCCTTTGTAGCGTATCATTTAGAAAGTTTTTGTGGCATATAATTTGGAAAGCCTTTGTGGCGAATTCTGTGAAAAGCCTTTGTGGCGTATCATTTGGAAATCCTTTGTGGCAAATTCTCTAGAAAGCTGTTGTGGTGAGTTGTTATTTCATCCTTGTAGTAAGACCTAGGCATGCTTATGAGGCATTATTTGAAAGAGTTCTCGGCAATGAACTCATTTAATGATTCTGCCATAGTGACCGCCATGACAGAGAACTTGGGGTATTTGGAATATTAG	b	a	a	-	-	b	-	-	-	b	a	a	a	a	-	b	a	-	a	b	b	-	a	b	-	a	-	a	a	a	a	a	-	a	a	-	-	b	-	-	-	a	-	-	-	-	a	-
*A05_41559973	ACATTCGAACTGCTATTCAAAGAAGCTCTTCAATTTATACTTGGTTGATTAGGTGGGTTTTAGAGTCTTGATTTTATTCTTTGGTATTAGCATGCCAGTTGAGGGTGTTTCAGTGCCATTTCATCACTGAATTCATTCTTACCAAGTATTACTTCCTCTATCCTTTGACAGATTTATTTATTTTTCAAATTGTACAGACATGAGGAAATATAATAAAATTTAAAGTGCAGAAAGTAGTATTTGAGTTAATGAATCATAAAAATAGAAATAATGGACTGAATATAGAAATATTTATTGGGAA	-	-	a	b	-	-	-	a	a	-	a	-	a	-	a	-	a	-	-	b	b	-	a	-	h	a	a	-	a	-	a	a	a	a	a	-	-	h	-	-	b	a	-	-	a	b	a	-
*A05_41946314	TACTAGTGCCCCCCTCAATTGACCAGAATTCCTAAAACCATCAGTTAGATTCACAACATTCACATAGATACAAGAAAAGATAAAGGCACCTGAAGAACAACTGTCCTCCTAACAGAGGTTTTACTAAGAACAACAGAGATTTCTTCAAGAACAGTTTGATAAACAACAATAGATGGATAAGAGAAATGAGAGAAATGAGAATATTATAGAAAAATTAAGAGTGGTAAGAAATGCTCAAAGGAAAAATCTTTAGGAACAAGAGGATGAAACAACCCAATCTACACATAAAAAATAACACAAC	b	-	-	b	h	a	a	a	a	b	b	a	a	a	a	b	a	h	a	b	b	b	h	b	b	a	-	a	a	a	h	h	a	a	-	-	h	b	b	a	b	a	b	b	a	b	a	b
*A05_41988897	TGGCCCCAAAAAAAGTTCATTGCACTACGCAACTAGGCCAATTGTGGGAATTCGATTCTACCCAATTCTCGAGCCAAGAAGTCAAAAAATACTTCTTGGAACTCAAAGGTAAAACTTTTATTCAAAGATGCTGGTTCGACCTACCATTCGACTCGAATGAAAACAATTTGGGATTTGATTCGGGCTAAACATTGGATCGACTTTTGTCTCACACCAAAAGAGTTGGCAATTGACTAGGTGGTGTACAAGTTTTTTACATTGCTAAAAGAGCTTGAAAAGAATAAATCCCAACACAACATGC	b	a	-	-	-	-	-	-	a	-	b	a	a	a	a	-	a	b	-	b	b	-	a	h	b	a	a	a	a	-	h	-	a	a	a	-	h	-	-	-	-	a	-	-	a	h	a	-
*A05_42014528	ATTGGGTACAAGACAGAATTCAGAGATGATGCAATTCACGCCTATCCCTGTGACGTATCGTGAGCTTTATCAAAGCTTATACGATGCACATGCCATTACTCCATTTCACTTGAAACTGCTACAGCCACCGTACCCCAAATGGTATGATACAAATGCTGAATGCAAATATCACGTGGGAATATCGGGGCATTCGATTGAAAACTGCACCGGATTCAAGAAGGTCGTGGAGAGGCTTATCAAAATGGGGGTTGTGAGGTTCGATAGTACCCTTGATGCTGAAAATCCGTTACTAGACCATAGC	-	a	a	h	-	-	-	a	a	-	b	a	a	a	a	-	a	-	-	b	b	-	a	-	b	a	a	-	a	-	a	a	-	a	a	-	a	b	b	-	b	a	-	-	-	b	-	-
*A05_42017163	ACACAAGGCATGGTCTGGTCAAATTGCTTCGAGAATTCAAGGATATCTTCACCTGGTCATATCAGGATATGCCTGGATTGAGTACTGACATTGTAGTACATCGTCTTTCGATAAGACAGGATTGTAAGCCAGTCCAACAGAAGTTGCGGAGAATGCGGCCAGACATTGTTCTGAAAATAAAGGATGAAGTCAAGAAGCAGTTCGATGCAGGATTCTTGCAAGAAGTGAAGTACTCCGAATGGGTAGCTAACATTGTGCCTGTTCCTAAGAAGGATGGGAAGGTGCGAATGTGTGTTGATTA	-	a	a	b	h	-	-	h	h	-	b	a	a	-	a	b	a	-	-	b	b	-	a	-	h	-	a	-	-	a	h	a	-	-	a	-	-	-	-	-	b	a	-	b	h	b	a	b
*A05_42086028	GCGCTATATTAAACTGGCAAAGATTGCAAAATCCGAGACCCTCTCTCTCTTTTAAATAGCAAAGATTTCTCCACGCACTCCAATGAATTCCTCTTCTGCTAGGACTTTTTTGCCACCAAAATCTCGCTATAATGCTTTCTAATTCTACACATAACGATTTCGGCAATAAAAAACAAGCCATTGAATAAGTAGGGATGGCTTGGAGAACGGCCTTTATAAATACTTCCTTACCCCCTTGAGATAAATGTCTTGTACTCCAATTATCAATTCTTTTCTTTATCCGGTCTTTTAGATTCTGGAA	b	-	a	b	b	a	-	-	-	b	b	-	a	a	-	b	a	b	a	b	b	b	-	b	b	a	-	a	a	a	-	a	a	a	a	b	b	b	b	-	b	a	b	b	-	b	-	b
*A05_42137018	AAAGCCTAGATATGATTGTACAACATGTCATGAATGCGTAATGATTTTAATAGCTTGTATGAATTGTTAAATTGAATTCTAATTGTTTGTAGTTGCACCGGCAACAAATGTGGCATCTCATAGCTCGGACCCGACGATCAGATTGAGTATGGGGTGTTACACTATTAGCGTAATATGTTATCAATCTAGTTATTACACAACTCGTAATACATGATGGAGGAATGCTAATTTAGATATATGGAAAAATTCATCTATCACACCACTGTCACCTAAGTCCCCAATCATCGCACCGATAGCATAT	b	a	a	b	h	-	-	a	a	-	b	a	a	a	a	-	a	-	a	b	b	b	a	b	b	a	a	-	a	-	h	a	a	a	a	-	h	b	b	a	b	h	b	b	a	b	a	b
*A05_42152753	AGAAACTACATGTCTTAGAAATGTCACTTCTCTAAGCCAGAATTCACACTTACTAAACTTCGCATATAGTTATTTCTCCCGAAGAATCTACAGAACCACTTTTAAATGCTCGTCGTGCTCGTCCTCAGACTTAGAATACACCAAAATGTCGTCGATGAACACCACTACGAACTGGTCTAAGTAAGGTTGGAACACACGGTTCATCAAGTCCATGAATGCTGCTGGTGCATTAGTCAACCTAAAAGGCATAACTAGGAACTCGTAATGGCCATACTGAGTCCTAAATGCCGTCTTATGCACA	b	a	a	-	h	-	-	a	a	-	b	a	a	a	a	b	a	b	a	b	b	-	a	b	b	a	-	a	a	a	h	a	a	a	a	-	h	b	-	-	b	h	-	b	a	b	a	b
*A05_42202749	ACAACATTATGTGAGTTTGAAACCCAGTGTGTGTAACTTACATTTAATAATGATCGATAAGCTACAATTATAATTCCAGTTCTTGTAAATCATCCGGTACTTAGAATTAGATACAGAATAGAACAAAGTAAGTTGAATTCAGTTACATTATATGTCAGATACAGATGCATGACATATCAAATTCAAGTGCAGAATAAATCAGATTCAGATACAGATTCCTAACCTCATCTGTTACATACCATCTCCACTTATCCCAACACATGATATAGGGTATTAAGTACCCATTTATCCCTACACACCT	b	-	a	b	h	-	-	a	a	b	b	h	a	a	a	b	h	b	a	b	b	b	h	b	b	a	a	a	a	a	-	a	a	a	a	h	h	b	b	-	b	a	b	b	-	h	a	b
*A05_42203935	CAATGTAATTTGCACAATTTAACCCTTATTGAACTAAGTCGAAAACCTCAACATAAACTTTGAAGAAAATTGACACTTACCAACAAATCAACAGCGACCATTTGAACAACCTATTAAAAATGTTGCCTCCGACGCCTACGCCTAAAATAAAGAAGGCAGAAGACATTTAATCACAAGAATTCGACTCAACAAAAACGAATTTATATCTATAGAACATCCCGACACTTTTAAGAAATTCATAATGAGATTTACACAATTAACTTTCAATCAACAATACGACGAATGTACTTACTTGAATATA	b	-	a	b	h	a	a	a	a	b	b	a	a	a	a	b	a	h	a	b	b	-	a	b	b	a	a	a	a	a	h	a	a	a	h	b	h	b	b	a	b	a	h	b	a	b	a	b
*A05_42280066	AACGATCCCTTAAAGTTATATATGTTCAAAAATTTTACAGATTTTCGAAATTGATAAAAACCAAACTTTTTTATGAATTCTCTTTGTGAAAATGTTCTCTTGTGACTATTCTGCGGAAGTCTTAATCCCTAAGAAAGACTGTTTTAGGGATAAAGATAAGAACGTGAATATGGATTTATTAGTAGATCATGTTGGGCAACCAACAGCTTCATGGAAAGAAAAATTAGTAGGTTCTTCTTCTAACATTGGTGGGGAAGATCTAGAGGTGAAGGAGGATTTTGAGGTGTTGGAAGGGGACATT	-	-	a	-	-	-	-	-	-	-	b	-	h	a	a	b	a	-	-	b	b	-	a	b	-	a	a	a	a	a	-	a	a	a	a	-	-	b	-	-	b	a	-	-	-	b	a	-
*A05_42283820	GTCACAATATCTCTGATAGTGTTATTATAGCACAAAAAATCATTCATTCCATGCGTAGTTAGCAGAATAACAAAAAATGGATGGAGATCAAATTAGACTTGGAGAAGGCTTACGACAAAGTGAGTTGGGATTTCATTAGTGCTTCTATGCAGGTTGAGGAGATCCCTGAATTCCTTAGATCTGTGATTATGGAGGCTATTACTTCTTCTTCTATAAAGATCCTCTAGAATGGAGTTCTCACTCAAAAATTTAAGCTAGTTAGAGGGATTAGGCAAGGGTGTCCGCTATCGGCCTTATCTTT	b	-	-	b	h	a	a	a	a	b	b	a	a	a	a	-	h	h	a	b	b	b	-	b	b	a	-	a	a	a	h	a	a	a	a	b	h	b	b	a	b	a	b	b	a	b	a	b
*A05_42364445	TGGTGAATTCGATGCTCCTAATTCTTTAATTTCATGTTTTATACTTAAGAGAGTATAGGAGAGCAAAAGGAGCCAAAAACGAGCAAAAAAGGGACAAAACGGACCAAATCGAGAAGATGAGATGGCTTAAGCCTTGTCACACGGGAAGCTCACACGCCCATGTCTTTCGAGGGTGTCGACCAAGGCTTTCACGATTCACACGGCCTGGCCATTGACCCACACGGCCGTGTGCAATTTAACAGATCGAACACAGCCTGGCCATCACGTCACACGGCCGTGTAACATGGGTGTGTTCCTGCCG	b	-	a	-	h	-	-	-	a	b	b	-	-	a	a	b	a	-	a	-	b	-	-	b	b	a	a	a	a	a	-	a	a	a	-	h	-	b	-	-	b	a	-	-	-	-	-	b
*A05_42379622	TGTCCTTAAACACCTCGAGTGATTTGAGTGAATCTTTAGTGAGGATGTGAAACTCTGTGATATTCTGAATCAAAGGTAATTACTTAAATGAGGAGAGACACCTATGTTTCCATGATTAAATACTCAACTTGAAATGTTTGAAACTTTTATGTACTTTTAGTTGAATTCTCAATGTATGATTACCTATGGATTATTATGAGATATTATCAATAGAAATTATAAGTTGAGAAGAATTTATTTTGATTATGAGTTGAGAATTTTTCTTTAGGACAAGCAAATGCTTAAGTGTGGGGGTATTTGA	b	-	a	b	-	-	-	-	a	b	b	h	a	a	-	b	a	-	a	b	b	-	a	b	b	a	a	a	a	a	-	h	a	a	a	h	-	b	-	-	b	a	-	-	-	b	h	b
*A05_42384291	GAGCCAAAATGGCGTGTAGGTACCTCAGAGATGGAGGGAGAGACGATGCCTTGGAGTGGCTAGGATTATAGGTGGCTGAACTCAGTACTAGTGCATCGCAACACCGTGAAGGAGAATGATGGATGTGGCGGTTGAGAGCATTTAAGTCATTCTCCTCCTTGAACTCTTACATATATAAGCCCAGTGCAATATTGAATTCTAGGACGCTTAGCTGGCAGACTAATTCGCCTAGGCAAAATTGGACCATGCAAGGATCATCGTAGTTTGTCATTACGGTTTGAAGATGAAACGTTGAGCATAG	b	-	a	b	h	-	-	a	-	b	b	a	a	a	a	h	a	-	a	b	b	b	a	b	h	a	a	a	a	a	h	a	a	a	h	h	-	b	b	-	b	a	h	b	a	b	a	h
*A05_42384307	TAGGTACCTCAGAGATGGAGGGAGAGACGATGCCTTGGAGTGGCTAGGATTATAGGTGGCTGAACTCAGTACTAGTGCATCGCAACACCGTGAAGGAGAATGATGGATGTGGCGGTTGAGAGCATTTAAGTCATTCTCCTCCTTGAACTCTTACATATATAAGCCCAGTGCAATATTGAATTCTAGGACGCTTAGCTGGCAGACTAATTCGCCTAGGCAAAATTGGACCATGCAAGGATCATCGTAGTTTGTCATTACGGTTTGAAGATGAAACGTTGAGCATAGTTCCATCGTGAGCTCA	b	-	a	b	h	-	-	a	-	b	b	h	a	a	a	h	a	-	a	b	b	b	a	b	h	a	a	a	a	a	h	a	a	a	h	h	-	b	b	-	b	a	h	b	a	h	a	h
*A05_42411083	TAACAACTCCACCGGGAAAGATTCTTCACGATTGTCATGTCCTGATCGACCACGACCATAGCTACCACTAGATATAATATTCTTTTGGCACAGGACTTATAGACTAATGAACCTCTACGACCGCAAGAGTCTCCTCCTCCACTCTCGAACCGATTACTCTCCAAAACTCCAGTTCGAGGAATTCATCATACAGGAAGTTTCACTTCTCTCTCAATCTTATTTTTATACTCTAATATCTATCTTTGTACGTTGAGGGCAATGTACATCTTAAGTGTGGGGAGGTATTTATTTCATTATCAGA	b	a	a	-	-	a	-	a	a	-	b	a	a	a	a	h	a	b	-	b	b	-	a	-	b	a	a	a	a	-	a	-	a	-	a	-	h	-	-	-	-	a	-	-	-	b	-	-
*A05_42412657	TGTTTAACTTATTTTATGGATGATTTCCTATTAGAATTGGTGAATTCGATGCTTCTAATGCTTTAATTTCATCTTTTATACTTTGGAGAGCATAGGAGAGTGAAAGAAACGAGAAACGAGCCAAAATCGGAGAAAATGGGCCAAAGTACGAAATCAACACGGCCTGGACCTCCTCACACGGGCAGACCACACGACCGTGTCAATTTGACAGGCTCGAGCACGGCCTGAAGTAATCGCACATGGGATGCGTTACACGGGCATGTCCTTGCCTAGCCCAAGTTGAGTCCAATTCGAAAAAGAC	-	-	-	-	-	-	-	-	a	-	b	-	a	-	a	-	a	-	-	b	b	-	a	-	-	a	-	-	a	a	h	-	a	-	a	-	h	h	-	-	-	h	-	b	a	h	-	-
*A05_42466496	CGATTGAAGAACAACGGAAGGAAGGGAAAACAGTGGAATTCTCAACAGCAAAGATGAGAAACGGCAGAGTCTTCTTCGTTTTTTTCTTTTCTTTGGGAAAGGAAGGAATTTCGGTAATTGAGAAATAAAAAAATAGAATCACGATAATTCCTTAATCCTCCAATTTACTCCACTAACCCACTACATCTAATTACTCAGACTTTTTGTTTGACCAAAACTCTTTTCGTCAACCGAGCAAAAATAAATCCCAACGCTTACACTGAGACTCGAACACAAGACCTCTATCACACCAATACTCCAC	b	-	a	b	h	-	a	a	a	b	b	a	a	a	-	b	a	-	a	b	b	b	h	b	b	a	a	a	a	a	h	a	a	a	-	b	h	b	b	a	b	a	b	b	a	b	a	b
*A05_42510625	ACTGACTAATATACTTCTTTCGGAGCTCTTCCTGGAAGAATTCCCAAGTTATCCTCTCTCTCGGTACTACAGACACGAGAGTGTTCCACCACTGGTAGGTTGAATCTCTCAAGAGTGACACTGCTCACTTCACGCACTCCTGAGGTGTGCATGATAATTCATCAAATACCCTGATGGCATTTTTAAGCCAAAAATCTACTTTTTCTAGGTCATCATCTGTACTAGCCCGAAATTCCTTTTCCTTTTGTTTTCGAATCTTATCCACTGGAGGTTTCTCTCTCCTAATTATGTCCGCGCCTTG	-	a	a	b	h	-	-	a	a	-	h	a	a	-	a	-	a	-	-	b	b	-	a	-	b	-	a	a	a	a	h	a	h	-	a	-	h	-	-	-	b	h	-	-	a	b	a	b
*A05_42623188	GGACACGACCATGTTTCCCTACTTCGAATGCCCACACAGCTTGGCCACACGACCGTGTGACCCCTGCAGTGTTGAATTCCCTACTTCGAATGCCCACATACCTTGGCCACACGATCGTGTGACCCCTACAGTGTTGAAAATTTTCATTATTTTCTAAAAAATTCTCTGAGTTTCTGATTTAGTCTCTGTAACACCCCTTATCCGTACTCGACACCGGAATAGGGTACGAGGCATTACTTTACTTGAGCAAAATCAAGCACACAAAACTGGACCATAAAATTTCGTTCTAATTAAGGTCATT	b	a	-	b	h	a	a	a	a	-	b	a	a	-	a	-	a	b	a	b	b	b	a	b	b	a	-	-	-	-	a	-	a	a	a	-	h	-	b	a	-	-	b	b	a	b	a	-
*A05_42686585	ACATAAATGAGTTTATAACCTAGAGTTTGGGTGGTTCTATTGAGATGGACTTGATGAATTCATCGAACTTAAATTTAAGAAGATGAGCTTAACAAATGCTCTTAATGATATCATAGTTATGATTCTGGTGGTTTATATTGAGATAGACTTGATGAGATCACCTATGTAAGTGTGAAGAACTAGCCACCTTCTATGAAATACATTGGACAGTCTTTCTAGAGCACTTACCAGCAACCCAAGGTATATTGGCTAAAACGTGTTGATCTATCACGAAACATCAATTGTATTTTAGATTAGTCAT	-	a	-	-	-	-	-	-	a	-	b	a	a	-	a	b	h	h	-	b	b	-	a	-	-	a	a	a	a	a	-	a	a	-	-	-	-	b	-	-	b	h	-	-	-	b	a	b
*A05_42702760	CTCAAAAGAGTTAGTCTAGTTGCTTATCAACTCCAGTTACCTCCCGAACTGGATTGAATTCATGACATCTTTCACGTTTCCATGTTGAGACGTTATCAATATGACCCTTTGCACATCGTCCCAATCAAAGAGATCAAGGTACAACCATATTTCTCATTTGAAGAAGAACCTATGCAAATCTTAGAGCATGATGTAAAGGTTCTGAGAAGGAAGCAAATTCCTCTTGTTAAGGTACCGTGGCAAAACCATAGACTTGAGAAGGCCGCATGGGAAACAGAAGGCACATTTTGTCAAGAATATT	b	a	-	b	h	-	a	a	a	b	b	a	a	a	a	b	a	b	a	b	b	b	a	b	b	a	a	a	a	a	a	a	a	a	a	-	h	b	b	a	b	h	h	b	a	b	a	-
*A05_42763225	TGGAAGAAAAAGATAGAGACGTTCGTGCTTACGAAGAGGGCCTCCAAGAAAAAGAAAGGCAATTTAGCTATTTGATCAATGAAGTTCGTGGGGTAGCCATGTACATGGTACAATTATCGGAAGAAGCTGAAAATCTTAGTTGCCAATTCCCACCAAGCCAACGATCGAGCATATCAGAATTCTTAGAGCGAGTAAAGAAATATGGCGATATAGCTAGAAAGTTTGTGTAATAGCTGAATCAAAAATGGCAAAATGTTTTGTAATGAACTCTTTTGATGAACGAAATGCCTAAATAGGGGCT	-	h	a	-	h	-	-	a	a	-	h	a	a	-	a	-	a	b	a	b	b	-	a	-	h	a	a	a	a	-	a	-	a	a	a	b	h	-	-	a	b	a	-	-	a	b	a	-
*A05_42763908	AGGGACCCATGCAGAGCCCTGACATTGAGGAATCTCGATCAAGAGTTAATCACAATCAAGACCCGCTCTATCCCCCCGAATTCACTCCACAACACGCCCGAGTAGCACAAAGAGGGTACACCCAAGGAGAACCCACAGACCCAGAGCAATGGCCGGTGCCACATACTCATTTAGGGCAAGGAATATTCATATCAAATTCTGGGGCTAATCCTGCCAATCCAATTGTTCCAGATTTGGACGATCCAGCGGAAATAGCCAGGTTGAGAACGGACGATCATGAGGCTCAAGAGAAGTATAGGAG	-	-	a	b	b	-	-	-	-	h	b	-	-	-	-	b	-	b	a	b	b	b	-	b	b	-	-	a	a	-	-	h	a	a	-	-	b	h	b	-	b	a	b	b	-	b	-	b
*A05_42800975	ACTGGAGCTGTTCCGAGTAGAAGCTCAATGCTGAATTCAACTTCTCGATTCGGAGGTAAACTTGGTAACTCCTCAGGAAAGACATTCAAAAATTCCCTCATTGTTCTAATATCCCCTACACTAACGTAGGCCAAATACGCCTCACACCCTTTCCAAACTAATTTTTTAGCCACAAGAGCAGAGATAACATTGGACAGATAATATCGACACTCACCAATCACAACCACATTCTTATCATCCTTAGTCGTCAGAACAACCTTCTTAGTCGCACAATCTAAGCTAACTCGATGCTTAACCAACC	b	a	a	b	h	a	a	a	a	b	b	a	a	a	a	b	a	b	a	b	b	b	a	b	b	a	a	a	a	a	h	a	a	a	h	b	h	b	b	a	b	a	b	b	a	b	a	b
*A05_42851937	TGATCGCTCCATCCTGGGTTGTAGGTATTAGCGTAGAGGTCATATAGCCTTTGTGGTGGTTCAGGGAAGTTTCCCACAGCATCCAAATGAGCCATAGTATCATCATTCAAACTGAGGCATGCATCTGTTGTATGTTTAGGGGTAGCACATATTCCGCATAACCGGGCTATTTTTGCTTTTTCTGTAATAAGAGAATTCATCATATTAGTAAGTCTATCAACTTTATCCTCTAAGGTTGAATTACTTAGCTGGTGAACCCTTCTAGGAGGTTCAAGATTGGCTCGAAACTGCTGAGAATTTG	b	a	a	b	h	a	a	a	a	-	b	a	a	-	a	-	a	b	a	b	b	b	a	b	b	-	a	-	-	a	a	a	a	-	a	-	a	-	b	a	-	-	b	b	a	b	a	-
*A05_43778229	TAAACCTCTGGCTAATGTACTTCTTTCGGAACTCTCCTTAGAAGAATTCCCAAGTTACTCTTTCTCTCGGTACTTCAGACATGAAAGTGTTCCACCTAAGTCGAGTCTCGTAGAAGTGACACTGCACACTTCATGCACTCATCGGGTGTGTATGATAGCTCATCAAATACCCTCACGGTATTCTCTAGCCAAAACTCCGCTCTCTCTGGGTCATCATCTATACTAGCTCGAAATTTCTCGGCCCCTTACTTCCGGATCTTATCTACCTGAGGCTTTTCTCTCCTGAACACGTTCGCACCTT	-	b	a	a	b	-	-	b	b	-	b	b	b	-	b	-	b	-	-	b	-	b	b	-	h	b	a	b	b	b	h	b	b	-	b	-	b	b	-	-	b	a	-	-	b	h	b	b
*A05_44412018	GCCCTAAGAAACGAGCGAGAATTCATAGGCCCCTGAGGGTCGAGACATCAATGGTGACGATTGAGATTCAACTGTGCAGTGATTGTGGGAAACACCATCTAGGCGAGTTTGGAGGAAAATGGGAGCATGTCTCTATTGCGATTCGATGAAACATCGAGTTAGGGATTGCCCCCGTCGACTTGATTTAGTGCCAACTACGGTACAGATTCCGGCTCCAAATTCTGTTCGACTTCTAAGAGAGGTTCAGCAACCATTCCGAGGTCGTGGCACTGGTAGGGGTGGTAATGGGTCTAGAAGAGGA	b	b	-	a	b	b	b	b	b	-	b	b	b	-	b	-	b	a	b	b	b	b	b	a	a	-	-	-	-	-	b	-	-	-	b	-	b	-	b	b	-	-	b	b	b	a	b	-
*A05_44454443	GAATGTCCACACGGCCTGTGACACAGGCGTATCTTTGGCTGTGTAAGACACACAGTCAAGCCACACGGGCGTGTGTCCACTGTATTTTGAAAATTTTTCTCTGTTTTCTGAAAAATTTTGTAACGCCCCAAATTTCTGGGAATTCTGTAAAGGTTGTAAATTTTAAAATTCTGTGTTCTGCTTGTTATGTGTAGGATTAATCATGTTGGTGGGCCTCTAGAAGGCCCAAGCTTAGGATAAAACCCGGTAGTTTTAATTAATTTTAAATCTGTAGGGGAAAGGGGTTCTGATAAATTGGGCT	-	b	a	a	b	-	b	b	b	h	b	b	b	b	b	b	b	-	b	b	b	b	-	a	-	b	-	b	b	b	b	b	b	b	-	b	b	b	b	-	b	h	b	b	b	h	b	b
*A05_45600253	TCATCAAACTCTTCAATTAACTCCAGGATTAACTTTCGGTAACTGATCAATTTAGGATCTCTCGTTTCCCACTCACATTTAGGTTGATAAATTACCAATGCAGAATCTCCATACACTTCTAATACTTTGATTTCACGGTCTATAGCTGCTCGAATTCTCATGATACATGCCTCGTATTCTGCCATGTTGTTTGTGCAGTTAAAATCTAGCTTGCAAGTGAATGGATAATGATCTCCATTTGGGGATATCAGTACTGCCCCAACTCCATTTCCAACGGCATTTGATGCTCTGTCAAAATTTA	b	a	a	b	-	-	a	a	a	-	b	a	a	-	a	-	a	b	a	b	h	-	a	b	h	a	a	a	a	a	h	a	a	a	a	-	a	b	-	-	b	a	-	-	h	b	a	-
*A05_468632	TAAATACTGATTCGAAAAATTTGATTCTTCCACCCAAAAATTCAGTGAATTCAACAGGCAAATCTTTAGTAGATACTGAATTCATGCAATCATAAAAATACGTCAAACTAAGATCAATTTAAAATATTCATATCAGTATCGATAAAGAAAATAGTACTTGTAATGACATCCGATAGAAAAATATCTTCATGCATACGATTAACATATGCCATGACTGATATTTATTCTCCAGATTTTATAGTGAAGTCCTTTGTCACACCTCAACTTTCACTCATATTTCCGGGGTTACAGGGTGATCTAT	a	-	a	b	b	b	b	b	b	b	a	b	b	b	b	b	b	b	b	b	b	b	b	a	a	b	b	b	b	b	b	b	b	b	b	a	b	b	h	b	b	a	b	b	b	h	b	a
*A05_516196	AAAACTTAGGGATTTCAGTTGAGAGCACTTCTGGAAAGATTACTGTACTTAATTCGTTGGGTCAATCAATTCGGCTTAATAAATCATATAGGAATGTATTATTAGAGATATAAGGGTTTGTGTTTCCGGTTAATTTGATGGAGCTACCATTTGGGGAATTCGATCTGATTCTAGGAATGGACTTGCTTGTGAAGCATAGAGTCAAATTGGATTGTGCTATTGAGAGGGTAGTTTTGATATCAGAGATTAATGTAGAAGTGGTTATGATCGATGACCATCATGATTACTTATCCAATATGAT	-	-	a	b	b	-	b	b	-	b	a	b	b	b	b	b	b	-	-	b	b	-	b	h	h	b	b	b	b	b	h	b	b	b	b	-	b	b	-	-	b	a	-	-	h	h	b	a
*A05_535946	TGATTGCCAGCGCATTCTAAAACCCTAAAATTCTTCTCTAACCACCTACAACGATCTTCCAATTGTTTGGCAGATTTAGTGGTCATTCTTTCCTTCTCCATTAAATCCAGATCAGGAGTGATAGGGTTGATCGAGCTATCACCCAAATTATTTCCCAACCCAGATGGGAAATTTACGGGAATTCCAGCATCCACTAGCCCATGTTGAGGCCTCACGGTGACAGATGGCCTTCTAGGAGGCGCTTCAGTTTGCAGAGGCACATGAGGCGGAGTAAAACCCGAAGGAGGACCTTCATTCTCCT	a	-	a	b	b	-	b	b	b	b	a	b	b	b	b	b	b	-	b	b	b	b	b	a	-	b	b	b	b	b	-	b	b	b	b	a	b	b	a	-	b	a	-	b	b	h	b	h
*A05_54256928	AGAAGAAAATCTCGCATTCTTTTTAGAGAGAATGAGAGTGAATTCGGTGGCGCCGCGAAGTGCTTATTTATATTCCTTTTTTGGCCTTTTGGATAATAACAATGTTTTAAAAAATAAACCATAAAGCCAACAAACAACGTAATAGAAGTGATTTGTGTTTTAAAATTAGGGTTTGAATTTTGTGATTGTTGTCTTCCTATGAATCAAAACGGAAGTTATTTTATAGCAGTTTTTTAGTAGATAAATAATGGCTAATATATTAGAAAGGACTAATAATAAATTTAGTCCCTAATGTTTGTAT	b	-	a	-	b	-	-	-	b	a	b	-	b	b	b	a	b	-	b	-	-	-	-	b	-	b	-	b	b	b	-	b	b	b	b	b	h	a	-	-	b	a	-	-	b	b	-	b
*A05_54348710	ATGTAAACTGTAAGATAAACATAAAAAATAACAAAAAAATATAAATTAACATTTAAGTTTAGAGTTAAATTAACTATTGGTGTAATAGTAAATGATTTGCTTTGTTTTAAGTCTTTGTTAACATCAAATCTTAAGTTCAAACTTGAATAACTCTCTTCCCTAACTTTGATTACAATAAGGAATTCAAGTTTAGATATCGATAACTTTAAATAATTAGACTTTCTTTAAAAAAAATCGAAATCCAAAATATTACTTATCGGTCTGTTTATTTGTACATGATTAAAAGGAGATTTAAAATAAT	b	b	h	a	b	b	b	b	b	a	b	b	b	b	h	b	b	-	b	-	-	a	b	b	b	b	-	b	b	b	h	b	b	b	-	b	-	a	b	b	b	a	h	a	b	b	b	b
*A05_54375553	TGAAATGCTGCAAGGTAGAATTCTGCACCATAATAAATGGAGATCAGTCTAAGTAATGTCAACAAAAAGAGTCTATTCAAATAAGAAAAACAGCAAGAAGAAGCTGCTTGTGTCCGAGCAGACACGAACGTACCCAAGGTTTCTTTGATGGAAGAAATATAAATTTGGCCAGGAAAATTGCGGATGCAGCAATGAGTGATGGAGGGTAGCAAAGCATACTGTACTCAAGGAGAGACAGTTCAGCAATGTAGTTGGCCATGCACTCTAATTGCATTGATGGAACCTAATCAGAAAAACACAC	b	-	a	a	b	b	b	b	b	a	b	b	b	b	-	b	b	-	b	b	b	-	b	b	b	b	a	b	b	b	b	b	b	b	b	b	h	a	b	b	b	a	-	-	b	b	b	b
*A05_56505876	TCCAAAGATTCATGTTTTCTACCCGAATTCGATGATTTAACCAGTATTTCAACTTACCATGAAGACCCAGATGCTGGTTTTAGGGATAGAACCCGACCGTTGGTTAGTCGAAATGTCGGTTCTGATGAGCTGGCAGCTTTGCTTCAATCTTGTAGCAATGGCAGACAAGTTAGGAGAGTCCATGCGGTTGTTTTGAAGCGTTTAGGGAACCCAGTGACCTATGTTGAGAATAATTTGATAAGTTCGTATTTAAAATTTGGGAAGCTAGTGGAAGCTCGAAAGGTGTTTGATAATATGGCTG	-	a	-	-	-	-	-	a	a	-	a	a	h	b	b	-	a	b	-	b	-	-	a	-	a	a	-	-	a	a	a	b	a	b	a	-	a	a	a	a	b	a	a	-	a	a	b	-
*A05_56620977	ATTTATTTTAAATAAAGCATAAAAGAAGAGTAAGAGTGGAAATTTACCTGTTCTCCCCACAATATACCACCATCGAAGACTCCCACTATTGATGAAAACCCGAGAAACCCTTTAGGGTTTTTGATTGGGTTCAAAAAAGGGATATACGAGGGGTTGAAAGGGAGAGAAGGGTGTCGGCTGAATTCTTCTATTTCTTTTTCTTTTTTTTTTCTTTTTCTTTCTAGGTTTTTGCCTTCAGATCTAGGGTTATGCTAAAAAGGGGATTAAAAAGAGTGATTTTCGAAATTTTCTGGCCACCGAG	a	a	a	h	-	-	b	a	a	a	a	a	h	b	b	b	a	-	a	h	b	-	a	a	a	a	a	b	a	a	a	b	a	b	a	a	a	a	-	a	b	a	-	-	a	a	b	a
*A05_59104390	ACGCGATTTGTGTAGCCTTAGGCAGTTTCTTCACTCAAAAACCCCTAAGTCAGTCTAACTCGTAACAAATAAGGATTCAACAGAATTCCTCTAAGGCACCCACGAAGAATAGTGGAAGAACAAAATAAGAACGAACTCGAAAGATGAACAAAAGCCACAGAAAAGCAAGAACATTTGAGAGAAAAGTTTGAGTGAATGCTCTCAAAAATTCTATTAATAACTGAATGAAATACAATGAGGGGGAAAGGCCTCTATTTATAGCTAAGCCTCCCAAAAATCTCTAATATTACATCAATGGCTA	b	-	-	-	-	-	-	a	a	-	b	a	h	b	b	-	a	h	a	b	b	a	a	b	b	a	-	-	a	a	a	b	a	b	a	-	a	-	-	h	b	a	a	a	a	b	b	-
*A05_59112311	CTTAACATTCTTAGTAACTTCTTTCGACATCTTTCAACGGTGCTTTCGAAGCCTGGCTTAGATACCAACTGCCACGAACTTAAATTTTTTCCACGCGATCCATGCGGTCTTAGACAGTTTCTTCACTCAAAAATACCTAAGTCAACCTAACTCGCAACAAATGAGAACTCAATAGAATTCCTTTAAGGCACCCACAAAGAACAGCAGAAGAAAGAACTCGAGAGATAAACCAAAACCACAGAAAAGCAAGAACACTTAAGAGAAAAGTTTGAGTGAATACTCTCAAAATTTCTATTAATAA	b	a	-	-	-	-	b	a	a	-	b	a	h	b	b	b	a	b	a	b	b	-	a	b	b	h	a	-	a	a	a	b	a	b	a	-	a	a	-	-	b	-	-	a	a	h	b	-
*A05_59113817	TATGAGTCTTAATTGAGCTTACGAAAGCTCTTTTATGAACCCGAACACGAAATAGAACAAAATTGCAAAGTTTAGAAGGTTTGAAGTCGACGTCGTGGTTGCTACTGGTTTGAGATGGATATCCATATCTGGCATTTTGAACTACCGATAGTGAGAATCAAGTGAATTCTATGCTGACTCATGCATAGTGAGAATCAAGTGAGTTCTATGCTGACTCCTGCATATATACTATTCATATCGAGAGAAACCTGTAGGAAATTGATTGAATTATGAATCTGAAACTATGAAAAGTATAGTATGT	b	a	a	-	a	-	-	a	-	-	b	a	h	h	b	b	a	-	a	b	b	-	a	b	-	a	a	a	a	a	a	b	a	b	a	-	-	a	-	a	b	a	-	-	-	b	b	b
*A05_59118326	AATAGTCATCTGAATTCTGTATAGAGAGAAAAGTGATTTGTAGTGAACAGAGGTCAGAGCAGTCTAACACTAAAATAGGGGAAATTTTAACTAATAAACTATACTAATTGTCCAGGCCAAAAATTCTGGAAAAAAAATTTAGTAAGTAGATATATGAGTCTAGTTTCAGGGAAATTTTACGGATTTGAATTTTGAGTGTCGTAACTCGAGATATGAAATTTTTTAGCGACTGTGACGCAGATGGACAGTTTATTACGAAAGGTGAAATAATTCGTTTGAAATTGTTTAAGTGATAAATTAA	b	a	-	a	a	-	-	-	a	a	-	a	a	b	-	-	a	-	a	-	-	-	a	b	-	a	-	a	a	-	a	b	a	b	a	-	a	a	-	-	-	a	-	-	-	-	-	b
*A05_59206024	GAGCCGCCCTTTTTGGGTTTTCAACTCAAATCCCCTTTGGCCTCAATGCGCCCTTTGCGGGTTTTCGCCTTGGCCTCTCCTGTCTCTTTTTATTATTATTATTTTGTTTTTCCCTTTTTTTGAAACTGCTAATTGTGACTAAATCTGAATTCACCAGATTGGGCAGGTTCTTGCCATCCGTCTCGGTCAATATCAGTGCTTTTCTAGTAAGGCTTTCTTTACTACATAAGGTCCTTCCTAATTTGGAATCCACTTTCCTCTGAAGTCCTTTTGTATAGAAATTTTCAATGCCAGGTCCCCC	-	-	a	-	-	-	-	a	-	-	b	a	h	-	b	b	a	-	a	b	-	a	a	-	b	-	a	a	a	a	a	b	a	-	a	-	a	a	-	-	b	h	-	-	a	b	b	b
*A05_59433128	ATAGGAATTCATTTCATGGATATTTGGATAAGAAAATGGCCTTTGCCATAGTCTCCATGTAATAACTATTCATTACATACTAAATTCTGTTAACTTTAGCTTGTTCCGTACATGTAATTGACCTCTGTTTCTTTGATAAATTCTGTTACAAATAGCTTGGAGATGGAGGAAGGAGATGCAAAAAATCCAAATACAGAACAGATGGAGGTGAAGGAACCTAAACATGATGGCACCACCATGAGAAAAGCTCTCCTAGTAATAAACTGCATCATCCTTTCAATAGGCAACTGTGGTAGTCCAC	-	-	a	a	b	-	-	b	b	-	b	b	b	b	b	-	b	b	-	b	b	-	b	-	b	b	-	b	-	-	h	b	b	b	b	-	h	-	-	b	b	-	a	a	b	b	b	-
*A05_59497729	TTCCGGTGGAGTATTTCTTCGTGAATTGCAGCTTTGGGTTGTTGTGATTTCTATGGTTTTGATCACCCTTTTTCTGGTTCTTTCCATCGTCTTCGCTGTTATCTTTACACGACGGGGATGAATTAGAAGAATTCTGAGACTTGGAATCCGCCTTTTGATTCAAACACCAATTACAAACTTCATAAGAGTCGGCTTTTGGATACAGATTGCTACAGTATCTGCCAAAACAAACAAACCCAGAAACCATATATGATGATATTATTTTTCATAATCCCCCCACGGAAGGGGTATTCAATGAAAG	-	-	-	a	b	-	-	b	b	-	b	b	b	b	b	-	b	-	-	b	b	-	b	-	-	b	-	-	h	b	b	b	b	b	b	-	a	-	-	-	b	a	-	-	b	b	b	b
*A05_59528865	AGCAAGTAATCAAAGTTAAATCGATCATGTATGGACCACCAGGGCTCATTTACCTTTTTTACATGTTGAGTGAGAACAGACATAGCTTTCTCAGTGTCCACTGTTGTGGTTTCTACAGCAACATATATGGCCACTGCTGCTGCAATCTCAGATGGCTTGAATTCCAAGAAGTCAATCCCTACATTTAATTCCCCACCAACCATTAGATCCCTCTCAAAATTATTACAAGAAAATACTACAGTTGTCTTTCTGTGTTTCTGCAACTTCGAATAACACAAGAGAGAAAGGGGGGGACCTTTTA	b	b	a	a	b	b	b	b	b	a	b	b	b	b	b	b	b	b	b	b	b	b	b	b	b	b	-	b	b	b	b	b	b	b	b	b	h	a	a	b	b	a	a	a	b	b	b	b
*A05_59599681	TTTTTTTTTGTCGTTAAGTACTAAAAATTCAAAGTTCATCTTCTCCATATTCGTTGTTTTCTTCTACCGTCATTGTTGTCAAATAAAGGTAAAAAAAAAATCTTTTAAATTAAGCAAGATTAGATATATTTATGAATGCCAATAGTTTTTAATTAAAAGAATTCTCTGTTAATTACTCATTATCAACTTTTTTTTTAGATTTTTATAAATAAGCGTTAAGATCTTAAATTTTTAATTACCAGTATGTATTTTACAACCCATTATTGATTTAATTGAAAACTAAGTTAATTTTTTTTTTTGA	b	-	-	a	b	b	b	b	b	a	b	b	b	b	b	-	b	-	b	-	b	b	-	b	b	b	-	b	b	b	h	-	b	b	-	-	h	a	a	-	-	a	a	a	b	-	-	-
*A05_59625423	TTTAGTATATGACTTCTGCAATGTGTAGCTTGATTCTACAATAGTGGAATTCATAGCCTAATTAAATGGTAAATGATATGTAACACCCCTAACCCGTATCCGTCGCTAAAACAGGGTTACGAAGTATTATCGAAATATACAGATCAAGTAAACAGATATTTCATTTTATATAGTATTCATATTAGAAATCAAACAAAAAGTCCCTTATATAAACCCTCGAGGTCCAAAACATGCATTAGAAACGAGCTAGGACTAAACTGGGTACTTAGAGAATTTTTTGTAAAATCTCAAAATTTTTCCT	b	-	a	-	b	-	-	b	-	a	b	b	b	b	b	b	b	-	b	b	-	-	b	b	-	b	a	b	b	b	b	b	b	b	b	-	h	a	-	-	b	a	a	-	-	b	b	b
*A05_59747563	AAATAGAAAAATAGTTATTGGGTTGAATAAATTATAAGGTCGGTTAATGATTTGTCATAATTTGTTGTGGCAAATTAAGCTCTTTTCAACACTTAATGTGCTTGTATTCGAGTAATTTGATGTATTTTTTATTTAGTTTATGGACTTAGTAGTTTTTACCTTTGAATTCAATAAAATGAGCTTTCTAATTTGTTTTATGACTTGTTAGGTCAATCTAAGCCTAAGGAGAAAACTGACATGTTAATTAAGTATGTAGGATGACATTTAAGCCTATGAGTCAATGGATTGTTCTGAATGTAGC	b	-	a	a	b	b	b	b	b	h	b	b	b	b	b	-	b	b	b	-	-	b	b	b	b	h	a	b	b	b	b	b	b	b	-	-	h	h	a	-	-	a	-	-	b	b	b	b
*A05_59756973	ATAGGTTCAAAGCTGGGATTGTGTTTTTCTGATTGATTGTTTTAAGGGATTGTTCCTTAGAATTCTTCATACTGCATGGGATTGTAACTTACATTTTGTTTCTTTTTACTCCAATATTGCTTCCAGGTGTTTCCAATTGCTATGTTTTCAAGAGTCAATTGCAGGAATATGCGCAAAAAGCTGGTCTTCCTACACCTGTATACGAGACTATCAAGGAAGGTCCTTCCCATGAACCGTCATTTAGATCGACGGTGATAGTAAATAATGTTAGATATGATTCTTTGCCTGGATTTTTTAATCG	b	b	a	a	b	-	-	b	-	a	-	-	b	h	-	a	-	-	b	b	-	b	-	b	-	b	a	b	b	b	-	b	b	b	-	b	a	a	-	-	b	a	-	-	-	-	-	b
*A05_59963325	TTCATAGCCCAACCAATGGGTAAATGATATCTTCTTATCGGCATTACATGATAGATGAAAAACAAATATAGCCACTGGTCGTTTGTCTTTATGATAAATGCCTTAATTACTATTTGATAGTAATTCACTTTTCATTAAGGAAGATGTAATGGTTACCATGAGATAAAATATGATCATATTAGAGGAACATATTTATCCCAAATAGATTAAAGATATCCTATGAGGGTAACACACTAATGACAAGGTTATTAGAAGAGTATTGATTAAGTAGCTTTTGTAATGGTATGTAATTAGGGAGAGC	a	-	a	b	a	-	b	-	-	b	a	a	h	b	-	b	-	-	b	-	-	-	h	a	-	b	a	b	a	a	-	a	a	a	b	a	-	b	a	a	a	b	-	-	h	-	-	a
*A05_59981958	GGATTCGCAACCAACTCTACAGCTATTGTGAGCCTTTTTCGTTGTTCAGTTGACAGGCCATCAACTCCGGGAAGGCCAACTAGAGAATTCTTGAGAGGATTAAGCTCTACCAGATCCATTACTTCTTCAACAAACATCTGTTGCACAATTATCAAATAGAAAGATGAACTTGGTAAATTTCAACTTTAAACTTCATCTACACATAGAATATCCTTTCAGTTGACATATAAGAACAGAAAAGATTAAAAGATTGTACACATTTCATGATGAGTATAGAAAGAAAACTTGCCTTTCGTGTTTC	a	-	a	b	-	a	b	-	-	b	-	-	b	b	-	b	-	-	b	-	-	-	b	a	-	b	-	b	a	a	b	a	a	a	b	-	-	b	-	-	a	b	b	b	b	b	b	a
*A05_60195660	TTGCACTTCTTTTCTTCAGATAAGCATAAATTTTGACCTATATCTCAAGTTTATTTGAAGATTTGTATGGTATGCTGTTATGAATGAACTTGAGGATCAAATCTTAGGTGTCCGGAGACAAATATTTCATAAACACAGGACAAGCATTTGTTGCATAGTCATTGAAATGTGAACGGTTTAGCATTCGTTGAATTCATGGGTAATTTCTTTGTCCTCAATCAGATCATTTCTAAATTGGAGGAAAATCTTAGAGACCTTGGTCAAGCTACAGGTGGGATTAGTGTTGTTTTTGGTGATGAAT	b	a	-	b	a	b	b	a	b	b	b	a	h	b	b	b	a	-	b	a	a	a	b	b	b	b	-	b	a	a	h	h	a	a	b	b	a	b	b	a	b	b	b	b	b	b	b	b
*A05_60198282	TGCTTCCAAATGGATTCAGATTCAGGAAACAAACATTTGAGAAGATTGAACATCTCGTGGGATATTTTCAGACGAACATCAACGCATTGCAGCACAAGTCACTGGCCCTTGAAAGTCTTCCAATCAAGAATTCTCCAGGAGCATATACTGGTGATGGTAGGCAAGGCCAGTTCAATTATAGCAAGGGCAGAGATTTTTCAGGAGGTAAAGTGAATAAACTTTATCAAATACTTAGCTTCTAAAATTTCTTACATGATGAACTGATATTAATAGGAAATACCATCCTGCAAGTGATAAGCTG	-	-	-	b	-	-	-	-	b	-	b	a	b	b	-	-	a	a	b	a	-	a	h	b	-	b	-	b	a	-	-	a	a	a	b	-	-	b	-	-	h	-	-	-	b	b	b	b
*A05_60198368	TTGCAGCACAAGTCACTGGCCCTTGAAAGTCTTCCAATCAAGAATTCTCCAGGAGCATATACTGGTGATGGTAGGCAAGGCCAGTTCAATTATAGCAAGGGCAGAGATTTTTCAGGAGGTAAAGTGAATAAACTTTATCAAATACTTAGCTTCTAAAATTTCTTACATGATGAACTGATATTAATAGGAAATACCATCCTGCAAGTGATAAGCTGCATCTAAAAGTTGTTACACTTTGTTACCTGATTCAGTTGTGACAGATGCGGCTATGTTTAATTTTTGAATATTTTCTATAAAAAAT	b	a	a	b	a	b	-	a	b	b	b	a	h	b	b	b	a	-	b	a	a	-	h	b	-	b	a	b	a	a	h	a	a	a	b	h	h	b	b	-	b	b	-	b	b	b	b	b
*A05_60327666	AATCTTGATTTCGATTTTCTTGTCTTAAAGTTTTATGCAACATATCCTAGTATGTCTCTACAGTTTAGTGATAAACCGTAATTTATACATATTTTTATCCTATGCTTAGCACATTTTATGGATGATTTTTCCTTAGAATTGGTGAATTCGATGCTCCTAATGCTTTAATTTCATGTTTTATACTTAGGCGAGCATAGGAGAGCGAAAGGAACGAGAAACGAGCCAAAAACGAAAAAAATGGGCCAAAGTACGAAATCAACACGGCCTGGATTTCCTCACACGGGCAGACCACACGACTGTG	b	-	h	b	a	b	-	h	b	b	b	a	b	b	b	b	a	-	b	a	a	h	-	b	b	b	-	b	a	a	h	a	a	a	-	b	a	b	b	a	b	b	b	b	b	b	b	b
*A05_60334467	GGGGAGGAAGGAAGGAATTACTCGAAGAAAGCTGATTGATCCATCTCAGAAGTTGAATTCATCATCAAGACTGAAGATCTCCTCTTAATTTCCCTTCAAAAGTTTTGGGTTTTCTTTATGTTTTGTATTCATTATTCTTCTAAGATGTTTTCCTTTTTAGTTATGAACTAAATCCCCTAAATACCCAAGGGGAATAAAACCTAAGACGAATCTTGTTATTATTTTCTGAATTGTATGACAAATATTTAACTTGTTCTTAATTATGTGTTCTTAATTCTTGTTTTGATAACCTAGGATACTG	b	a	a	b	a	b	-	a	b	b	b	a	h	b	b	-	a	a	b	a	a	a	b	b	b	b	a	b	a	a	a	a	a	a	b	-	a	b	h	a	b	b	h	-	b	b	b	b
*A05_60339448	CGAGAATATATTTTGAATTCTGTACAATGAGAAATTTGATTCGTAGTGAAGAGTGGTCAGATTAGTCAAACAGTGGAATAGGGGAAATTTTAAGAAAAATATGGTATTTATTTGCTAAACCAAAAATTCTGAAAATTTTATGGATGGAAGATATATGAGTATATTTTTAGGTAAAATTAACGGTACTTGATTTGGAGTTTCGTAGCACCGGTTATAAATGATTTAGTGACTGTTGCTCAGGAAGACAGCTTGCAGTGAAATTATGATTATGTGGTAAACATTGACAAAAATTTGTTAATGA	b	-	a	b	a	b	b	a	b	b	b	a	b	b	b	b	a	-	b	a	-	-	h	b	h	b	a	b	a	a	-	a	a	a	b	h	h	b	b	h	b	b	b	b	b	b	b	b
*A05_60350080	AAAAATAACTAGTAAGGTAATTTTGCAATTTCTCTAAACTTTTGGACCAAATTGTAATTAAGAAAAATATACTTAGAAATTTTCTGAAATAATTTCTTCAGATGATTTTCTCTCTACAGCTTTTTCTTGAATTCAAGTGTGTAAAAAATAATGACTCAATGCTCTATTTGTATATGGAGAATTTTGAGAGTTCAACTATTAACTACTATTAAGATAAGTATTAAATTAAATTTAACATTAAATCTATTAAAATAATATTATTTCTGGAATAGTTAATTTGAAATCCAATTCTCTCGTAGAG	-	-	-	-	-	-	-	-	b	b	b	a	h	b	b	-	a	-	b	a	-	-	b	b	b	b	a	b	a	a	a	a	a	a	b	-	-	b	h	h	b	h	-	h	b	b	-	-
*A05_60392163	TTATTTTCTTTTTGTGTTTTCTCGAATTCTCTTATTTTCCCCTCTTTTTCTTTTGATTTTTCTCACTTTCTTTTATTTTTATTTTCCCACTTTCTTCCTTCAAACGTACTTGGTCTTCATACACTTGTTTGGGAGTTATAGGAACAAGTGTGATGGGTTTCCTGTTAAACTTTAAGGAGTAGTGATTGGTGAAACCATCGTGATTAACTCTCCGATTGTATTGCCATAGACGTCCGAGTAGGATGTGCCCCGCATGTACGAGAACAACATCACATAACATATCATCATTGTACCATTTGAT	b	-	a	b	a	-	-	a	-	b	b	-	h	b	-	b	a	-	b	a	a	-	-	b	h	b	a	b	a	a	-	a	a	a	b	b	-	b	-	-	b	b	b	-	-	-	b	b
*A05_60393117	GGGTGAATTCAACATAATAATGCAATTTGACGATGTTGGAAATTTCTTTATTTAATCCCGTCAAAAACCTCACCAATGTGGTATCATGATCCTCCTCGACGTTGGCGTGGATCATCTCAATTTCCATATCTTTGTGATAGTCCTTCACACTTTTGCTTCCTTGTGTGAGAGTTTGAAGTTTTTGATAGAGGTCCCTTTAGTAATGGTTTGAAATGAACCTTCTTCCCATGGTAGCTTTCATTTTAGCCCACGTCTTTACCAGGTGCTCTTCATTTCCCCTCTCAGACAAGGTTAGTTGGTC	b	-	a	b	a	b	-	-	b	b	-	a	h	b	b	b	a	-	b	-	-	-	b	b	h	b	a	b	a	a	-	a	a	a	-	h	-	b	-	-	b	b	-	-	b	b	b	b
*A05_60435725	GCCTTGCCAATTATCTTTACTTACCTGTTGAACCATCTAGAATTTTATTGGATACCCGGGAATGCTCAGATATAGTGTGTCTTTCCATATAATCGTAACCTTTCCTTTCAATAGTGCTCACATGAGCTGTGGGTTGGAATGATTGCTACACGATGCTGCTCATACAAGCTGTGGAGAATTCGCAATAAATGCACGACCTCAGCCATCGGTAGGACATTCAAAACCAACACCCGAAACATGAAATCCCTAATAACATGTCATTTGTATCCTAAGAATTCTTAAGGCTCAAACGAGATTATTA	b	a	-	b	a	b	b	a	b	-	b	a	h	-	b	-	a	a	b	a	a	a	b	b	b	-	-	b	a	-	a	-	-	-	b	-	a	b	h	a	b	b	b	b	b	b	b	-
*A05_60483240	TCAAGAAGGTTAAGTCGTCGTAAGCTTATATCCAATACGGCATCTGCTTGCTTGTCAGAAAGATTGAATTCTGCATCCAAAAGAAACGATAAACCATTTGTAGTGATGGGAGCTTCCAATGATGACATGTAATTTTTTGTGGCCAAAATCTAATCTGAAGTCACATGAAAAAACATCCTTTTAAATTTGGAGAAAAACCCAACAAAGCCCTTGTTTGATAGTAAAGGTCCTACAAGAATACAAGTTCAAATCCTCCACCACTAAGTGCATAACTTCGTTGCTAAATGTTCCCAGAAAAGAA	b	a	a	b	a	b	b	a	b	b	b	a	h	b	b	b	a	a	b	a	a	a	b	b	b	b	a	b	a	a	h	a	a	a	b	h	a	b	b	a	b	b	b	b	b	b	b	b
*A05_60561763	TTTTTTATACCTAATCTTTGCTTCGACTAACCCTTTTCCTTTACTGTTTACAGAAAGATGCCCTTTTTCAAGTTATCAGACGCAACCTTTATTCAAATTTATTCTTTCAATGAGAGCTCATCCATCTCATTATCTATTCAAACTATCAATCTTCGTTTGTTCTTTAAGTTTATTTGGTCCTTATCCTGAATTCATCAAATACTCTAATTCATTCCAGTCTTTCTGATCAAGATTAAGGGCCATGCAGAATATGCCACATAGTTTCATATGGAACCCATCACGAGGAATTCCATTAAAGCAC	b	a	a	h	-	b	b	a	b	-	b	a	h	b	b	b	a	a	b	a	a	-	b	b	-	b	a	b	a	a	h	a	-	a	b	-	a	h	-	-	b	b	-	b	-	b	b	b
*A05_60597494	TTGCTGGAGCAAAAAACAATCGAATTCAATATATTTTAAACATTTACCTTAATCAGAATTGGGTCTATATGTATTTTCTATATACCTCATAATGATTTTCAAGCTCTATCTGGTTTATAATAGTTTTTCGAACAGTCTAGAGTTAAATAGGGACTAAATTGTAAAGTTTACAAATTTTTTCGATTAGAAAATAATTTCTCTCCCAGGGTTAAAGTATTGATAACCCTGTTTAGTATCGATACCATTTTGAGCTTCTATGTTTAGAAAAAAATTGAACAAAGATAAAAAAGTATCGATACCC	b	-	a	b	h	b	-	a	-	b	b	a	b	b	-	h	-	-	b	-	a	-	b	b	b	b	a	b	a	a	-	a	a	a	b	b	-	b	-	a	b	b	-	-	b	b	b	b
*A05_60640517	CATATGGTTAGTGGCACCGGAATCAATCACCCACATGAGAGGTGAATTTTTTTTTGAGACATTAGTACAAGAGGAAGAAGAAATACCTGAAAACACCAACAAACAAGTACTTGTCAAGGTTGGTTTTTCAAATGATCCCAAAAAAGTTTTCAGTTTCTCAATTTCTTCAATGTTGAATTCAAGAGCAGATTTCTCTAAATTTTCTTCATTGGTCGACGAAGTACTCACTATATGTGCTTGACTTCAATCATTCACACTTTGATTGGGCTTTTCATTGGACCTTCCATGAAGTTTTCAACAT	b	a	a	b	a	-	b	a	b	b	b	a	h	b	b	b	a	a	b	a	a	a	b	b	b	b	-	b	a	a	a	a	a	a	b	-	a	b	b	a	b	b	b	b	b	b	b	b
*A05_60720641	TGGAGCCGAAAGCTAGTACATTGGGTATACGACTTTTGCATGGCATAACTTCACTTACAATAGTGGAATTCATAACCCTATAAAGGGTAAGATATCATCTCATTTTCATTACATGATAGATGGAAAAGTAACGTGGTCATGGGTCATTTGTCTTAAGACAAATGATTTAATTACTATATGTTAGCAATTTACTTTTTCATGAAGGAAGATTTAATAGTTACCATGAGATAAAATATGATCATATTGGGAAAACAAATTTATCCCAAAGAGATTAAAGATGTTTTATGAGGGTAACACACAT	b	-	a	b	a	b	b	a	b	b	b	a	h	b	b	b	h	-	b	a	a	a	h	b	b	b	-	b	a	a	h	a	a	a	-	b	h	b	b	a	b	b	b	b	b	b	b	b
*A05_60804340	GCTAGGTTCTCGACTAAGGGTGGGTTCGGGGCGGCGGTCCGGTGCGTTTAGCTTATTTTTGTCTCACGCTACAGTATCGCTACAGTATTTAATCTCACCACCACCGTTGTTTTTACACTAACCGCAGGTAGACGCACTGCTCATTCAAACTCACCCTAATTCGCCTTCACAATTGACATAATACCATCCTTGAATTCGATAATAAATCATGCATTGATGCATTGCTAGGTATAAGGACACTCATTCGAAAGTTGCTTTCATATTTGATGAACTCCCTCATTCCTTCTAATTGTAGCTACTC	-	-	-	b	a	-	-	-	h	-	b	a	h	b	b	-	a	-	-	a	a	-	b	-	b	-	a	h	a	a	a	a	a	a	b	-	h	b	-	-	b	b	b	b	-	b	b	b
*A05_60899446	TTTATGAAGGCTTAAAACCCATGGAGATGAATATGGTAGATGCCGCAAGTGGATGAGCGTTAGTCAACATGACTCCACAACAAGCAAGAGACTTAATCTCCACAATGGTTGCGAATTCCCAGCAATTTCGAGCCAATCCTGAACCCCCTAGAAGGGTTCACCAGCTAAGTAATTCTACCATTGAAGATAGACTTGATAGACTTAATAATATTGTGAATTCCCTTGTTACAGAAAAATCGAAACCAGCCCGAGTATGTGGAATATGTGCTACACCTGAACATACGACTGATGCGTGCCCTAG	-	-	a	-	-	-	-	a	b	h	b	-	h	b	-	b	a	-	b	a	-	-	b	b	-	b	a	b	a	a	-	a	a	a	b	h	a	b	-	-	b	b	-	-	-	b	b	b
*A05_60917676	GTATTGTCTGGTGAGATCTGAAGTCTGCCAATGAATTAAAGATGATTCGTTAAGGATGGTAAGTGGCGCATAGGTATATATAAGTATTATATTTATGTTTCAGGTTATGTTGTATGAATGAATTCGCCAGGAGGGACAAGCTAGAAGTACGCCAAGGAAGCGACGATTTGAAATATTATACATACAGTGGACATTTTTTAAATGATGGCGTATTGTAGGATTACACCCTATAAGACTAGTTATTTAAACATATTGTAATAAGTTATAATAGATATGATGTATTATTTTTAAATTCATTCCT	b	a	a	h	a	-	-	a	b	-	b	a	b	b	b	-	a	a	b	a	a	-	b	-	b	b	-	b	a	a	h	a	a	a	b	-	a	b	-	-	b	b	-	-	b	b	b	b
*A05_61002910	GCTCAATTGGAAGGCTAATTGAGTAGGGACGAAATTGTTATTATTAAAAGCTTAAGGTAAAAATGGTAATAAACAGCTTGCACTAAAACAATATTGGACAACAGCAGTAGACTAACCTTGAAAAATCACCATAAATTGTAGGAATCGAATGAGATATAATGAATTTTGTGAGACAAGGTCAGAATGAATTCGAGTTTCCCTCTTCTGACTTTGAAAAATTATAAAAAATTGAATAAAAATAATTAGGGGCTTAAATTTATATTTCTAGAATCCTGAATAAGTCTATTTTCAAGAGAAATAA	b	a	-	b	a	-	-	a	b	b	b	a	h	b	b	-	a	a	b	a	a	h	h	b	b	b	-	b	a	a	h	a	a	-	b	-	a	b	-	-	h	b	-	-	b	b	b	-
*A05_61166789	TTTCTATAAATTCTTCGCTCAAATCCAACTCTAAAATATATTTCAATTAGAATTCACCTGTTTGGAAGATAATGCAATGAATATTCATCCAGACATGTGAAATAACATATCAGTAAAGGCACCATTATACACCAAAAAATGACCTAAAACATACAACCTACAGATAATAAATGTTAAATTATCCTATGTATTAGGTACCAAAAAATTAGCAACACCAAGGTATTTTCTACAACAATGAAAGATGGTTGTGAACTTTACCATGTTCCACCAAAAGGTACCAAGTATCAAGAACAAGCTGCAC	a	a	-	b	a	b	b	a	b	b	a	a	b	b	b	b	a	h	b	a	a	a	b	a	a	b	-	b	h	a	a	a	a	a	b	a	a	b	a	a	a	b	b	b	b	a	b	a
*A05_61247348	CCCACTATCCAAAAGAAAAAATCCACCACATATCCACCTTTTCTAAAAAAAAATTGTGCTCCATTCGGAGCGGATTGATTCAAAATTCATCTAGTGGTTCAGGTTTTGCCATCCCTATAGCAACATTGCCAAAATGTGGTGGCTACCAAGGAGTTAAGAGCAAATTGAATTCCCTTAGTATCAATGAGATGATGAGGTTGCATCATCACTCAACATGCAAAGATAACATCAAACCAGTCACCAAAATACTAGTTTCATACAACCATTCCCCAATAATACCATTAGACATTTAGGCCTTAAG	b	-	a	b	a	-	-	-	-	b	-	-	-	b	-	b	h	-	b	-	-	-	-	b	h	b	-	b	a	a	-	a	a	a	-	b	-	b	-	-	b	b	-	-	b	b	b	b
*A05_61275702	GTTTGTTCTCTGTCCTACCATTACACTTGTTTGTTTGGTTCTGACATTTCAATTTTCTTTTGAAGTATCTATATCTAATATCCGTGTTGGACTCACATGTTAACACATGACCCTTTAAGAAACATAGATGAACACACCAGTATCTGACTAACATGAATTCTAAAAATTGGAATTCGATCCTGACAGCCTCAAGTGTAAATTGTGCAGGGGCACACACAATTGGACAAGCGAGATGCACGTCATTCAGGGCCCGCATATACAATGAGAGCAACATTGACGCTTCCTTCGCTCAAACAAGGCA	-	-	-	b	-	-	-	a	b	b	b	a	h	b	b	b	a	-	b	a	a	-	b	-	b	-	-	b	-	-	h	a	a	a	b	-	a	-	-	-	b	b	-	b	b	b	b	-
*A05_61314655	TGTTTGATTTGTCATCTCAACTAAGGCACTTTAATGAACCTAGCCTGGGAAACTGCGTGACCTTAAGCGGTGAATTCGCTTCAAATTTGCATAATTTAACCTGAACCCTCGAAATATGATAATCTCAAAAGATTTCTGAGTCACCAATGGTAAAAAGTAATTGACGGAACAAGTGAGAAAGTAGAAAATGCTTAAAAAAGCTTTTAAAGTGAATGCTCTCAATTTAATTACTCTAAGTGAAAAATGATTACAAATGAGGTGGGAAATTCCTTTTCTATAGTTGAGCCCCCAACATCCAATA	b	-	a	-	b	-	-	-	b	a	-	b	b	b	b	a	b	-	b	-	-	-	b	b	b	b	a	b	b	b	-	b	b	b	b	b	h	a	-	-	b	a	-	-	b	a	b	b
*A05_61485491	AATTAAATAGAGTAACCATTAAATCTCATTATCAAATAGAGTAATCAAGCCATTTAAATGACTCATTACCACGTTTACTTATCATTTATCATGTAATACTAATAAGAAGATATCATTTACCCTTTAGTTGGCTTAAGAATTCCACTATTGTGGAATAATGCTACATACTGCAGAAGTCGTATACCCTTGTACCAGCTTTCAGTTCTTTCTATATTTGAAATAAGACTTTCACTTACATCAAGGTATACAAGTCATACATACATAGTTCATCATCCAATCAGGATTAAGGTATATCACACTA	b	-	a	b	a	b	b	a	b	b	b	a	h	b	-	-	-	-	b	-	a	-	-	b	h	b	-	b	a	a	h	a	a	a	-	b	-	b	h	a	b	b	-	b	b	b	b	b
*A05_61514717	ATTCTTTTATTTTTCTTTTTGAACATTCGGCTATAAAGCCGATGATTTGATATTGTATAGGGGTTCCCCCTTTTTTACAAACGGACGCACTCCATTTTGCCTACTGAATACAAAAATCAAAACTTTAAAAAAGGTGATTATTCGGCCTTTGTTTTTCTTTTTTTCTATCATCGTTTTCCCCTTCTTTCCTTATTTTTTTTGGTTTCACATACTGTTCTTTCGAGTATAAAGAGGGTAAAAGAAAGCAAAGGAGTTTACTTGGATGAATGAACCGCCGGAATCCCCATCTCCTTTGTTTTAA	b	-	a	b	a	b	-	a	b	b	b	a	h	b	b	-	-	-	b	a	a	a	-	b	b	b	-	b	a	a	h	a	a	a	-	b	a	b	b	a	b	b	b	b	b	b	b	b
*A05_61530517	AATAATATTAATTGCAATGTGTAATGTTATCTATAGAATTCAGTCGCAAGTTCTTGCTAATAGATTGAATGTTATTTTTCCGGGTATTATTTCAAAGATGCAATTTAATTTTGTACCAGGCCATGTTCTCACTGATAATTTTATGGTGGCATTTGACCTTATTCATCATATGAAAAATAAAAGCAAACGTAATGTGGGTGAACTTACGCTGAAGCTTGATATTAGCAAAGCTTAAATGACAAAGTTGATTGGCATTTTCTGGAATTTATTCAGGTTAAGATGGTTTCGAGGCCAATTGGGT	h	-	a	-	a	-	-	a	-	b	b	-	-	b	b	b	h	-	b	a	-	-	b	b	h	b	a	b	a	a	a	a	a	a	b	b	-	b	-	-	h	b	-	b	-	b	b	b
*A05_61599136	ATTTTTGGTGCAAAAAAAAAAAAAAATTGAATTCAAAGTTGAGTCGAGTGAATAAATAAATGGAATTCTACGGCCCCAATTATAGGAAAACAAAAAATAACGAGCTTCTGTTCTCAATTTGAATGATTACCTGATCTAATTAAATCTTAAAATTAAATTAGTGCCTAATGTGATAAAATATACAACATGGATGAAGTCATGGGAGTAGGTAGGGACCTTAACCCCTACTTAAGTAGGCAACCTTCATTTTCAGTTCTTCACAAATATTAACAAATCAATTTAAGTATTTTAGTCCTTGGAT	b	-	a	b	a	b	b	-	-	b	b	-	-	b	-	b	-	-	b	-	-	-	b	b	b	b	-	b	a	a	-	a	a	a	b	b	-	b	-	-	b	b	b	-	-	b	-	b
*A05_62300125	AATTTGAATTCTGAACATGAAAAGTGATGTGGTTTAGAAGACAAAACATCAATGATTTTGACACGATCTGATTAGCAACTCAAAGGCAAAGATTGCTAAGACCTTGTCCCACCTGGTTTTGCATGCCTAAGGATTGTGTTATTTAGAAGTTAACATCATGGGTAATTCTACTCCTATATTGCTTGCTTTTAGACAAAGAGACTCGCAACTACTTCACTTGCTTAGTTTTCACAATTAAAAGGTCTTGTTTCTGCAAATTCCCATGTCCCAAGCAATGCTCATCACTAGTCTTTTTAGGTAC	-	a	-	h	-	-	-	a	b	-	b	a	h	b	b	-	a	-	-	a	a	-	a	-	b	b	a	b	a	a	h	-	-	-	b	-	a	b	-	-	b	-	-	-	-	b	b	-
*A05_62589312	AAAACGAACGTTTGGTTGAAAATCTGAAAAATCCACAAGTTTGAGCATTGGTGAAATCAATGATGTTTTTAATGGTTTTTGTGGAATTCTAAGGAGGTTTAATGATAGAATGACGATAGATATCAAAGGAATTGAAGTTTGAGAATTAAAATTGGATGAATGAAACTTGGGTAAGCAAGGGACGGCTAAACACAAATAAAAGGGGAGGGTTTCATGAGTTCCTATAGGGGGAATATTAGGTTGATTTTAAAGTTTTGGGTTATTTTCCCTTTTAGTCCTCCTAGTTTTAACTTTTTTTTTC	b	-	a	b	a	-	-	a	b	b	b	-	h	b	h	b	a	-	-	a	-	-	a	b	b	b	-	b	a	a	a	a	a	a	b	-	h	b	-	h	-	b	-	b	b	b	b	-
*A05_76201512	GCAATAGAATTGTAGATCATGAGATATAATAGATTTTGTGAGACAATATCAGAATGATTTTGGGTTCCCCTATTTTGAATTTGAAAAATTATCAAAAATTAGAGAAAAATAATTAGGGGCTTAAATTTGTATTTTTAAATCTATTTTCAATAGAAACAAACATAGACATCATCTGAATTCTGTATGAAGAGATAATTAATTTTTAGTGAAGAAGGGTTGGAATTGTCAGACAGGAGAACAGGGGTGACTTTAAAGAATAAACTGTACTTATTGGCTCAACCAAAAATTCTAAAAATTTTAT	b	-	-	a	b	-	b	a	b	a	b	b	b	b	a	-	a	b	a	b	b	b	h	b	b	b	-	a	a	b	h	a	-	a	a	-	a	a	b	a	b	a	a	a	b	b	b	-
*A05_76314022	TGAGATATCACTTGCCATCTCTAGCCGCTGTTGTTGCAGAGGCTTGTGGTTGAAAAGTTGATGATGATCTGCAGAAGAAGATGCCTTTTGACTGATAGGAGATTCTGGTTGCAGCTGGTTGCTTGGGAGAGTGTTCACTGCTGATGATGATACTGAGTCAGTGCTTTCCCCTCTTGAATTCCAACTTCCCTGGTTTGAGCCAAAGTTTCCCAGGTGAGATAGTGGGAGTCAAGGGAATAATCCCAGAAAATAATTCTTTTAAACCCTCTCTTCTCACAAGAAAAATAAGTTAGGAACTGGT	-	a	a	a	-	-	-	-	b	-	b	b	b	b	a	-	a	-	-	-	b	-	b	-	-	b	-	-	a	h	-	a	b	a	h	-	a	a	-	-	b	a	-	-	b	b	b	b
*A05_76872945	ATCTCAATCCCTCCAACTTCAACAACAATGGATCCATCATTTAAGATGCTTACTGTCGCACGAGTTGGCTTCACAATCACTTCTTGCACGATCGGCACACGCGAAATCCCTCGTTTCCTCCATTTATTAAATCTGTTGAATTCTTTTATCATTTCAGTCCTCTGGTGAAAGCTTGAAGAAACGGCCAACTTATCCCATATTGCAGGCAAAGTATACTGTAATGGTTCACCTGCAGAGCTCTTGTAAAACAAGCCGAGGCTGCCGTATGTGTGGAGATTGATACTTCGGACGGTGTCCACCT	b	a	a	a	b	b	b	a	b	a	b	b	b	b	a	-	a	b	a	b	b	b	b	b	b	b	-	a	a	b	b	a	b	a	h	b	a	a	b	a	b	a	a	a	b	a	b	b
*A05_77767149	GTTTGACCAATTACATGCACTTCAGTCTTGAATTCTTTCTCAGCATGATCATGTACCACAGTATTCAATCTTTTCACAGCTACCTGACTGACATAACTCGCAGGTAACGTCCCTTTATAACCAATACCGAAAGATCCCCTTCTTAAGTCTTCTTTGAACTCATTTGTAGCATTGGCAAGCTCTTCGTAAGTAAAAGTACGCAAATTTGTTTCCACGGCAACTTCATTCTTTGGCAATAGTTTGAGTCTCTTTTGGTTGATGAAGTAAAATCCTAGACAAGTTGCGGTATCCAGAATGAAAA	-	a	-	b	-	-	-	b	b	-	b	b	b	b	a	-	a	-	-	b	b	-	b	-	b	b	-	a	-	-	-	-	-	a	b	-	a	a	-	-	b	a	-	h	-	a	-	-
*A05_77785225	AATTTTGTAAGAAGGGCAGTAAAGATTCAAAAGTCGAATTATCTTACCTTTTCACTCTTTTATTTCCTTCATTTTGTTAAGGTTTGTTGTTGTTTCTATTAGAAAAAAAAAATTAAGAAGAGATGGATAGTAACCAATATACAAAGCAGGGAAAAAAATTATTTAGAATTCATTTGTATAATTTTTAATTATTTTTTTGCATATTGAGTTTTAATTTAGTTGGCGTCGATATTTTTATCAGTACAAGAAGGCGTAGATTCAAGTGCGCTAAAGCGTATTATCCTTTTATTTAAGGGTTGAG	b	a	-	b	a	b	b	b	b	a	b	b	b	b	a	-	a	b	a	b	b	b	b	b	b	b	-	a	a	b	b	-	b	a	b	b	h	h	b	b	b	a	a	a	h	a	b	b
*A05_77815337	TTCCTTTGACAACAACCTTCTGAAGTAAAATTTATGTGATTATGACTAATTAATTGGTCAGTTAAGTGATGATCATACAGGTAATGCTCTTGGCTCTAATCATGATAAGAAAGACTATGGGACAAAAATGGTTTGTTTCTTGGTGAATTCTTGGACTAACTACATACTGGCCTATATGTAAACAGAAAGAAACCATGCAGGATTCAAAACTTTTCTATTATAGTGTACTTCTATAATCTTTTCAATTAAACACAGGTGTTATGTGTGGAATATTTAGTAAGTACCAGAAAATTTGGTACAT	b	a	-	b	a	b	b	b	b	a	b	b	b	b	a	-	a	b	a	b	b	b	-	b	b	b	-	h	a	b	b	-	b	a	h	b	h	a	b	b	b	a	a	a	h	a	b	b
*A05_77817180	CTGGGTGGATTTATGACATTTCTAATTGTTTATCCCCTGCTTCTTGATGATCGAATTATCCCTGATAAGCTGTCTCAGATAAGTTATCAAGTTCAAATCCCAAACAATCCAAGAATTCATAGCAATTTGCCGTTGGCACAATTAATTGTAACATGGATTGTTGCCATATTATTGTAAAAGAAGATATGATGTGTCCTGATCAAGTGAGTTGTGCATTAGGTTTAATGAACATATTAGTAGTGTAATCGTATAAGACTAGTGCTGCTTGTGGTGAGATGTTGAGTAGGAGAAGAAAGCATTG	b	a	-	b	a	b	b	b	b	-	b	b	b	b	a	-	a	b	a	b	b	b	b	b	b	b	-	-	-	b	b	-	b	a	b	-	h	-	b	b	-	h	a	a	h	a	b	-
*A05_77823671	TTAAAGAATTTCGAGGGAGATCAGACGATGATCTAGTTAAAGCAGAGTATTGGTTAAAGAGTTTGGAGAGAGTTTTTAAACAGATTATGTGTTCTTCGAAGGATTATCTAAGGTGTGCAGTTTCACTATTGAAAGAAGAAGCGTATAATTGGTGGGAAACCATTGAGGCAGTGGTACCTGCAGATAAACTTACCTGGGAATTCTTCCAAAATGAGTTTAAAACGAATTATGTGGGAAAGAGATATTTAGATAAGAAGAAGAGGGAATTTCTTGATCTTCGACAAGGGAATAAAACAGTGGC	-	a	a	b	b	-	-	b	b	-	b	b	h	-	a	-	a	b	-	b	b	b	b	-	b	b	-	a	a	b	b	b	b	-	h	-	h	-	b	-	b	a	-	-	-	a	b	b
*A05_77830721	TTCTAAGACTTTTACAACTAGGTCCTACTATTAAATTCATTAGTTTTTGATTTCATGGATGAAATTGAAAGTCACTATGAAATTGAATGTTTGAAATGTGCCGTCTCACTGCTAAAAGATACAGCTTACCATTGGTGGAATACTAAAGCTTCAGTTGTTCCGAAAGAAGAAATTACATGGGAATTCTTTCAGACCGAGTTCAGAAAAAAATATATCAGCCAGAGGTTCCTTGACCAGAAAAGAAAAGAATTTCTTGAGCTGAAACAGGGCAATAGATCAGTATCTGAATATGAAAGAGAAT	-	a	-	b	b	-	-	-	b	-	b	b	b	b	a	-	a	-	a	b	b	b	b	h	h	b	a	-	a	b	-	h	b	-	b	-	-	h	-	-	-	a	-	-	h	a	b	-
*A05_77830746	TACTATTAAATTCATTAGTTTTTGATTTCATGGATGAAATTGAAAGTCACTATGAAATTGAATGTTTGAAATGTGCCGTCTCACTGCTAAAAGATACAGCTTACCATTGGTGGAATACTAAAGCTTCAGTTGTTCCGAAAGAAGAAATTACATGGGAATTCTTTCAGACCGAGTTCAGAAAAAAATATATCAGCCAGAGGTTCCTTGACCAGAAAAGAAAAGAATTTCTTGAGCTGAAACAGGGCAATAGATCAGTATCTGAATATGAAAGAGAATTTGTTCGATTGAGTAAATATGCTCG	-	a	-	b	b	-	-	-	b	-	b	b	b	b	h	-	a	-	h	b	b	b	b	h	b	b	a	-	a	b	-	h	b	-	b	-	-	h	-	-	-	a	-	-	h	a	b	-
*A05_78431610	ATGTTAAAAAGAAGAGAAAATATCAATCCTCTGAAAAACAATCTGTTGAAGATGCTGCTAAAGAATTCCTTGAGAAGGCAGCTCGTGAGCTTTTTGGTGATAAAAAGGATGGTTTTAAGGGGCCTCTACAGGTTGATGATACTTCAGATGATGACTTGCCTCTGTCCTGATACTCCAGGTGTTCCTTACAATTACATGGTCATATTACCTCTTAGTGTTCTTTTACTTCCTAGAAGCATATTCCCGAATGGGTTGTATCCTTATTGGACGTGCTATGCTATAAAAATATACATAAGGTGCG	-	-	-	-	-	-	-	b	b	-	b	b	b	-	a	-	a	b	-	b	b	-	b	-	b	-	-	a	a	b	b	b	a	-	b	-	h	-	-	-	b	a	-	a	h	a	-	-
*A05_79447453	CCATTGAAAGAGAATTCAAAAATGGCGGATCAGTTCAAAATTTTGCACACATCATATCTATATAAAGTTTGGATTAAAATAGGGGAACAGTAGTGCACAGAAGTTTAATTTTGTAGAAACACTGAAGTGAACACATGATAAAGTAGTCAAAAATGGACTATCCCTTTGAAACATTACGGTGAGTTGGGAATTTCATCCAATAATTTATTTTAGATGCACTTTTTTGAATAACTTATCACTTAATAGGAGCATGTCAATTATACCTCTCTAAATTTTAAGATAGGTAAGATAATTATAAATA	b	a	a	b	b	b	-	b	b	b	b	-	b	b	a	b	a	b	a	-	-	-	b	b	-	b	-	a	a	b	-	b	a	a	b	b	h	a	b	-	b	a	-	-	-	-	-	b
*A05_79449367	TTTTTATTGAATTTAAAGAAAAAAATGCATTTATAATATTTTTTTATAGATAGAATATTCATTAATGTCATAGTTAAGACGCTGATTGAATCTCCCATGCTCATGGCATGCTGCATTATTTATATTTTATTGTAGCATTTCATTAATTTAATATCCAACTTGCGAATTCACAAATCATATACAGAAATGTCCGTTCCTAATATATTAAGTGAAAACACTGGTACAACTATAATAGCCAATTTATATGTTTTTTATTATCAATTAGGTAAGGACTAATATGTAGTTACAAATTACAACTCAG	b	-	-	b	b	b	b	b	b	b	b	b	b	b	a	-	a	b	a	-	b	b	h	b	b	b	-	a	h	b	b	-	h	a	-	-	b	-	b	a	-	a	b	b	h	b	b	h
*A06_16539427	GCTTAGTAAGCCATACACAAATAAAATTACCACATGAATCAACACAATTTCCATCAAATAGGCAAACTATGAATAAGCACATATTGATACACAAACCTTTCCCAATGTATACATATTTAATATCACAAGTGAATTCATCACATCCCTTTTAATACTTTTATGAATCTCGTACGTACCTGAGTCACTTAACTCATTCACACATTCTTTCTCGACTTGACTTTGCCCGTTGAACCTTTCAGAATTGTTAAGGATACTCAAAAATCACATATAGCTCGTACAATGCCATATCCTAGATATGGTC	-	a	a	-	-	-	a	a	a	-	a	a	h	-	b	-	a	h	b	b	b	-	a	-	b	-	a	a	a	-	a	-	-	-	a	-	-	-	-	-	-	b	-	-	b	a	-	b
*A06_16555940	AGAGCTTTGCCATGATGAAGAGGATCCTTCTTCTTAAAACCCCTAATTCATAGCAAATTTCTCCCCTGCGCTATTGTGATTCTATTTGTAGATTGGGCTTTTGTTAACACAAAATATACAAGGAACATATTTTTTGTTGTTAGGTTCATACCTTAGAGATTGGAATTTTATAGATAAAATGAATTCAATTGTTTTAATTCATTGTTATACCTTCATTCTCGCTTTATCATCATAGGCCATTGGGCTTTGCAGTAGACCTATCCACCGGCCGAGCCACTCAACCTTGCTCGAAGTCCTACTC	b	a	-	b	a	b	a	a	a	-	a	a	h	a	b	-	a	h	b	b	b	a	a	b	b	-	-	-	a	-	a	-	-	-	a	-	h	-	a	b	-	-	b	b	b	a	b	-
*A06_16610954	AAAGGTTGCTTATTGACATGGCAATTTGGAACCTTTGAATTTGGAAATTTGAATTTTAAAAATAATGTAATTGAGTAATTATTTTAGAGTTGTTTGGATCCGATCAGATTGGTTAGATCGGAATTCAATTAATGGATTGATTTGAAAAAAATTTTTAAATTGGTTAGAGGGAAAATTGGTACGAACCAAATGAACCGACCATTGAACTACAATTTTTTTTAAAAAAACAATATTTTTTATTAATTTTTTAATCGAACAAATTAAATTGATAAACTAATAGCTTGAACCAGTTTGATCATCA	b	a	-	-	-	b	-	-	h	-	a	a	h	-	b	-	a	h	b	b	b	-	a	b	b	b	-	-	a	-	h	a	b	-	a	-	h	-	-	b	-	b	b	b	b	h	b	b
*A06_16647098	CCTAAATGGGAACAGGTACTTTGCACTCTTTATTGATGATTGCACTAGGTTCTATTGGGTAACTTTTTTGAAGCAAAAGCCAGATTTGCTGACTTCTTTTGCAAATTCAAGGCTTTGGCTGAAAACCAAGCCAACTGTAAGCTGAAATGGGACTGAGTATGTGTCTCAAAGGTTCCAAAAGATATGTGATGATGCTGGAATTCTTCATCAGCTAACAACCATCTACACATCACAGCAAAATGGTGTCTGTAAGAGGAAGAACAGAACAGTTCTTGATATGGCCAGGTGCCTTTTGTTTGAG	-	h	-	h	a	-	a	a	h	b	a	a	h	a	b	h	a	-	b	b	b	a	a	b	b	b	a	a	a	b	h	a	b	b	a	h	a	a	-	-	b	b	-	b	b	a	h	b
*A06_16659167	TTTAACTTGTTGACAAACTAAGCATCTCGACATAAACTTTAAAATGTCTCATTTCATGCCTGACCACTAGTACAACTGCTTCAAATCATTGTACATTTTTGTACTCCCCGGATGTACGGATAAACAACCACTGTGTGCTTCGTGTAAAATTTTCTCAATGAGTTCGGAATTCTTTGGTACAAAAATTCTACCTTAAAACATTAAACAATCATCGGATTCGATTTGATAGTCTGAATCAGAAGTCAACTTGCACTTCATTCTTTTAGCTTGCAATTCATTGTCACACTTCTGAGCTTCACAA	-	a	a	-	-	-	-	a	a	b	a	a	h	a	b	b	a	-	b	b	-	-	a	b	-	b	a	a	a	b	-	a	b	b	a	h	-	a	-	b	b	b	-	-	-	-	-	b
*A06_16677147	TAATGAAAAGGGAAATAACCGAAGGCGAATGACATCGTCAGAAACGCCATTGATCTTAAAGGTGTCGCAGAATTCCAAAAAATTTGCTAAATGAGTGTTTAGATCATTGTCCTGCAAACCATCAAACTGAACAAACTATTGTATCATTTGAATAGTGTTAGGTTTCAGTTCAAAATTATTTGCAGCAACAACAGGTCTAACTATACTCGATTCAATTCCTATTAAAGTAGGTTTAGCATAATCATACATAGTACGAGGAGCAGGATCCTGATTTACTGGATTTGCAGCAACCACAGGAGTA	b	-	a	a	a	b	-	a	h	b	a	a	h	a	b	b	a	-	b	b	b	a	a	b	h	b	a	a	a	b	a	a	b	b	-	a	h	a	a	b	b	b	b	b	h	a	b	b
*A06_16690654	ATGATAAAGTTAGAGAAATGGGAAAGATTTAGAAATGGATGTGGTTTTCTCTAAACGAAAATGAAATTGAAAATGACCTGAAAATGAATTTATGATTTTTTGAATAATTGAAGATCGAAAATGGAAATAAATTTATTGGTCATGGTGAATTCATTGAATGTAGAAATATTAAATATATTTTCTCATAGATTCTTTTACGGTAAAGTCTTTATAATTTTAACAGAATCAAAATTGGGTTGAGAAAATTATTTATTTGGAAAGTTAATTTATTTAAATTAATCTAAGATTTTTATTTTGAGAA	b	-	a	-	a	-	a	-	-	b	a	-	-	a	h	b	a	-	b	b	b	-	a	b	-	b	a	a	a	b	-	a	b	b	a	h	-	a	-	-	b	b	-	-	-	-	-	b
*A06_16715109	CTAGGTGACGGTTGTTATGCGGTTACGAATTCAAACTTTTTGGATACCCACAAATGATGCCTTATATATACCATACATAAGATTGAGGTCATAATTATAGGGGAAAACGGAGGGATTTCCAATGTAGTCAATGTAATTTTTTTTCTTTATTTCCAGGTAGTCAGTATCTTTAACCTTTCATTCTTATCCGAAGACTGACACTGAGGTGGACACAAGAGGGCTCTTAGGAGGAAAGAGGATATTCCGGAACAGTAGAGGTCAAACTCGGGTCGGCACTGCAACGGTTGTAGTTATTAATGGG	b	-	a	a	a	b	a	a	h	b	h	a	h	a	b	b	a	-	b	b	b	-	a	b	-	b	a	a	a	b	-	a	b	b	a	a	a	a	a	-	b	b	b	-	-	h	h	b
*A06_16744441	CCGAAGGGGTTCCACTCGTCTGAGCCGGGGGTTGACCGGCTAAGCTGCTTACATTTACCACTGAACCTTTAGAGAAACTCGCATTCCTCGCCGAAACAAAGAATGTCCCGGTAAATACGCCGGCGTTCTGCCCCAAACTGAATTCCCCACGACTCACATTGATGGAAATTGAGCAGCCCTTCATAGGGCAACTCAAAATGACATTAGGAAGCACGTGGAAGCTTCCGTTTCCTGCTATATACACATCGCTGTCAAAACTGAAGCTGGAATTGAGCTCACATACAGTGTCCAGTGAGCCAAT	-	-	a	a	-	-	a	a	h	-	a	-	h	-	b	-	a	-	-	b	b	-	a	-	-	b	-	-	a	-	h	a	b	-	a	-	h	a	-	-	b	b	-	b	b	a	b	b
*A06_16747324	ATCCCGAATTCCCACTTGTAGGGTTCAATCTAATAATCAGAGCAACTCCTTTGTGACATGGGTTAGTGACTTAATTAATTAGGAAACAACATGTAGGACTTTTGACCTTGTTTTTGCGTTGTTTAGTGAATATGAAGTTGAACTGATCACTCGCATTCCACTTAACAGAGCTAATTTAACAAACATTAGGGTATGGCAACACAACAAAGATGGAATTTACATTATTAGCAGTGGACATAAGAAAATTATAGATATGGGAACAAGTTCAAATCAATCATTAACTTATATGAATCAACAATAT	-	h	a	-	a	-	-	a	a	-	a	a	b	-	h	b	a	h	b	b	b	-	a	b	-	b	a	a	a	b	h	a	b	b	a	-	h	a	-	-	b	-	-	-	h	h	-	b
*A06_21377490	GAATTCCTTTACAGTTCTAACCTTGTCCACTGTCAGCCCTTCCTCTTTCAACTAACTTACAAATGCCAAATAGCTCACAACCTTTCTGAATCCACTTTTCAGCCCTCAATGCCGACACCACATTAGACAAATAATCCCTTCGCTCGCCTATCATCATAACCTTCTCACCCTCCGTGGTCCTTAACACCATTCGTTTTGCAGCACAATCCAAAGTCGCCCTATGCTTAATAAGCCAATCCATTCCCAGAATGAGGTCAAACTCTTCGAACGGTAACTCCATCAGATCTCCAGGAAAAACCTT	b	b	a	a	b	b	b	b	b	a	b	b	b	b	b	a	b	-	b	a	a	b	b	b	b	b	b	b	b	b	b	b	b	b	b	b	h	a	b	b	b	b	a	a	b	a	b	a
*A06_22024665	ATGTATCTCTTGATCTATTAAGAATGGTAAAACAAGAGGAGAAACAAATCATGCCACATGAAAAAGAGGCAATAGAGAATATAGCCTTAGGGGAAGGGAATGAGGTAAAAATTGGAACACTGATCGCTAATGACACAAGATGTAGCTTGATTGAGTTGCTTCAGGAATTCAAGGATATTTTTGCATGATCTTATCAGGATATGCCCGGATTGAATATCGACATTGTAGAACATCGTCTTCCGATAAGACAAGAATGTAGACCGGTCCAACAGAAGTTGCGAATAATGTTGCCAGACATTGT	a	b	-	-	-	b	a	b	a	-	a	b	b	b	a	-	a	b	b	b	b	b	a	a	h	-	-	-	h	-	h	-	-	-	a	-	h	a	-	a	-	-	a	a	a	a	a	-
*A06_23701786	TTTTCTTTTACTAGAGCTGACATCATTTCTATCATCTTGGCCATTTGGTCCATTTGTTCGAGCGATTCTTCTCGAGATGTCACCATTAAGTCTCTTGTCTATTGCTGCGATTTGGCCAACTGCTCTTGTAATTCCCTTTGAATTCTTTCCATCCTTTCAATCCTTTCATTGAATTCGGCCTCCATTACTCTAGCTTGTCGGCGCGTTCTATACGAATGACGTGGTTCCAGTCTTGTGGTATTACAACTGCGAATTGTATGTTTTAACCTCAGCGAACGATTATGGGATATGCAATGAATGA	-	b	a	-	-	-	b	b	b	-	b	b	b	b	b	b	b	b	b	a	a	-	b	b	b	b	b	b	b	-	b	b	b	b	b	b	h	b	-	-	b	b	-	a	b	b	b	b
*A06_24345400	TGGTTACTGTCGCGGGTGAAGAAGACATTGTCCCATCTATCTCTACTGATGCACCATACCTCGAAGCAAGCAAAGATGCAGTAGAATGCTCCTTCTGGTCTCTCGAATTTATTAATGCTACGTTTTGCTGAAGGAAATAGAATTCCCATGCCTATGCTGTCAAGGAATACCAAGATAAGAATCAAGCTGACTGTGGGAAAGGGAGCCCGAGCGAGGAAAGGTTTGGGAAGATATCAGCAAGGGATAGTTAGAGCTCTTAAACCTGTGCCCCACAAGGCTCGATATGGTTTAGGGTTCCAGC	-	-	a	a	b	b	-	-	-	a	-	-	-	b	-	b	-	-	b	b	-	-	-	b	-	b	-	b	b	b	-	b	b	b	-	b	-	b	-	-	b	b	-	-	-	b	h	a
*A06_2726750	TTAAGCACAATGAGTTAAAAGATGTGGTGTATGCTAGGCTTACAAGCGGGAGCTGGGGTTTAATGGTGAATTCTACTTTTCAAGGCGAGTCAAGAGACCCGGAGGGGTTAGGATTAGTGGAAATATATTTAGGGTCAACAAGTTTATGTTTAACCATTAATTCACCAATTGAATCCACTAATCACTAATTCTATAGTTGTTAGGAAAGTTAAATTTGAGATTGTTAGGTTCTTAATTACTTGAGTGATTACCTTCAAATTGGTTATATTGATAGCGCTATGAGTTCTATTAGAATGGTAAT	b	-	a	a	b	b	-	b	b	b	b	b	b	b	b	b	b	-	b	-	b	-	b	b	b	b	a	b	b	b	h	b	b	b	b	b	-	b	-	b	b	b	b	-	b	b	b	b
*A06_2727401	TTTTTTTTGCTCTATTGTTAATAATTTTAGTTTTAACATACTTTGTCACAAAAGAATTTGCTATTGTGACAAAATTAACTATCACAAAAAAAAAAGTTATCGTGATAAAGTTAATAGTTACAAAAGAATGAAGTTATTGTGACAAAGACGAAAGGCGTGATTGATAAAATAAAAAGAGAATTCTATGTGTTTGTTGGGAAAGTTGCTATTGCTCATTCCATGTCCTGTTATAACGAAATCGTTTCTCTACTTAGCCGATTGAATTGGGTCTTGAATAAGTTTCATTTGTACCGAGTTTGGT	b	-	a	a	b	b	-	-	-	b	b	-	-	b	-	b	b	-	b	b	-	-	-	b	b	b	a	b	b	b	-	b	b	b	b	b	-	b	-	-	b	b	-	-	b	b	b	b
*A06_2845454	AAAATTAATCTGAATTTAAAATGATACAAAATCTAAAATAATTCGAAAATTTTAGAACTTAAATCCATCCATTTTGAATTAACTCCTCAATAATTTGACATGAAATTATCTAAATCTAAATTGATCCCGAATTCAGAATAAAAATAACTTATATAATTCAAACTCAAGTTTCAAACTCGAATAAAAAAATTCAAAATATTCTAAACACGACTTAAATAATCGATCGACAAACTTAAAGGACTCGCCATGAATGATTCGTACATAAAATAATCTAAATTTAAAATAATTTAAAATATAAAAT	-	-	a	a	-	-	-	b	-	b	-	-	b	b	b	b	b	-	b	b	-	a	b	-	-	b	a	b	b	b	b	b	b	b	b	-	b	b	-	-	-	-	b	-	b	-	b	-
*A06_34946903	AGTACCTAAATGTCCAAAATGAACATAAAAACTTATTCAAGATATTAGCTACATGCCACATGTTATTAACATAGAAAAACTGTACAAACTTTGTTAAGTTGAGAGAGTTGAATTTGGATGTTGCCGATCACTTTGAGAATTCGAGATCTATGACAACTATGCATGAAAAGAAACAAACCAAATGCTGAGCAATAGGGCTCAATGGTGCTAACATGATTTAAATCAATAATCATACAAAAGCAACGTACCAAATACACATAGCATGGTATTCATACACTATCTAAGTCATAATCACATTACT	-	a	a	b	b	-	a	-	-	-	b	a	h	b	a	-	b	-	-	b	b	b	b	-	-	b	b	b	a	-	h	h	a	a	b	-	h	-	-	-	b	-	a	-	b	b	b	-
*A06_34986366	CTGTTCGATAGGTACACTTGCCTACATCATGATAATAGTTGTTCAAGAACGAGTAATTATAAATATTTAAAACCTATCACGAAACCTCGCGATCAATTATCGAGCAGACATATTTGGAATTCACATTGGAACTCGGCTTGACTTTCCAGTTACAACAGTGATGGTGGAGTACGATGACCTAGGAACAGTTCAATTTCGCCTTGGTGGTCTAGTACGTCAGTTGAGTGTCCCTGAATTTAGAGCTGCCTTGGGACTCTAAACAGACGAGTTTATGGAGGCAGACCATTTCTCCCACCTCCAC	-	-	a	b	b	-	-	a	b	a	b	a	h	-	a	-	b	b	-	b	b	b	b	-	-	b	h	h	a	a	-	a	a	a	b	-	h	a	b	-	h	b	-	-	b	b	b	b
*A06_34989198	GGATATTTGATAAACCATAATATATACATATTTTTAACCCATGTTTAACATATTTATGGATGATTTTTCATTAGTTTCATTGAATTCAATGCTCCTAATCCTTTAAATTTATGTTTTATACTTAGGTGAGCATAGGAAAGCAAAAAGAGCAAGAAACGGGCCAAAAAACGGACAAATTGGCCTAATCCAGTGTTTTACACGACCTAAGCACTTCTACAAGGGTGATCCACACACTCGTGTGTGACACATGGATAGGCTACACGCCCATGTGTCATGGCCGTGTCGACTAAAAAAACAACCC	b	a	a	-	b	a	-	a	b	-	b	a	h	b	a	b	b	b	a	b	b	-	b	b	b	b	b	h	a	a	b	a	a	a	b	h	h	a	-	b	b	b	-	a	b	b	b	b
*A06_34990936	CCAATTTAACAGGAACTGAATCGAGTATAGTTAGACCTGCTGCTACTGCAAATAATTTTGAACTGAAACCTAACACGATTCAAATATACAACAGTTTGTTCAGTTTGAAGGTTTGCAGGATGAGGATCCAAACACTCATTTAGCAATTTTTTTTGGAATTCTGCGACACTTTTAAGATCAATGGCGTTTCTGACGATGCCATTCGCCTGAATTTGTTTCCTTTTTCATTGAGGAATAAGGCTAAACAATGGTTGAACTCGCTACCACGAGGGTCAATCACCACGTGGGAACAAATGACCGA	b	a	a	b	b	a	a	a	b	a	b	a	h	b	a	b	b	b	a	b	b	b	-	b	b	b	b	h	a	a	b	a	a	a	b	b	h	a	b	b	b	b	a	a	b	b	b	b
*A06_35061739	GTTATGTTGGTAGTTACGAATTCTTCTATGCAGATATTGTGGAATGGGGTTCCAACGTAGAAATTTCGTCCAGTAAGAGGAGTTAGGCAGGGATTTCCTCCGTCATCATACTTGTTCGTCCTGTGTATGAAATCACCTAGACATTGCATAAAGTCCAGTATCCATGCTAGACAATGGTGTTCGATACGTCTATCCCATTCTAGCCTGGTGCTTTCACATTTGTTCTTCACAGCCGATTTGGCCATTTTTAGCCAAGTCAATATGCAGCAAGTAAGTTTGTAACACCCCTAACCCGTATCCG	-	a	a	-	b	-	-	-	b	-	b	a	h	-	a	-	b	-	-	b	b	-	b	-	b	h	b	h	a	a	-	a	-	-	b	-	h	a	-	-	b	b	-	-	-	-	b	-
*A06_35070269	ATCCAAACACTCATTTAGCAAACTTTCTGGAATTCTGTGACACTTTTAAGATTAATGGCGTTTCTAACGATGCCATTCACCTTCAGCTGTTTCCATTCTTATTGAGGAACAAAACTAAACAGTGGTTAAACTCATTACCATGAGGGTCAATCACAACTTGGAAACAAAAAACCGAAAATTTTTTACTAAAATATTTTTCGCCGGCTAAAACGGCTAAACTAAGGAATGATATTTCTTCTTTTGTGCAGATGGATTTAGAAATACTTTATGATGCATGGGAGAGATACAAGGATCTATTGAG	b	-	a	-	-	-	-	-	b	-	b	a	h	b	-	b	h	-	-	b	-	-	b	h	-	b	b	h	a	a	-	a	a	a	b	-	h	a	-	-	b	b	-	-	-	-	-	b
*A06_35096093	AAAATTAAAAAAGACATCGCTCAATACACCATAGCCGTTCAACCATCCTTTAGAGGTGGTCCATCTATAAAAAACTACAAGTTTGATACCGATGAGTATCGTCGAGCTGTTTTTACTTTTCTTGTGTGTGACAAGAATTCATTTAGGACAGTTGAATAATTGGGATTTAGATACATAATGAGACTTGCTAGTCTTAATTTTAAGAATATAAGAAGATATACAGCTACTAGGGATGTCCTAATGTATTATACAAAAGAGAGAGATCATGTTAAAAAAGAGTTGGCTAAAGCACCTGGTTTAA	-	a	a	b	-	-	a	a	b	a	b	a	h	h	h	b	b	b	-	-	b	-	b	b	h	b	b	h	a	a	h	a	a	a	h	-	h	a	-	-	b	b	-	-	b	b	b	b
*A06_35138572	TACACAAGTCATATACCCAATATACCAACTTCTAGCCCACTACTATAAGAATTCAGGTTTTAAATATATCAAAGTACATGAGTTCTACACACATGATCTGACACTTACTTTGGATTTAGGTAAGTCACACCATGAACGTCATAAGTGAATAAATCTAAAAATAGATCTATGATAAATTCAGCTTGGGTCATATCCAATGTATTATTGATCTAGACAATCACATATATGTCTCTTATATTAGGAGTCAATCATGCTCTGATAGCCAAGACAACTTATATCCCCAATTGGACTTATATACTAC	-	b	h	b	b	-	b	-	-	-	b	-	b	b	b	b	b	-	-	b	-	-	b	-	b	-	b	b	b	-	b	b	-	-	b	-	h	-	-	-	b	b	-	-	b	-	-	b
*A06_35219599	ACCAATTTGAGAATCCAACATACTTCTTATCTGAATTCTTGGTGAATCCCAACATTTGGCACATGAAGGTGCCATTGATAGTGTACGCTACGATGGAGATACACAAATTTGATAGAGTTATACGACAATTTGGGTTTAGGCAAACAATTCCATCGACACCCCAAGACATCAAAGATCTGCACAATATTGACTTTCGGGGTAGAACCGATGAAAATTGGGTTATATTCCATGTGTAATATATCAATATTTGGAGCCATAGGTATGACTTTATACCTAATTGCGAACCATTATCGCTCGAGAA	-	b	a	b	b	-	-	-	b	a	b	b	b	h	b	b	b	-	b	b	b	-	b	b	b	b	b	b	b	b	b	b	b	b	b	b	h	h	-	-	b	b	-	-	h	b	b	b
*A06_35637263	TTCTAAGAATTCTGACATGTTTGATCTTCGACTCGGGGGGAACTGGCAACTGAGAACTTCGGCTTCATCTGATAGTTGTACCAACTGCATGGCTGTTTTACAAATTTCATTGATCAAATAGTTTAATTTCTCGTCCTTTTCATAGAGGGTTCTTCCGTAAGCGCGAGTATCTCTGTCATACTGACTATTCTTTTCTTGCAAAGCTTCTAGGAGAGTATCTAGCTGTTGTTGACGAGCTTGCAGCACCTCTTCTAATTCTCGCATTTTCTCTCTTAACTCTCGACATTCAGATCGACTAGCT	-	a	a	b	-	-	-	a	a	-	b	b	h	a	b	-	a	b	-	b	b	b	h	-	-	-	-	-	a	-	a	a	b	b	a	-	-	h	-	-	b	b	-	-	b	h	a	a
*A06_39049975	ATATAGGCTTATTGCACGAAACCAAGAGGTTTTTATCTAAGCATTTTGAGATGAAAGATCTTGTGAGCGCCTATTTTGTTTTAAGAATTCAAATACATCGAGATCGACCTCAGGGTATTCCCTGATTGTCATAAACGGGTTATATAGATAAACGGATTGTAAAATGCATCAACTGTTGGGAGTCTAATTATTGCTCAAGTATGTACGCATCCGGATATTGGATACATTGTTGGGATGTTAGGTAAACATTTAAGCAACCTTGATATGGACCATTGGATAGCAACCAAGAGGGTTATGAGGT	a	b	a	-	b	b	b	b	b	b	b	b	b	b	b	b	b	b	b	b	b	-	b	b	b	b	-	b	b	b	b	b	b	b	b	b	b	a	b	b	b	a	b	b	b	b	b	b
*A06_39056713	ACAAAATGCACCTCTCATACTCAGACGCCACTATGCCTTGAGCGTAGCGACTTAGCCTAAAAAATTCAGCCTCATACTCGGCCATAGATCTACCACCTTATGTGAGATTCATGAACTTATTCCCACAAACATCCACATATCTTGCCCCCACATACTCTAAAATATGGTCTTAAAGATATTCGAATTCAGACGATCAGGCTGAGTACTTTCCTCAACCGTTAACCACCACTGATATGCCTTGTCGTAAAGTAAGGACCATTTAGTTTTTGCTCAGGAGTACAGTCTAAATCATTCATAATCC	a	-	a	a	b	-	-	b	b	b	b	b	b	b	b	b	-	-	b	b	-	h	b	b	b	b	a	b	b	b	h	b	b	b	-	-	b	a	b	b	b	a	b	b	b	b	b	b
*A06_39113593	CCAAGGAAGGACCAAGAACGCCACTCGAAATATCTTTAGGAATTGAGAAACAATGAGAGGCCCAACAAACAGAGTTGTTGACAACCTCTCTTGGGCTGCATGGATGACCTTGAAAAATAAAAAGGTTGCGGTTTTTCCAAATCCGCCAAGCCAGAATTCCAAAAAGGCAAGCCCAACTAACTCCACTCGCCAAAGCCATCGACGAATCCTGCACATTAACAAGGATCGAATCTTGTAAGCTAAGAGAAAAAAAATTTGTAAAGCGATTACCTGAAGTGATCTGACTCCACACATCTTTTGC	a	-	a	a	b	b	b	b	b	b	b	b	-	b	-	b	b	-	b	b	b	h	-	b	b	b	a	b	b	b	h	b	b	b	b	b	-	a	b	b	b	a	b	h	b	b	b	b
*A06_39125246	GTTCACTGGGTTAGGTAACTCTTTCCCATCCATCTCAGTGAGGATCAAAGCTCCACCTGAGAAAGCCTTCTTTACGACATATGGTCCTTCCCAATTTGGTGCCCATTTTCTTCAGAAGTCTTTTTGTATTGGAAGAATCTTTCTCAGCACGAGTTCTCCTTCATGGAATTCTCTTGGCCGTACTTTCTTATCATGGGCCACGATCATTCTCTTCTGGTACATCTGTCTATGACAGATTGCCTTCAAACGTTTTTCTTCGATAAGGTTTCACTGGTCATATCGAGCTCGAACCCACTCTGCT	-	-	a	-	-	-	-	b	b	-	b	-	b	b	b	b	b	-	b	b	b	-	b	b	-	b	a	b	b	b	-	b	b	b	-	-	-	h	-	-	b	h	-	-	-	-	b	b
*A06_39164893	CTTAAGCTCGATAACTTCTTTTGGTGCCATTCGATAAGGGACGATAGACACCGGAGCTATCCTCAGAATAAGTTCAATCCCAAATTTCACCTCTCGATTCAGAGGTAAACCTGGTGTTTTATCAGGAAAGATGTCTGAAAAGTCCTTAACTGTCTCGATATCTGTAACTGTAGAATTCTCTAAATCAGAAACACTAATGTAGGCCAGATACGCCTCACATCCCTTACACACCAACTTTTTCACCCTCAAAGCAGAAATCACATTCAGTAAGTAGTTCTGACGCTCCCAAATTACGACTACC	a	b	a	h	b	-	-	b	b	b	b	b	b	b	b	b	b	b	b	b	b	-	b	b	b	b	a	b	b	b	b	b	b	b	b	b	b	a	-	-	b	a	-	b	b	b	b	b
*A06_39164988	GATTCAGAGGTAAACCTGGTGTTTTATCAGGAAAGATGTCTGAAAAGTCCTTAACTGTCTCGATATCTGTAACTGTAGAATTCTCTAAATCAGAAACACTAATGTAGGCCAGATACGCCTCACATCCCTTACACACCAACTTTTTCACCCTCAAAGCAGAAATCACATTCAGTAAGTAGTTCTGACGCTCCCAAATTACGACTACCTCGTCCTCCTCCTCGGTTATCAAAACAACCCTCTTAGATGTACAGTCTAGACTCACTTGGTGCTTAACAAACCAATCCATCCCTAAAATCAAGTT	-	b	a	a	b	-	b	b	b	b	b	b	b	b	b	b	b	b	b	b	b	a	b	b	b	b	a	b	b	b	b	b	b	b	b	-	b	h	b	b	b	a	b	b	b	b	b	b
*A06_39177149	TCATGAAATTTCATTTTTATGAGCTAGGGACTAAATTGTAAAGAATTCAAAATTCAAAGGGCAAAAGTGTAATTTTATCTTAATATGATTTTTGGGTTAACTTGAATAGAATGATAATTAAATATGTTAAATTTGATTATATATAGATCAAGAAAAGTGAAGTTCAAAATTAGATCGAGGGAAAACAAAATAGTAGATTGATAGCTCGTTTCTCTCCGTATAAATCCGAGGTAAGTTCGTATGTTAATAAGCATTATTGAAATTGTGTTTTAAATGCTTTATAATTGTGTTGTTTATGATA	a	-	a	-	b	b	-	b	b	b	b	-	-	b	b	b	b	-	b	-	b	-	b	b	-	b	a	b	b	b	-	b	b	b	b	b	-	a	-	-	b	a	-	-	-	-	-	b
*A06_39226282	GTTTAAAGGGATCTCAGGACTTTGAAGATGATAGAGATTGTAACTTATCTCCTGATTTGTTAAGGATGGTAAAACAAGATGAAAAATAGATCCTACTTTATGAAGAGTCTGTGAACATTGTGAGCAATAGGCAAAGATAGGAGCCTGAGTCACAGCAAAGAAAAAGTGAATCGTCATTGAGTTATTCCAAGAATTCAAAGATGTTTTCGCATAATCATACCTGGAGATGCAAAAAATAAAATGTCTATATGGGTGTCAGAAGGACATATGTTAATGGTTTCACGGTAGCTACTCTAATCAT	a	b	a	a	b	b	-	h	b	b	b	b	b	b	b	b	b	-	b	b	b	-	b	b	b	b	a	b	b	b	b	b	b	b	b	b	b	a	-	-	b	a	-	-	b	-	b	b
*A06_39810493	TCATTAAAATAACAAAAAAATAGCAGATTTTTTTTGGCATTTAGTGAATTCGGGCCAGGCTGGGCTGGGCTCAGGCCATAAATATATTACCTGAAGCCCGGCTTATTTTTAAAACAGGCCTTATTTTTTTGCCCAATACCATTTTTCGAGCCTATATTTTTGCCAAAACCCTCCCACTTTTCAGGCGGACCTTCGGGTCGGGTCTGGTGGCCTAGCCCATGAACAGGTCTAACTTTTACCAAAAAATTTAAGTTATATTAATATTATTTTTTTATAAAAAGCATAAAAAGCTTTGGTAAAA	b	-	a	b	b	-	-	a	h	-	b	b	h	a	b	-	a	b	b	b	b	h	-	b	b	a	-	h	a	-	h	a	b	b	-	-	a	-	b	-	h	b	-	-	b	b	-	b
*A06_53565485	ATGTATCATTTCTTCTTGTAGAAGTTACAAGTTTTACCTCTGTTTGAAGACTTTGATCTACCCTTAGATTTACCACAAGAATTCTGTTCCTATGTCCTTCAACGATCATCATCAGCATTCCGATCTTGTCTCCTACAAATAATGAGACCCTCTCCCTGAGAGTCAGGTTTAACCACAAGATGCTTTATCTTATCATACGAGGTCAAAGAATTATAAACCTACCAACTATGAGAGACTCCCGACTATATAAAATTGTGTCTCTAAAGGTTGAATAAGACGGGGGCAACGAACAAAGTAGAAT	a	b	a	a	b	b	b	b	b	a	b	b	b	b	b	b	b	-	b	b	b	-	b	b	b	b	a	b	b	b	b	b	b	b	b	b	-	a	b	b	b	a	a	a	b	b	b	b
*A06_53697306	CATAAAGGCTGAGTATCGGTAAGCTCATAAGAGCTAAAATTGGTAACCTAATGACATGTCTTTTTATATCCTACGAATTCTTAAGGTTCAAATGGGGCTCGGTAATCGTCGTACATTGTTGGATATGCGATTTGTACTCATATATGATGATAATGCAGATAACATACATCTAATTCAATCAAATCATATAATTACATAATTTAATTACAGAAACTTGCCTCGACTAGTTTACGTAGATACGAAGGCGAATAATCTGATATTTTCCCTTTGCCTTGATCTAACTCTGTATGAGGTCTAATTG	a	b	a	a	-	-	-	b	b	a	b	b	b	b	b	b	b	b	b	b	b	-	b	b	b	b	a	b	b	b	b	b	b	b	b	-	h	a	-	-	b	a	-	-	b	b	-	b
*A06_53722035	TTCAGAGTTGATACTGATGACTGTTTGAGATTTAGAAACCGAATATGTGTTCCGAGAAATTCATAATTGAATCAGATGATTTTGAATGAAGCTCACAACATTCGGTTATCTATTCATCTAGGTAGCATAAAGATGTATAATGATCTGAAACAGCTTTACTGGTGGCATGGTATGAAACGAGACATTTTTAATTTTGTTGCAAGATGTTTAGTCTATCAACAAGTAAAAGCCAAGCATCAGATACCTTTAGGATTACTTCAGCCAATTATGATACCAGAATCGAAATGGGGCAGAGTTACGA	a	-	a	a	b	b	-	b	b	a	b	b	b	b	b	b	b	-	b	b	b	a	b	b	b	b	-	b	b	b	h	b	b	b	b	-	h	h	b	b	b	a	a	h	b	b	b	-
*A06_53748475	ATATATCCTGATACCAAGTGTTATCATCCTTTTCTTCTTCCTCAATGTTACAACAGCAAGCTGGAGCCTCAAAGATACTCATCTGTATAGGTCACATCTCATCCTCTTTATTTACTTTAATCATTGAAGCCAAGGTTCCTAGAGCATCTGCCATCTAGTTTTAGCCTCGTGGGATATAATTGAAGGTAATGTCGTCGAATTCCTCAAGTAACCCCAAAACTACCTTTCGATAATTGATCAATTTAGGATCCCTTGTCTCCCATTCACCTCTAAGCTGGTAAATTACCAACGCAGAGTCTCT	a	-	a	a	b	-	-	b	b	a	-	-	-	b	b	b	-	-	b	-	-	-	-	b	-	b	-	b	b	b	-	b	b	b	-	-	-	a	-	b	b	a	-	a	b	b	-	b
*A06_53761258	CTCAAGAAGCTACTGAATGTTCGATTGATAAAGGCAAAGGACCTATTATATAAACTTTCCTATATTTTTGGTGAATTCCTTCTCACTTCCATGTGTAGTGCTTTTATGTATCTCATAGTTATATAAGGTAAGTATTTTTTCTCTATAAAGTATGTATAATGTAAATGAGTGAATAAGGGTTGTTCAGAGTCAATAGTCTAAGTTTAGTATGTTTGGGATAAGAAGTATGGGCCATTTTCATGTTAACCCACTACTATCTACCTTTGATATGAATGATATAATATGATCTGATACGTGGAGA	a	-	a	a	b	b	b	b	b	a	b	b	b	b	b	b	b	-	b	b	b	a	b	b	b	b	a	b	b	b	h	b	b	b	b	b	-	a	b	-	b	a	h	a	b	b	b	b
*A06_53838667	ATAAAGATAAATAAGAGAATAACAAGAATTCTTGATATAACCTTTTAAAGAAGCAAGACAACTTACGAAAAGTTGTTGGTTATATACTTGTCATGCACCTAAATATCTTATTATTCAATTAATATTCCTTAAAAGGAAGGAAGCATATGTCCAGTAGAAAATACAATAGTGCATACTATTCTTAGGGATAAAAGGCATTTTTCTTATTTGGTAACGAAACAAACTAATATTTGGTGGTACAAAATTAATTTAAGGCTCCAAAAGAGCTAATATATTGTTACCCTATATTCAATGTGGTAAT	a	-	a	a	b	b	-	b	b	a	b	-	b	b	b	b	b	-	b	-	-	-	b	b	-	b	a	b	b	b	-	b	b	b	b	b	-	a	-	b	b	a	-	-	b	-	b	b
*A06_58183235	GTGACGAATTTTTGCGGTTGGACCCGCGGAAGAGGACGCTCCTTCCTCTTCTTTAAAGTAGGTACGACGGTTTTCTTTCCTCGTGAAGACGACATCAAAAGCCTGTAATATAAAGAATAATAATAATAGGTAAATGAATTCGAAAAAAATAAAAGGCATGTATTTGGAACTAATTATTTCAGCCAATACTATTAATATGAAGCAAACTCAACCACAATAACAATGAGAATGAGAATAGTAATGTAATGAGTATGAGGTATTCCTAATCTCAATTTAACACGAAATGTATGATAACTAACTT	a	b	a	b	b	b	b	b	b	a	b	b	b	b	b	b	b	b	b	b	b	b	b	a	a	b	a	b	b	b	h	b	b	b	b	b	h	a	a	b	b	a	a	a	b	b	b	a
*A06_8968013	CTCATTGAAATACTCTAAGAATTCAAAGATGTTTTCACATAGTCATATCAAAACATGCCTGATCTAAGTACCGATATCATGGTACACCAACTTTCCATAAGGGAAGAATGTAAGCCGGTTCAATAGAAACTCTGAATGATGAAGCTCGACGTCCTGTTGAAAAAAAAAAGAGGTCAAGAAACAATTCGACGTTGGTTTCCTACAAATAGTTAAATACTCAAAGTGGGTAACTAATATAGTCCTCATCCCTAAGAAAGATGGAAAAATATGAATGTGTGTAAACTATAGGGATTTAAACAAA	b	-	a	a	b	b	b	b	b	b	b	b	b	b	b	a	b	-	b	b	-	-	-	a	a	b	a	b	b	b	-	b	b	b	b	b	-	b	-	b	b	b	-	a	b	b	b	b
*A07_1149564	AACAATCAGATGATGAAGATATGCCAGAAGCACCAAAATCATCTTCATCATAATACCATCCTACACAGAAAACTTCTATTGGTAGAACCACATTTACTCTCGATGATATTCCACAAGAAAAATGGCAAGATAGAATTCAAGAATTCCATTCCTGGCTTGAGACTCGCAAGCTTACTGAAGAAAGCAATTACAACATCCTTAAGGAGTTTGTATCCAAGTTTACTGGAATGTTGCGAGATTGGTGGAATTCAATTAGACAACAAGATCAAATGCAATTTTTGGTTCTTCAACACCTTGCCCA	b	b	a	a	b	-	-	b	b	a	b	-	b	b	b	b	b	-	b	b	b	-	-	a	h	b	b	b	b	b	b	b	b	b	b	b	h	b	b	-	b	b	a	a	b	a	h	b
*A07_1154732	AACTTCCAGGAAAAGATATTGTAGTAAGTTTTTACCTCTACATAAAACCCCACTATTTGAGAATCCTCCCTAAAGGAGTCAAATTTAAAAATCTTTTCCAGCCTTTTGTGAAAATACCTAAATTTTTTACCATCCAATCTGAAAAAATCCTCCAAATTATTCAGGAATTAAAAACCCAATCATGTGCAGAATCTCACTTAGAATTCCTGAAAAAATGCCCAAATCTTTTGTGGAAAAACCTAGAATTCTTCATCAATTTTCCATTCAAGAAAAATGAATATATCAATCCAAAAAAGGCCAA	b	-	-	a	h	b	b	b	b	a	b	b	b	b	b	-	b	h	b	b	b	b	-	a	a	b	-	b	b	b	b	b	b	b	b	-	h	-	b	b	b	b	a	a	b	a	b	-
*A07_1156376	CCATCCTGTTGCTCCAAACCTCAATCCAGAATTCCCACCAGAAGTCATGACCCTTGTTGAACAACGAAACTTTCATCCAAAGATCAAAGAAATGATGTTTTAATATCAAATTCAGGTTTTTAAAAACTTCGGAGGACTTATCCTTAAGCCATGGGATCTGCATCTTGATTATCCCTTCATCCATCCAATTAAGTTTGAATTTGTGGAACAACCTGATGAATTAAAATGGTTTTTGTGGTACCTCACTCATCTTTACCATATTGTCATACAATTCCTGATTCCTGATCTTCGTTATTACTTG	b	-	-	a	b	b	b	b	b	a	b	b	b	b	b	-	-	-	b	b	b	b	-	a	a	b	-	b	b	b	h	b	b	b	-	b	-	b	b	b	b	b	a	a	b	a	b	b
*A07_1157829	CTTCTTTCTTGCAGTCCCTGTGTTTATCTTATCTCGTACTGGTATCAGAGCCAAGGTTTTGGTTAATTAGCTCATTTGCTGAATTCTATTAAGATAGTAAGATTTAGAGAAAATCTTCTTAATGGCTGACAAAATCTTATCGCGACCCTCAACTTCTTCTACTACTATTTCGATGCCTAATTTTCCTTTAAAATTTTATTCAGCTAAAAAGATTTCATCTCTATATGAGATAGAATATCTTGATGAAATAAATAAAGTTCAACTTACTAATCTCCCTTCTTTAAATCCCTGTGCATCATAT	b	b	-	a	b	b	b	b	b	a	b	b	b	b	b	-	b	a	b	b	b	b	b	a	a	b	-	b	h	b	b	b	b	b	b	b	h	b	b	b	-	b	a	a	b	a	b	b
*A07_1170176	AGACTTTATTCCTAAGGTTTCTAATTATATTAACCCTTTAAGAAAGATGCTTAAGAAGGAACCTCCAACATGGTCATCCCCTTAAATAAGAACTGTACAACGTCTAAAAGAAATGTTACAAAATTTGCCTCCACTTCAAATTCCCTCCGACAGAAAATGAATTCTATAGACAGATGCCAGTGACAAATATTAGAGTGCAACATTATTTGAAGAAAAACAAGGAAAAAGAAACCTTTGTCGATTCAAAAATGAAAGATTTTCTAAAGCCAAAATCCATTACCATTCCACCTTCAAGGAAATC	b	-	a	a	b	-	-	-	-	a	-	-	-	b	-	b	-	-	b	-	-	-	-	a	h	b	b	b	b	b	-	b	b	b	-	b	-	b	-	-	b	b	-	-	-	-	-	b
*A07_1170333	TGAATTCTATAGACAGATGCCAGTGACAAATATTAGAGTGCAACATTATTTGAAGAAAAACAAGGAAAAAGAAACCTTTGTCGATTCAAAAATGAAAGATTTTCTAAAGCCAAAATCCATTACCATTCCACCTTCAAGGAAATCTTGGCAGTTAAAAAAGGTATCTCAAAGTTAGAATTTCATCTTTCAGGATATCATTTCCTTGTTCAAATGGACATGTCTTCTTTCCCTCAAATGCTCAACTTTGAGCAAAAGACAGTTCCACATCCTCAGCTCTTTAGGTAGGCTAAATGGTTTTCCA	b	-	a	a	b	b	b	b	h	a	b	b	b	b	b	b	b	-	b	b	b	-	-	a	h	b	b	b	b	b	-	b	b	b	-	b	-	b	b	b	b	b	a	a	b	a	b	b
*A07_1172007	TTGTTTTCTTTAGTAAGCTTGCAAGTCTCAAGTCAGGAATGGAATTCTTGAATTCTTCTGGGCAGTTTTCTTGTAGAATATCATCAAAAGTAAATGTGGTTCTACCAATAGGAGTTTTCTGTGTAGGACGATATTGTGATGAAGATGATTCTGATACTTCTGGCATATCTTCATCATCTGATTGTTCCACATTTGGTTGGGTTTATAAAACTTTTGAAAAGCTTTCTTCCTCCGATTGACTTTCTGATGATGGGTCTGATGATGAACTCGAATCTGAACAATCAGTGTCAGTGTCTGATTG	-	-	a	-	-	-	-	b	b	-	b	b	b	-	b	b	b	-	-	b	b	b	h	a	-	b	b	b	b	b	-	b	-	-	-	-	-	b	-	-	b	-	-	-	-	a	-	-
*A07_1177022	CAAGATCACCATTGCTTTCACTCAATGCAAGGCCATGTAATAGTATGCTGCCATACTGATGTGGATGTTTTCATAGGAAAACAATATTAGAGAAGGAATATGAATTAAAGTTTTAGATTTATTTAATTTCTTTAGGAATTTTAGTTTTACTTATTATATTAGGTTTTTTATTTCCTTATAAACTTTAAATTAAGAATTCTATTAGGACTTACCATTTGTAATTAACAACCTATAAAAAGGCTGCCAATATGAAATAAAGCAAGCAGTTTATTTTTATCACAAATGTTAATTTGGGAAGGGG	b	-	a	a	b	b	-	b	b	a	b	-	b	b	b	b	b	-	b	-	-	b	b	a	a	b	b	b	b	b	h	b	b	b	b	b	-	b	b	-	b	b	a	-	b	a	b	b
*A07_1707933	TGGGATCTAATAGCTATGGTAGAAAGTAGTAGACATGATGGACCTGCAACACATGCTTTGACCTTTGTGTGGAATGGCCATAATGAGGTAATTTGTTAAAGCTTGTCTCCTTTTGTTTCTGTGTTCAGCAATGCTACACAACAGGAAGAAATAGGCAAGATGGTTTTCCTTCACTGATGGGTAAGGAATTTTGAATTCCTCATCCTATTGGCCATAATGGCACCATCCTCTTCCTGCAATTTTTCAGTCCCAAAGGCTTTTCCAAGTAAATCTAGAACTTACTCTATAATGTAGTCAGAAT	b	-	a	h	b	-	-	b	b	a	b	b	b	b	-	b	b	-	b	b	b	-	b	a	h	b	b	b	b	b	b	b	b	b	b	a	h	b	-	-	b	b	-	a	b	-	-	b
*A07_18480528	GCTTATATGTTTGGGCGTATTGATCTATGTGATTTTGTGCTTGAGCATCCCACTATTTCGCGGTTTCATGCTGGTAAATCTCTTTTATTTGACAATGTAAACATTTAGTGTCCATGAAGCGAGGAATTCAAATAGCTTAAATTTGGTTGGTGAAGTCGGAAATGTTTGCAGAATAAAATGACTACGAGAGGTTATTTTGTTTGGATTCTAAATGAAGTAGATTCAATTAGCTAGTAAGAAGTTTTATTGTTGTAAACGGAAAATGAGTAGATACCCAAGAAAAGAAGCGAAGGGTTTTCGT	b	-	a	b	b	b	b	b	b	b	b	b	b	b	b	b	b	-	b	b	b	-	b	b	b	b	a	b	b	b	b	b	b	b	-	b	b	b	b	b	b	a	-	b	b	b	b	b
*A07_18989815	AGTGACCTGGGAATTCTTTCAGACTGAGTTCTAGAAGAAATACATAAGTTAGAGATTTCTCGACCAAAAGCAAAAAGAGTTTTTAGAATTGAAACAGGGCTGTATGACTGTGACTGAGTACGAAAGAGAATTTGTACGGTTGAGCAAGAATGCTCGGGAGTATGTTTCTACTAAAGAAATCATGCGCTAACTGTTCGTTGACGGGTTGAATAAGGATATTAAACTTCTAGTCAGAATTTTAGAATTGAAAGAATTTCTTGTCTTGGTTGATAGAGCTTGCAAAGCCAACGAGCTTAGCAAA	b	b	-	b	b	-	-	b	b	b	b	b	b	b	b	-	b	h	b	b	b	-	b	b	-	b	-	b	b	b	b	b	b	b	b	b	b	b	b	b	b	a	-	b	b	b	b	-
*A07_19310664	GCTCGTGTGGCATCATATGCCATATTTCTGGCTTTTTGGCATTTTGCCGATCTACAGTCATAGCAAAGTAAACAACACACACATTTTTGGCTATTCAGTCAATTATCAAAACAAGGCATACGGTTACACACCTGATCACTTAGAGTACTAAGAATTCCCGAGCACCAAAACCTATTCAAACATAACAACAGTTAATCACTTATCAACACAGTTAAAAGAATCTTAACAAAACCCCTAGTCGAAGGATCGATTACCACTTGCCTTGACTCAAGCGGTCAACTATGATTTGCCTACTTAATCC	b	b	a	b	b	-	b	b	b	b	b	b	b	b	b	b	b	a	b	b	b	-	b	b	b	b	a	b	b	b	b	b	b	b	b	b	-	b	-	-	b	b	-	b	b	b	-	b
*A07_21236162	TGGAACTGGGAAAAGAATTCGTAGTGTATAGTGACGCATCCTTGAATGATTGGGGTGCGTGCTCATGCAAAAAGGCAAGGTGATAGCATATGCCTCGAGACAGCTAAAGCCGTATGGGAAAAACTATCTGACTCACAACTTAGAGTTAGCCGCCATAGTGATCGCACTGAAGATTTGGAGACACCATTTGTATGGGGAGAGATGCCGAGTATTCAGTGACCATAAAATTCTAAAGTATTTAATGACTCAAAAGGAACTAAACCTTCGGCAACGGAGATGGCTAGAGCTCATAAAATATTAC	-	b	a	b	-	-	-	b	b	b	b	b	b	b	b	b	b	a	-	b	b	-	b	-	b	b	a	b	b	b	b	b	b	-	b	-	b	b	-	-	b	a	-	b	b	b	b	b
*A07_25163500	ATGATTAATATGATCACTGTCAATAAATGACTGTGATAAGTTGCTCGTTTGAGAACAAACAACCTGTGGCCATGTTCCATATTTATCAATCCACACAATGCCAATGAGAGGATATTATTAACTCTTTAATTGAGCTATGAATTCCACTGTTGCTATTAAAGCCATGCCATACACAAGTCATATACCCAACATATCGGTTATGGGCTCGATCATCTTTAGAGCATAAGCCTCCACTTATATCAAAGCACATGAGTTGCATACGCATGGTCAGTGACTAACTCAGGATTTAGGTAAATCACAC	b	b	a	b	b	b	b	b	b	b	b	b	b	b	b	b	b	h	b	b	b	-	b	b	b	b	a	b	b	b	b	b	b	b	b	b	b	b	-	b	b	a	-	b	-	b	b	b
*A07_25184589	TGGCCGTGTAAGGTACATGGCCTGTTCACACGGGCGTGTGATCCCTTCATGCATGAAAATTTTCTAAGTTTCCCAAAGTTTTCAATGTTATCCGTTTAGTTCCAAACCTCTTCCAAGCACGTCTTAAGGTCTCATAGAACCTTATAAGGGACATTATGATTATGTTTGATTAATGTTTATGTAATAACGAATTCATGTATAAGAAATGTATGTTGTATGCTATATTTGATCGCTAATGCCTCGTAGCCCTATTCCGGCAATAGATACGGGTTAAGGGTGTTATATAAACCATGGCAATTAA	-	b	a	b	b	-	-	b	b	-	b	b	b	b	b	b	b	-	-	b	b	-	b	b	-	b	a	b	b	b	b	b	b	b	b	b	b	b	-	-	b	a	-	b	-	b	b	b
*A07_25205293	ATCTGCAGTATGTAGCATTATTTACATAGTGGAATTCATAGCCCAAGACATGAGTAAATGATATCCTCTCATTAGAATTATATGATAGATGAAAAGTAAATGTGCCACGAGTTATTTGTCTTTGTGATGATTGACTTAATTACTATATGATAGTAATTGACTTTTCATGAAGGAAGATGTAATGATTACCATGAGATAAAACATGATCATACTGTGAGAACATATTTATCCCAAAAAGATTAAGGTTCTCCTATGAGGGTAACACACTTGTGACAATGTCATTGGATGAGCACTGATCGAG	b	-	a	b	b	b	b	b	b	b	b	b	b	b	b	b	b	a	b	b	b	b	b	b	b	b	a	b	b	b	b	b	b	b	b	b	b	b	b	b	b	a	b	b	b	b	b	b
*A07_25212831	TTCTTATACTTAGTTGAATTTAATACCTACTCTTACTCTATATGCCTTACTTCTATAAAAAAAATTTGAACACGAGGACTTTACCGGTTGAGATGTTACATATCCTCCGTAGTTTTAGATAGATACCAATGTTTACGTCAAGATTTTGGAAGCAACTACAAGGACCAATGGGAACTAAACTGCTATTTAATACTGCATTCCATCCTCAAACAGATGACTAGTCTGAAAGAGTTATTCAAAATTTGGAGGATATGTTAAGAAGTTGTGTAATTGACTTTGACTTGAACTGGGAAAGGTATCT	-	-	-	b	b	-	-	b	b	-	b	b	b	b	b	b	b	-	b	b	b	-	b	b	-	b	a	b	b	b	b	b	b	b	b	-	b	b	-	-	b	a	b	-	b	b	b	-
*A07_25224954	GCATTTCGTCAAGATCTTAGTTAGTCTCTTAGGAATTCATATACTCAGTTGTTCTGTCAAATAAAAACTCTGTACATACTGAAATGATCTTACGCATCTTTGCCAAACAATCAACCACAATCCAAATAACATCTTCCTTTTCAGAGAAAATGACAATCCCGATACAAAATCTATATTTACTCTATTTCATTATCACTCTCACACAATCACCGACTGTATTAGTCCTGAATACACTTGATGTTCGGCTTACTTGCTAACAAATAGATATCTGATCATAATTCCAAAATATCATGGTACATAC	b	b	a	-	-	-	b	b	b	-	b	b	b	b	b	b	b	a	b	b	b	-	b	b	b	b	a	b	b	b	b	b	b	b	b	-	b	b	-	-	b	a	-	b	b	b	b	b
*A07_25256943	CACGATTTCATCCATACTATGAATTCATCACGTGTGAACCTCTTGTGCTTACTTGTCTCACCTTATAACATAATATCATATTCTTTCTCACCGAATAAATCCGTAAAATCAATCATACAATTTATGGAATAATAAAAATAATAATAAAGCATTAAAATTCAAGTATACATTGCATTATTATTATCCCATGAACTTACCTTGACATAAAAACGACGATTGGACATAATCGTTATATTCTTTGATTTTCTCGTTCTAAGTCTGAATCTCATTTTTTTTATCTAAAACATCACATTTAGCTTAT	b	h	-	b	b	b	b	b	b	b	b	b	b	b	b	-	b	-	b	b	-	b	h	b	b	b	-	b	b	b	b	b	b	b	-	b	b	b	b	b	b	a	b	b	b	b	b	b
*A07_25259041	AGAAATTCTTTGCGCTTTTGATCAAGAAACCATTGACTTTTGTATTTCTTTCTGAACTGAGTCTGAAAGAATTCCCACATGATCCGTTCTCTCGGCACCACAGATGTTAAAGTCTTCCACCACTTGTAACACCCCGAATTTGGGCCTAGAAGTATTGGGCCTTGAGTGGGGGTCCGTAAGGAGGTTGTATATAGGTATTTAATTGTGCAATGAAATGAAACAATTAAATGTTTGCTTTAGTGGTTAATGGCTTTGAGAAGTGTTGGAGAAATCTTGGGTTTAAACTTGGGCTTTAGCAAAA	-	-	a	b	b	-	-	b	b	b	b	b	b	b	-	-	b	-	b	-	b	-	-	b	b	b	a	b	b	b	b	b	b	b	-	b	-	b	b	-	b	a	b	b	b	b	b	b
*A07_25271936	AGTAAATAAACATAGTATAATGCAACTCAATTTGAATCCAGAAGCCTAATATATATATTCAATCAATAGGTTAGTCATGAATTCACCAATCTTATAGATTTAATGTTTATACAATTCATGAACATACATGTACTGGTACATGTCTATCTCATGCTCTTTCCTATCATCAATATACCTGTTGAACCATTTGGAATAATATTGGATACTTGGGAATCTCACACACTAAGTGCCAATACATGGTTGAAACCATCTCAATCTCATCTCGTACAAATGCTCCCTTTTGAGCTATCACTGGGTTTGC	b	b	a	b	b	b	b	b	b	b	b	b	b	b	b	b	b	-	b	b	b	b	b	b	b	b	a	b	b	b	b	b	b	b	b	b	b	b	b	b	b	a	b	b	b	b	b	b
*A07_25314412	GTGACTCATATACTTTGATGTAAGTAAAATCCTGAGTTCAAATAGGTAAGGAACTGAAAGTTAGTGCATTGGGTATACGACTTCTGCAGTGTGTAGCATCTTTCATAATAGTGGAATTCATAGCTCAAGACATGGGTAAATGATATCCTCTTATTGACATTATATGATAGATAAAAAGTAAACATGGTCGTGGGTCATTCGGCTTTGTGATGAATGACTTAATTATCATGCCACATCCCAAAAATCGGGTTAGTAAATTAAGGGTTAGTGAACTGGAAACCAGAGTTAGGTTAGATTATTA	-	b	a	b	b	-	b	-	b	b	b	b	b	b	b	-	b	h	b	-	b	-	-	b	-	b	a	b	b	b	b	b	b	b	b	-	b	b	-	-	b	a	-	-	b	-	b	b
*A07_25361641	GTATTCTCCAACCAAAACTCTGCTCTCTCTGGGTCGTCATCTATGTTAGCCCAGAATTCCTCTACCTCATGCTTCTGTATCTTGTCTACCAGAGGCTTCTCCCTCCTAAACACATCTGCTCCTTGTAGAGCTACGAGAGCATACTAAGGAATCGGAGGAGGTAGGGAAGGGGGAATGTTCAGATTCACACAAACGAACTCCGTGTACCAAGCATCTACCATTTCGGAGGTAGGCTTCTCTAGAACCTCCGCCTTGGCCCATATTCAAGGGCTCACTCTCAACTAGCGTGGTCCCTTCAGCG	-	b	a	-	-	-	b	b	b	-	b	b	b	b	b	b	b	-	b	b	b	b	b	b	-	b	a	b	b	b	b	b	b	b	b	-	b	b	-	b	b	a	b	b	b	b	b	b
*A07_25400883	GTCGTCTTCTCTTGATCCTCCGATGCCACTGGAATCTGGAAGAAACCTAAGTAACCATCAAGAAAACAATAATGAGATTTCCCAGCTAAACGTTCTAACATCTGGTCAATAAAAGGAAGTGGAAAACGATCTGTCTGAGTTTCAGAATTCAACTTCCTATAATCAATGCAAACTCTCCACCCGTTTTGAACCCGGGTGGGAACCATCTCACCTGTTGAATTCTCAATTACAGTCATGCTAGTTTTTTCAGTACTACATGGGCTGGGCTGATCCAATTACTTTTAGAAATGGGATAGTTCAT	b	-	a	b	b	b	b	b	b	b	b	b	b	b	b	b	b	-	b	b	b	b	b	b	b	b	a	b	b	b	b	b	b	b	b	b	b	b	-	b	b	h	b	b	b	b	b	b
*A07_25502443	TCTGGCTTGGAAATACCACACGAGTTCTCGATGAGTTGTCTTGTACCCCCGCAAAATGCCTGAAGTGCGTGGTATCTTTATTAAAGGACACTGCATATCACTGGTGGAAGACTATATCTTTGATGACACTGAAGGAAGGTATTACATGGGAATTCTTTCAAGCGGAATTTAAGAAGAAGTATATCATTCAAAGATTTTTAGATCAGAAGCGAAAGGAGTTCTTGGAACTCAAACAAGGGAATAGAACCGTGTCAGAATACGAAAGAGAATTCGTAAGACTAAGTCAGTACACAAAGGAGTG	b	-	h	b	b	-	b	b	b	b	b	b	b	b	b	-	-	-	b	b	b	b	-	b	b	b	-	b	b	b	b	b	b	b	-	b	b	b	b	b	b	a	b	b	b	b	b	b
*A07_25537843	TTCATTAAATCAATAAACAGAGCAGGAGAATTCGTTAACCCAAATGGCATAACAAGAAATTCATAGTGACCATTCCTCGTTCTAAAAGCAGATTTAGGCACATCTGTCTCCTTAACTCGCAACTGATAGTAGACGGACCTCAAGTCTATTTTAGAAAACCACAACGCTCCTTTCAATTGATCAAAGGAATCATCAATCCTTGGCAAATGATACTTGTTCTTGATTGTTATCTTATTGAGATGTCGGTAGTCTATCCACAATCTCATAAACCCGTTCTTCTTTTTCATGAATAATACCAGAG	b	b	-	b	b	b	b	b	b	b	b	b	b	b	b	-	b	a	b	b	b	b	b	b	b	b	-	b	b	b	b	b	b	b	h	b	b	b	b	b	b	a	b	b	b	b	b	b
*A07_25583882	TGCTCAACGAGCACAACAAACTCCTTTAGTTCAAGGATGCCTACTAACACTCTGATATCCTCACTAAGTCCATCCTCAAACCTCCTGCACATCTTAGCCTTAGTGGGTACACACTCTCGGGCATACTTACTAAGCTGGAAAAACTCTCGCTCATATTCGGTAACCGACATGTGACCCTACTCAAGTTTAAGGAATTCCTTACGTTTCTAGTCGATAAACCTCTCAGTATTATACTTCTTTTGGAATTCCTCCTGAAAGAAGTCCCAAGTAATTGCCTCCTTAGGCAAAACAGAAATTAAAG	b	b	a	b	b	b	b	b	b	b	b	b	b	b	b	b	b	-	b	b	b	b	-	b	b	b	a	b	b	b	b	b	b	b	-	b	b	b	b	b	b	a	b	b	b	b	b	b
*A07_25593956	CACTACAAATTCCTTCAGCTCAAGAATGCCCACTAACACTCTAATGTCCTCAATAAGTCCGTTTTCAAACCTTCTACAGATTTTAGCCTCGGAGGATACACGCTCTCGAGCATATTTACTGAACCGTATAAACTCTTCTTCGTACTCAGTAACTGACATGCGGCTTGTTTCAAATCAAGAATTCCTTACACTTTTGATCGATGAATCACTCACTGATGTATTTCTTTCAAAACTCCTCTTGAAAGAATTCCCATATAACCTTTTCTTTCGGAACCACCGAAACTAGTGTCTTCCACCAATG	b	-	a	b	b	b	b	b	b	b	b	b	b	b	b	b	b	-	b	b	b	b	b	b	b	b	a	b	b	b	b	b	b	b	b	b	b	b	b	b	b	a	b	b	b	b	b	b
*A07_25614419	TCATTCAATCAATATTATGAGAAAATCACTTAAGCACAAGACCAAATTCAGGGATTTGAGAATAATGCAAAATGTTAGGCATCATGTTCATGTTCACCCCCCTACACTTAAGATGTATATTGCCCTCAATGTACAAAGATAGAATATTCAGAATAAAGAAAATCATAAGAGGGAAAGAGGTGAAGCTCCCTGTTATATAGATGCAGAGCTTGATTCTGAGGCTAGAGTGTTTGGAGAAAGTGGCAGCTGCCACTGTTCTTGGCTAGATGAAGAAATTGGTTCGTTGAACATGGCACTCGTT	-	b	a	-	-	-	-	-	b	b	b	b	b	b	b	b	b	h	-	b	-	-	b	-	b	b	a	b	b	-	b	b	b	b	b	-	b	b	-	-	-	a	b	-	-	b	-	-
*A07_25684185	TCTCTCCACTACCACAATCACTCCCCCTGAAAGTTGTCCTGACCCCAACATTGTCACAATTTTTGGATAATGACGTTATTGATACTGCTTTGGTGGAGATGGAGAAAAATAATAAGTTGATTATACTGGAAAGTCCCTTTTTTTTCCTTATTATTATAGTCTCAAACTTATGTATGGGAATTGTAAAGAATTCTCTTTCGGTATCATGAAACTTGAACCCTTGACTGCATAACCACTACCAACTACGTTCCAGAGTTATACTCCAACCTATCACTGCATAACCACCATCAACTTAGAGCCC	b	-	a	b	b	b	b	b	b	b	b	b	b	b	b	-	b	-	b	b	b	b	b	b	b	b	a	b	b	b	b	b	b	b	b	b	b	b	b	b	b	a	b	b	b	b	b	b
*A07_25717940	TTCGCTCTAATTCTAACAATAATTCCAATTGATACACAATAGGTCTGACACGCTTCAGAATACGATAAGGTCCAATGAACCTTGGGCTCAGCTAACTCTTACATCTAAATCAGAGAACCTTTTTCCAAGGTGATACCTTTAGAAACACTTGATCACTTACCGAAAACTCAATATCCTTTCTTTTTAAATTTGCATAGGACTTCTATCGATTGGAGGTTGCTTTCAGGTGATCATGAATCACTTTCATAGTGCTCTTAGTTTCTGAAACCAGCTCAGGCCCTAATATACAACGTTTAGTCAA	b	b	a	b	b	b	b	b	b	b	b	-	b	b	-	b	b	-	b	b	b	b	b	b	b	b	a	b	b	b	-	b	b	b	b	b	b	b	-	-	b	a	b	-	b	b	b	b
*A07_25725766	CCAATGCATTTATGAATTCATCATGTGCATTTCATACATATCATCTGCATATCATACATATCATGTGCATATCATATCAATCATGTATATCATACCCTACATATCAAATTTATAATTAAACCCTAGGGGTATAATGGTCATTTTTACTTAGGGGCAAAATAGTCATTTTCACATTATAAGGGTAATTTCATAATTTTACCAAATATCAGGGTTTTCCATGTTCATCAACAATTATCAATATTTTTGAGTGTTTAAATAATGATCTTTAACCCACTTTATCAAATTCGGGCTTTTGGACCCA	b	-	a	b	b	b	b	b	b	b	b	b	b	b	-	b	b	-	b	b	-	b	b	b	b	b	a	b	b	b	b	b	b	b	b	b	b	b	b	b	b	a	-	-	b	b	b	b
*A07_25778525	CCCCATCTTCCGTCTACTTAAGAAACACAACCCAGGTGTAAGGGACGAAGAATGCCAAAAGACATTCGACAAGGTTAAATAATATTTGTCCAATGCCCTGATGCTGATGACACCCAACCTAAAAAAATCATTGATACTATATTTGGCGGTATTTGAGAATTCCATGGGATTCGTACTCGGCCAGCATGATGAGTCGGGAAGGAAAGAAAGAGCTATTTACTATCTTAGTAAAAAGTTCACTGAGTGTGAGACTAGGTACTCACCAATCGAGAAGTTGTGTTGTGCCTTGGTCTGGACAACC	-	-	a	b	b	-	-	b	b	b	b	b	b	-	b	b	b	-	-	b	b	-	b	-	b	b	a	-	-	-	-	b	b	b	b	-	b	b	-	-	-	a	-	b	b	b	b	-
*A07_25780807	ACCTTATGTTGTAAAGAAAACCTTTCTGGAGGAGCACTGATTCTAGCCGAGATGGATGGTAAGAACCTGCCCAATCCTATGAATTCAGATTTCGTCAAAATGTACTTCACCTAAAAAGGGAGAGGCCAAGGCGAAAACCCACAAAAGGGGCTTTGAGACCTTCTAAAAAAAGAATGAAGAAGAAAAAATTGGAGAGGCCAAGGCGAAAACCCACAAAAGGCGCTTTGAGTCCAAGGGGGCTTTGAGCTAAAAACCCAAAAATGGCTGGCTCAAATTTCAAAAAAGGGGCATGTGGTAGTCT	b	b	a	b	-	b	b	b	b	-	b	b	b	b	b	b	b	a	b	b	b	-	b	b	b	-	h	-	-	-	b	-	b	-	b	-	b	-	-	-	-	-	b	-	b	b	b	-
*A07_25823173	CAAGAGTAAATCCAATCTGAGGCAATTTCTGAATTCCCAATTATAGAAAGAGAGAGTACTGGCGTTGAGGGCTTTTAAATTCAAGATGGTAAAATATGGCACAAGGGACCTATGGTAAATTGGCATGTGACGCCATATAAGGTATAGGGGGAGTGGCGTGTAGATGTTTAAGGGGAGCCAAGGTTCGAGCCACAAGGTAAGCAAATAGGGTATTTATTTTTTATGAACAAAAAGGGGATGTGATGGAACTCAAGGGGGAACTTTGTTAGGGAGAGTTTAAGCTGGTAAGGGGATTGAGTAA	-	-	a	-	b	-	-	b	b	b	b	-	b	b	-	b	b	-	b	b	-	b	b	b	-	b	a	b	b	b	-	b	b	b	b	b	-	b	-	-	b	a	-	-	b	b	-	b
*A07_25825034	TACTTGTGACGTGTAGACGGATGGGTGGGTCGAGTAGTCTCCCCACATGGTGTAAGGTTGGCATGGGGGTGTATGCAGATGGATATGGGTTGGGTTTTCTACATGCTTGAAATAACTATTTTGTCTCTGTTATGGGCCTATGGGCTTCATTCTGAATTCTGTATAGGGCTAAGGCCCAACTTAATCTGTTTCTGTAGTTTGAACTGAACTGGACTATGGTTGGGTTAATTTACACACTGAGTTTCCCAAACTCACCCCTTAATTTTATCCATGCAGGTAACCCCCAACCATAGTGGACTTG	-	-	a	-	-	-	-	-	b	b	b	-	b	b	-	b	b	-	b	-	b	-	b	b	b	b	a	b	b	b	b	b	b	b	-	b	-	b	-	-	b	a	-	-	b	b	-	b
*A07_25847671	TCAGCATCATCACTGTTAGTAGCCTTGAACTCAATAGCCCCGTGCTTTCGAATTCTATCAACTGAGGGTTTCCTCAACCTCAACGGGTCAACTACAGGTGTAGGGGTTGTATTAGTCGGGGGTGGAGGATGTGAAATAGCTGGATTAGTCTGAATATACTGAGTAAGCCAATCGTTCATCATAGCATAGAAGGCTTGTTTAGCCCCATCATTTTGATTTCTAGCATTCGGTTGAGAGTCCAAAGGCGCTGTCCCTAGTGCGGGAGCAGGCGCTACGCTCTCTACATCATCAGCTACTGCTC	-	b	a	b	-	-	b	-	b	-	b	b	b	b	b	-	b	h	-	b	b	b	b	-	-	b	a	b	b	b	-	b	b	-	b	-	b	b	b	-	b	a	-	-	b	b	-	-
*A07_25914458	TCTCCTGAGTACAAAATATGAAATAACCGGATTAAGAGCACCAAAACCACAAATCTAATAGTAAACATCCATAAATATGCTAAATATTTGGGGTAAAAACATGTATAATTTGGCGTTTATCAAATACCCCCACACTTAAGCATTTGCTTGTCCTCAAACAAAATTCTCACTTACTGCTAGAATTCATTATTTTCAATCACATAATCATTACTGATAATATTACAAACTATTCCATGGAAATTTATACAATGAGAATTTAACTATAGGGGCATTAAAAGCTTCAAACAATCTAAATCAGATA	b	b	a	b	b	b	b	b	b	b	b	b	b	b	-	b	b	-	b	b	b	-	b	b	b	b	-	b	b	b	b	b	b	b	b	b	b	b	b	b	b	a	-	-	b	b	b	b
*A07_25947476	TTACCCCATGTTTAATGCATTTTATAGATGATTTCTCATTAGAATTGGTGAATTCGATACTCCTAATGCTTTAATTTCATGTTTTGTACTCAAGCGATCACCAAGAGTCAAAAGGAGCAAAAAACGAGCCAAAAGGGACAAAATAGACCAAATCGAGAAGATGACAACGCCTAAGCCTTGCCTCACGGGCAGCTCACACGCCCGTGTCTTTCGAGATTGTCAACCAAGGCTTTCACGATTCACATGGCCTGGCCATTAATCCACACGGCCATGTGCAATTTAACAGATCGAACACAGCCTG	-	-	a	b	b	-	-	-	b	b	b	-	b	b	-	b	b	-	b	b	b	-	-	b	-	b	a	b	b	b	-	b	b	b	-	b	b	b	-	-	b	a	-	-	-	b	b	b
*A07_25955974	AGTCACAACACTCTTTAATACTGAATTAGCATGTTCAAGGACATTGACAACAACCGTTCACTCAAGCTTCTACTTCTGACCTGTTAGCAAAGCTTGAGGCATTAATACGAGAGCATATTACTCATACGGAAGCTATCATACAAAGGAATTCATCTTCCATTAGAGCTTTAGAAGTATAATTAAGACAACTTACTTCCAATTCAAATACTCAACCACCAGGCTCATTACTTAGTGACATGGAGAATCCTAGTCCGAGGGGGAAAGAACATTATAAGGCTATCACTTTTAGAAGTGGTAAACA	b	-	a	b	b	-	b	b	b	b	b	b	b	b	b	b	b	-	b	b	b	b	b	b	b	b	a	b	b	b	b	b	b	b	b	b	b	b	b	b	b	a	-	-	b	b	b	b
*A07_25957002	TGACCATCTTTAGCCACCGACAAAACTCTTATTAATGTTTATAAAGGTGAACTAACCATGCGACTTAATGATGAGCAAGTCACCTTCAGTGTTTTTTAATTTATTCAATGCAAGGACAAAGAAGAATGCCATACCGTTGATTGCTAGATGATCTAATTGAGGAAGAATTCAATGACCAAAGCACAGTACTTTCTGAATAGTTTGCAGTGACATCTAATGGCGAATCCTTAAACGATTGTGACAGTATGGCTGAAGTTAATAATATTGAAATCAAGCATGGATGGCAGATTGAATCCTTAGA	b	-	a	b	b	-	b	b	b	b	b	b	b	b	b	b	b	a	b	b	b	b	b	b	b	b	a	b	b	b	b	b	b	b	b	b	b	b	b	b	b	a	b	b	b	b	b	b
*A07_25997601	GTTGATGTTTGACTATGATATGACGATGCATGACTTTGGATTGTGAAATGATTGCAAAATGTTCTGATATGTTCGGTAATGCCATTTAACCCTATTCTGGTGATGGATATGGGTTAGGGGAGTTACAGAATACCATAACTTCAGTGGTACCGTGAGAGAATGTTACATGGGAATTTTTCCAGGCTGAATTCAGGAAGAAGTATGTGAGCCATAGATTTATGGATCAAAAAAAGAAAGAATTTCTAGACCTCAAACAAGGAAATATGACTATGTCTAAATATGAACGAGAATTTGTTCGACT	b	-	a	b	b	b	b	b	b	b	b	b	b	b	b	b	b	-	b	b	b	b	b	b	b	b	a	b	b	b	b	b	b	b	b	b	b	b	b	b	b	a	b	b	b	b	b	b
*A07_27469506	GTGAAAATTTGCTTAAATATGTGTTTTTGGACTGAATTGAATGAATCAATGAACAAATTAATTAATTTTGAATTCATATAGATCCTGAAAGAAAAAAATCGGATTTAGATTAGGGGAAATCGAATGTTATTGAATAGTCGACCTGATACATCAATCCCTAATACGAGGTAAGTTCATATGCAAATAAATACCTTTAAATTGATTTATAAATGTTTATTTGTCATTGAATTGCTATGAATGTTGAACGAGCAAATATGAGCAAGAATCCACGAAGTTACGATATTCGAAAGTCCCGTACGAA	b	-	a	b	b	b	-	b	-	b	-	b	b	b	-	b	-	-	b	-	b	-	-	b	b	b	a	b	b	b	-	b	b	b	-	b	-	b	b	-	b	a	b	-	b	b	b	b
*A07_27605688	TACTCAAGATTGTCGTTAGTGCTAGTGTCATGAACTTAGATTTTTCCCACGTGATCTGTGCGGCCTTAGGCAGTTTCTTTCCTAAAAAATGTTTAAGTTAGCCTAACTCGCAACAATTGAAGATTCAACAGAATTCCTCTAAGGCACCCACGAAGAACAACGGAAGAATAAAGTAAGAACAAACTCGAAAGATGAATAAAAGCCACAGAAAAGCAAGAATACTTGAGAGAAAAGTTTGAGTTAATGCTCTCAAAATTCTATTAATAACTGAATGAATTACAATGAGGGGAAAGGCCTCTAT	-	b	a	b	b	-	-	-	b	b	b	-	b	b	b	b	b	-	b	b	-	-	b	b	b	b	a	b	b	b	b	b	b	b	b	b	-	b	b	-	b	h	-	b	b	b	b	h
*A07_2769610	CTCAATTTTATAGCTATTTCCCTATGAGTGACCATAACGACCCTATTGATATAATGCCCTAAACCATTACTGGTGACATCACAGTTTCAAAAGGTTCAGTTGATTGGTGCTATTCAGGAATATACAAACAAACCTATGGAAAAAGAGAATTCACGACTGCGATGTCCTGCTCGACCACGACCATAGCCACCACGACACCGACCACCACAATAACCTCTTCGCTTGGCGCCGTGATTGTGGAACCCAACCTCTACCACCACTTTCACCTCTGTCTAATGTCACATGCATATCGTTTCCAATG	a	b	a	a	b	b	b	b	b	-	a	b	b	b	b	b	b	a	b	b	b	b	b	a	a	b	b	b	b	-	b	b	b	b	b	-	b	b	a	b	-	b	a	a	b	a	b	a
*A07_27749489	GTCAAATTGCAATGATTTGAAACACTTATTTTTATACTATTTTGGAAACCCAATGACTCGATCATATGGATATATTAATTACAGGATTTTCAATCCTAACAGGGAATGGAGGAAATGGATTCTCAATTTAAAGTGAGCAAACAGAATTCCATACTTGATCTCATAGATACATATGGAATTCTGCAGAAAACCGTATTCGATGAAAGTCATATGTATGTCTTGGAGGAAGATCTTTCATATTTTTTAAGATCCACCCTACAATATAGGGTCAAAAAGTCAAAATAAGTTATTTTAGCCCTTA	b	-	a	b	b	b	b	b	b	b	b	b	b	b	b	b	b	-	b	b	b	b	b	b	b	b	a	b	b	b	h	b	b	b	b	b	-	b	b	b	b	a	a	a	b	b	b	b
*A07_27757466	TGGCACCGTGGCCCGCCCATCATACCCGCCTTTTCTTAGCCTATAAACTTCCTTCAAATTCCGGCACCTATTTACCCTATCCATGGTAGGAACCAGGATATCATTGTCCTTGTCGGGGACATCTTTGAATTCCCAAGAGCCGTCGAGACCGTGGCCTGCGACGGAGACGGGGACGGCTTCTTCGAGGCCCTTGAGGGCACGGACGATTAGGGTCCGGTGGGCCCATGGACAGGGGAGGCCCACGTAGAGGTGAAGTTTGGTGGTTGCGGCGGTTGGGTTGAGGCGGAATTTTGAGAAAGGC	b	-	a	b	b	b	b	b	b	b	b	b	b	b	b	b	b	-	b	b	-	b	-	b	b	b	a	b	b	b	b	b	b	b	b	b	h	b	b	b	b	a	a	a	b	b	b	b
*A07_2788024	TAGTTTTGTGGTCTAGCAGCCGTCAAGCAAAGAAATCTCTCAAAAACAGTTTTGGGGATTTCTTCCGTTCATTGTCAACTGGGTGGATTACGTAGAGGTCGGCATTTGAAAAGTTGAGACTTGGTTCGATAGCGGTTCTGAATTCTCGTTGTCGAGGCGTCGCTGTCTACTCAGATTGAAGTTTCGGTAATTCCGAAACTATCATTATAATATCATTTTTCCCGATTCGTTCCTCGCACATGGATCCATGGTTTAGATTGCCGGAATTTTATTTTTCTGCTGCGCCTTGGGGGCACCGGCA	-	-	-	a	-	-	-	-	b	-	a	b	b	h	b	-	b	a	-	b	b	-	b	-	h	b	b	b	b	-	-	b	b	b	b	-	h	b	-	-	b	b	-	h	b	a	b	a
*A07_28014725	GACACCAAATTGTTTGGTGATTCGGTAGACGAGTTTGGGGAACTTGTGGTGTGTAGTAGATGGATGGGTAGGGCCTTATTGCATTGTAATTATCATCCATGCATATGCATAATTGTTGGAAGCACCATGATTCTTTGAATTCTGTGTATTATTGTGATTACCAATAATCTGTTAGCTTTTATGCTCAATTGTTAAATTGGTTTCTTGCATGACTTGTAAGTTCTGCATACTTTGTTTGCCTTTTGTTAAGACTAACACTTTCCTTTTATGCTTATCCCATTAGTTAAACATTTTTTAGGTA	b	b	a	b	b	-	b	b	b	-	b	b	b	b	b	b	b	a	b	b	b	b	b	b	b	b	a	b	b	b	b	b	b	b	b	b	h	b	b	b	b	h	a	a	b	b	b	b
*A07_2802474	CTGGAAGGTACTAGTTGAAAAAGGGTTGCTCTGTCGTTTTAACGGAATAGTTGAAGGAAAAGATGCAAAAAGTCACAGTTTTTGTGAGTTCCATGGCATTGAAAGGCATGACATTCAGTCCTGCGAGGAATTCAGAAATTTACTACAAAATATGATGGATAACAAGGAGATTGGGATTTTTTGTAAAGCCAAAGAGGCCGATAGTGGAGAAATATGTGCCTCTGACAATCAATCATCAGGTTTCTCGTATAGCGCCGACCGACCGTTAATAATTTATTATGACGCGAAGAAGGAGCCGGTG	h	b	a	-	-	-	-	b	b	-	a	b	b	b	b	b	b	-	b	b	b	-	b	a	a	b	b	b	b	b	-	b	b	b	b	a	b	b	-	-	b	b	-	-	b	h	b	a
*A07_28915828	TAAGGGGCCACGCGGAGTAGAACACAAGAATTCCTCGAAGAATGCCAACGGATTCAGCTCAAAAGTAGGATCTCCTTAAAGACTGAAGATCTCCCTTCAATTTCTCTTGAAGTTTTTGGGTTTCTTTATGTTTTGTTGTTTTCCTATTTTTGAGATGTTTTCCTACTACATTATGAGCTAAACTCCCTAAATACCTAGAGAGGATGAAATCTATAATGGATCTTGTTATTTAATTATTTGAATTACACTATAAATACTTGTTCTTGTTCTTAATTATGCATTCTTAATTCTTGCCTTAATA	b	b	a	b	-	-	-	b	b	-	b	b	b	b	b	b	b	a	b	b	b	-	b	b	b	-	h	b	b	-	b	b	b	b	b	-	h	b	-	-	b	-	-	-	b	b	b	-
*A07_28947677	TTTTAAGAATTCTGTAACACCTCTAACACGAATCCGTCGTCAGAATAGGGTTACGAGGCATTACTAGATAATACACATCATTCACATACATTTATGCATTTATAATCAATATCCATTCAACTCATCCACATTGTCCCTTATAAGGTCTTACGAGGCCTTAATACATGCTTAAAAGTGGTTCAAGACTAAACTAATAACATTTGCAAACATTGGGAAACTTATAAAAATTTCAATCATTTAAAGGTCACATGCCCATGTGAACAGGCCGTGTGCCTCACACAGCTATCAGACACACCCGTGT	b	b	a	-	b	-	b	b	b	b	b	b	b	b	b	b	b	a	b	b	b	-	b	b	b	b	a	b	b	b	b	b	b	b	b	b	h	b	-	-	b	a	-	-	b	b	b	b
*A07_29170120	TTAGACATTTTATGCATAGAATTTCTTCATGAAACTTTCACACAAGCATGAATTCATAACATAAACCTCATAATAATCATAAAATAATTATTTCTATCACAAATTTCTGGTTTCGAAACCATTGTTCTAACTACGCCCTAATTCAGGATGTTACATGCTGCATGAGTGTGTGTCAGTGCAATTACGTACCCCTTGGGGGTTTGTTGCACTCCATCATTAATTCTCAGGAACAAGGGTACAGTAATGTAATAATATCCCTTATTCCAAAAAAAATGTATATATAATATATAAACACTTAGTA	b	-	a	b	b	b	b	b	b	b	b	b	b	b	b	b	b	a	b	-	b	b	b	b	b	b	a	b	b	b	b	b	b	b	b	b	h	b	b	b	b	a	h	a	b	b	b	b
*A07_29436788	CAAGTCAGTCACACAGTCACAATACAGTTTGGTTATACAGATGCAAACAGAGTATACAGAATTCACATAGGTACAAGTGCTTTTTAGTCGAACAGTAGCATATTCAGTCACAGTATTACGATCAGTCACGGTATCTGTAATTCTCAACCATTCTCAAGTTTTAGTTTAGATAAACAAATCAATCAAATGTGTATGAATGCAGTTGAGTTAAAGAAAAAACCCACCCATCTAACCAACACACCTCTCTGTCCCCCATCACTCCTCATAAGAGCTTTGAGCTCCTCCCGCCAAACACTCCACT	b	b	a	b	b	b	b	b	b	b	b	b	b	b	b	b	b	a	b	b	b	b	b	b	b	b	-	b	b	b	b	b	b	b	b	b	h	b	b	b	b	a	a	a	b	b	b	b
*A07_31340571	CCCGTTGAGTTCCTAGGAAATCTTGATGGAATACCCATTATCCGTCAATTCTTACGAATGATCATTTCATATATATGCACTCCCACAAACCTCACATCTTATGGGAGGATTACCTGTCCAGGCTAAATTCCCCATATCATGAATTCATAAGGTGTTGTTGAGATTACCAGTCCAGGCTAAATCCCTTATAGACATACACCATTACTGAGCTTGGATCTGAATTACTAGTCTAGGCTAAATTCAGACCCTAATCGGATTACCTTTCCGGGCTAAATCCATAATGCACACATATTCTTCGGGA	b	b	a	b	b	b	b	b	b	-	b	b	b	b	b	-	b	a	b	b	b	b	b	b	b	b	a	-	b	-	b	h	-	-	b	-	b	b	-	b	-	a	a	a	b	b	b	-
*A07_31476141	CTATTTCAAATCATTATACATTTCCGTACTACCCAGATGCACAGATAAACGACTGTTGTGAGCTTCGTTCACAGTCATCTGAATCAACTCTGGACTTCTCAAAACACAAGTCTAATCTCTGAATTTTAAACAATCGTCATTATCAACTTGAAATTTAGAATCAGAATTCAAATCACACTGAGCTCATTTTGCTATTATCTCATTATCAACCATTTAAACATCAATAATCTATTGTAAAAACAACGATATCACTTTCAATTCTGCTAAAACTGAACCATCATCACACAAAGCTAAATGAGTA	-	b	a	b	b	-	-	b	b	-	b	b	b	b	b	b	b	-	-	b	b	b	b	-	b	b	a	b	b	b	-	b	b	b	b	-	h	b	-	b	b	h	-	-	-	b	-	b
*A07_31655715	GAAACTTTAACCACAAATTCAGTGAATTCAATAGGTAATGTAATGCCTCAAATTTGGGCCTAAAAGGAGTAAGCCTTAAGCATGGGAACAACTACGAGACTGCAAATAAGTATTTAGTTGTGCAAGAAAATGGCATAAATGCATGCTAGCTTTAGTGGTTAAGTGCCCTGAGAAGTGTTGGAGAAGTCCTGGGCTCAAACCTAGGCTTTAGCAATAATTTTAATTTTAAATGAATAGGGCCCTTGGTTTTAGATAGTAGGCTTCTTATATTAAATTAAGTGATATATGATACAAAGAGAGT	-	b	a	b	b	-	-	-	-	b	b	b	b	b	b	-	b	a	b	b	b	-	b	b	b	b	-	b	b	b	h	b	b	b	b	b	h	b	h	-	b	a	-	-	b	b	b	b
*A07_31888526	AAAAATTGTAACACCCCTAACCTGTATCTATCGCCGGAGTTGGGTTACGAGGTATTTCCAGTGAATTCACAACATATAGCATACATTTACCAAACATAAATCATTCATTCTCATAAATCATTCAACACAATCACATTGTCCCTTATAACGGCCTACAAAGCCTTAAACATGCTTTAGAAGTGGTTCAGGATTAAACCAATAACATATGAAAATTTTTGGAAACTTAGAAAAGTATAGGGGTCACATGCCCATGTGAACAAGCCGTGTGCTTCACACGGCTCCAAACACGCCTGTGTCTTAG	b	-	a	b	b	-	-	b	b	b	b	-	b	b	-	b	b	-	b	b	b	-	b	b	b	b	a	b	b	b	-	b	b	b	b	b	-	b	-	-	b	a	-	-	b	b	b	b
*A07_31903544	ATTAATACCACAAAATATCTAAATGGTCCACATGGTAGATGAATGGACCCACATATATCACCTTGAATACGTTCCAGAAATGCGGTAGATTCAATCCCAACTTTAGCTGATGATGGTCTAATAATAAATTTTCCTTGAGAATAAGCGACACAAGATAAATCCTTGAATTCAAGAATCTTTTGGTTCTTTAATGGGTGTCCAATTGAATTCTCGATGATTTTTCACATCATAATAGATTCGGGATGGCCTAATTGGTCATGCCAAATAGTAAAAGTATGTGGTTCTACAAACTTCTAGTTTG	b	b	a	b	b	-	b	b	b	b	b	b	b	b	b	b	b	-	b	b	b	b	b	b	b	b	a	b	b	b	h	b	b	b	b	b	h	b	b	b	b	a	h	a	b	b	b	b
*A07_31970690	TAAATTCCACTTGGAAGAATTCCCATGTGATACTCTCTCTTGGTGCTACTAAGGATACAGTCTTCGACTGATGGTATGCAGTGTCCTTCAATAGCGACACTGAACATTTCAAACTTTCCTTAGGAGTACATGACAGTTCGTCGAGAACTCTCATGGTATTCTCAAGCCAAACTTCGGCACATTTTGGATCGTTATCAACTGTGGCCCTAAACTCTTTGGCCCCATATTTCCTAAGTTTATCTACAGGGGCCTTCCCAATTCTCACGGGTACCACACCTTGTGGCACTTCTTCTTCAGGTCA	b	b	a	b	b	b	b	b	b	b	b	b	b	b	b	b	b	-	b	b	b	b	b	b	b	b	a	b	b	b	b	b	b	b	b	b	h	b	b	b	b	a	a	a	b	b	b	b
*A07_32118994	GTCTGCCCAGTACCTCAGGCCAGTGCTCTCTTTCCTAGGCCCAAACCATTACCACCCTTAGCTGCTCCACGACCCCTAGGTGGCTGCTGAACTACTTTCTATGGTTGCGCAGGACCTGATGTCAGAGCTTGCACCTGATCAGCCCTTAATGGAAACTCTTGAATTCGATGCTCTAAAGACCCACATCTTAGACAGGCCCCAATCCCCCCCAACACTCGCCCAGTCAGCGTCTACCACAATCACTGCAAGGCTATAACCCAGTCGGAGCAACAGAAGAAATAGGGGCCCCCACTCAAACTAG	-	b	a	-	b	-	-	-	b	b	b	b	b	b	b	b	b	-	b	b	b	b	b	b	b	b	a	b	b	b	b	b	b	b	b	-	h	b	-	-	b	a	-	-	b	b	b	b
*A07_32222005	AAGAATTCATAGCCATTTCACAGAGTAATTCATGAGCCTAACCATGCCCATTTTTTGTATACATATCATGTTTCATTTCCATGATTTTGTACATACTCCGCATTCATTATTTCACAGAAACAGAGTCTTTCATATTCAGAAATTTAGTACGATATAAACGTACCTGTATAGATTATACATTTCATGTATTCTTTCCCATATCTTGTACTCTATCATCATACGGTTCAGAAACGATACAGATACTCACTAACGACGTCCTGTATTGATTTCGTACAATGCCGACGTCCCGGACGTAGTCTTA	b	b	a	b	b	b	b	b	b	b	b	b	b	b	b	b	b	a	b	b	b	b	b	b	b	b	a	b	b	b	b	b	b	b	b	b	h	b	b	b	b	a	a	a	b	b	b	b
*A07_32352576	GTGGTCTACCCATTCCTATATTTGTATTTGTATAAAATTGATACCCAGTATGAACATGCTAGTTGAGTCCACTGAAATTGTGGTAAAAGTGTTTAACCCAATAGGCAAACATGTATTAGTAGACCAAGTTTGCAAAAACTGTCCCTTGACAATTAGAGGTCATTGTTTTTCAGCTAACCTTATGTTATTGCTGTTTGATGAATTCGATGTAATCCTCGGTCTGATTGACTTCTCATGGTGTTGTAGTGGATTGTGACGAAAAGTCATCGAGTTGAAATGTGAAAGCGAGGATGTTCTTCGG	-	-	a	b	b	-	-	-	b	b	b	b	b	b	b	b	b	-	-	-	b	-	b	-	b	b	a	b	b	b	-	b	b	b	b	b	h	b	-	-	b	h	-	-	b	b	-	b
*A07_33213509	ATGTAGCATCATTCCAATAGTGGAATTCATAGCCCAAAAAAAGGTAAATGATATTCTCTCATTGGCATTACATGATAGATGAAAAGTAACGTGGCCATAGGTTGTTTTTCTTTGTGATAAATAATTTAATTACTATTTAATAGTAATTGAATATTTATGAAAGAAGATGTAATTGTTACTATGAGATAAATAGGATCATATTAGGAGAATGAATTTATCCTAAAAAGACTAAGGATATCCTATGAGGGCAACACACTTATGATAAGGTCATTGGAAAAACACTAATCAAATAGCTTTTGTA	b	-	a	b	b	b	-	b	b	b	b	-	b	b	b	b	b	-	b	-	-	b	b	b	b	b	a	b	b	b	h	b	b	b	b	b	-	b	b	-	b	a	a	a	b	b	b	b
*A07_33668733	GATCAGTTACAAGAAATCAGGTAAACCTTAAAATGTTATCAGATATTCTATGATGTTTCAAGAGATTTGATAAAGTCTAAGAAATTCAATAATTTTCAAACGATTCAGTAATCTTGTAAGGAATTCAGTAATTGTTTAATAGATCTTGTAATTTGCTTAAGAGATTTAGTAACTCTATTAGAAATTAAGTATTTTTGTATGAAGTTCAAAATTTGTAAGAAATTAAGTAATTTTGTTAATAGATTAAATAATTACATAAGAAATTTAGTAATTTTACCTACTACTTGTTTAGTAAGTTCTA	b	b	a	b	b	b	b	b	b	b	b	b	b	b	b	-	b	a	b	b	b	b	h	b	b	b	a	b	b	b	b	b	b	b	b	b	h	b	b	b	b	a	h	a	b	b	b	b
*A07_33812535	GTTTAGTTCATACTTATAAAAGAAAATATCTCAAAAGCATAAAGATAATAAAACAGAAGAAAATCAAAAACTCCTGAAGGAACTTGAAGGGAGATCTTCAATCTTGATGATGAATTCGACTTTTGAGATGGATCAATCGGCTTTCCTTGAGTAATTCCTTACTTCCTACTCCGCGTCCCTTCTAAGTGCCTCCTCAGGTGTTTAAATAGGCTTTTGAATGCCTAAGAGCCCTCAAAATTGGCCTTTCCAAATAGGGTTATACTTGGACTTGGTAGGGACACGCCCCGTGTGCGATTACTCT	b	b	a	b	b	b	b	b	b	b	b	b	b	b	b	b	b	a	b	b	b	b	b	b	b	b	a	b	b	b	b	b	b	b	b	b	h	b	b	b	b	a	a	a	b	b	b	b
*A07_33826887	GTTACATGGGAATTCTTTCAAGAGGAGTTCCGAAAGAAATACATCAGTGAACGATTCATCGATCAAAAGCGTAAGGAATTTCTTGAATTGAAACAAGGCTACATGTTAGTCACAGAGTACAAAAGAGAATTTGTACGGCTCAGTAAATATGCTCGAGAGTCCGCATCCTCCGAGGCTAAAATGTGTAGAAGGTTTGAAGATGGACTTAATGAGAACATTAGAGAGCTGAAGGAATTTTTTTTGCTCGTTGATCGGGCTTATAAAGCTAAGGAACTGACCAAGGAAAACAGAAAAGTTGAGG	b	b	a	b	b	b	b	b	b	b	b	b	b	b	b	b	b	a	b	b	b	b	b	b	b	b	a	b	b	b	b	b	b	b	b	b	h	b	b	b	b	h	a	a	b	b	b	b
*A07_34061008	ATGCACGACAGTTCATCAAATACCTTGATGGTATTTTCCAACCAAAACTCTGCTCTCTCCGGGTCATCATCTATGTTACCCAGGAATTCCTTTACCCATTGCTTTCGTATCTTGTCTACCGGAGGCTTTTCCCTCCTAAACACATTCTCTCATTGTGGAGCTACAGGAGCATAGTGAGGAATCGGAGGAGGTGGGGGAGGTGGAGTGTTCGGATTCGCATGAACAAACTCCGTGTACCAAGCATCCATCATTCGGAGATAGGCTTCTCTAGCCCCTCCACCTTGGCCCAAAGTCATAGGGC	b	b	a	b	b	-	b	b	b	b	b	b	b	b	b	b	b	-	b	b	b	-	b	b	b	b	a	b	b	b	b	b	b	b	-	b	b	b	b	-	b	a	-	-	b	b	b	b
*A07_34074743	GCGGTTCACATCGTGATTTTAGAGAAAGTTACAGGAAGCTCTTGGTATGTGATTGCATTTTAGCACTGCATTTCACCCTCAAACTGATGGTTAGTCTGAGCAAGTGATGCAGATTCTCGAAGATATGCTTCGTTGTTGTGTATTAGAATTCGAAGGCAACTAGGAAAAATATTTATCGTTGGTCAAATTCGCGTATAATAACAGTTTCTAGTCGAGCATAAAGATGGCATCGTATGAGGCTCTGTATGGTCATAAATGCCAAACTCTGTTATACTAGACTGAGCTCAGTGAGAAAAAGATA	-	b	a	b	b	-	-	-	b	b	b	b	b	b	b	-	b	-	b	b	b	b	b	b	b	b	a	b	b	b	-	b	b	b	b	-	h	b	b	-	b	h	-	-	-	b	b	b
*A07_34222177	ATCACATAATCATTACTGATAATGTTACAAGTTACTCCACAGAAAATCATACAGTGAGAATTCAACTATAGGGGCATTAAAAACCTCAAACAATCTAAATCGAATATTTTGATAATAAAATCATAGGTAATCTCCTTTCTCTAAGTAAGTAACTTTAGTCCTAAATATACAAGAGATGACATCCGCACTAAAGATTCACTCAAATCACTCAAAGTGTTTAAGGTTCAAGATTAAGCACTCGATTTTCTAACATGAGAAGTTATTACCATAGGCTTGCATGAAAATAAAATCTCCACCACTT	b	-	a	b	b	b	b	b	b	b	b	b	b	b	b	b	b	-	b	b	b	b	b	b	b	b	a	b	b	b	b	b	b	b	b	b	h	b	b	b	b	a	a	a	b	b	b	b
*A07_34354454	AGCTGGAGGAATTCTGTAAGAAAAAAGCAGCCGAGAAAGCCAAGAAGGCAACATCTCCCTCCCAAACCAATGTTTCTGATGTTAGCTTAAATGAAAAACAACAATTAGAAATAACATTTCTGAAGTGTACTGCTTGTAATAACAATTTATAAACATTTTTTGAAGTGTACTTTTTGATGTCTTTTAATAACAATCTACCTCCCTTGGGCAAGTTATACTGCTTGTAATAACAATTTCCTTACTAACACAAATAAACATTTTTTAAAGTGTACTTTTTGATGTCTTAGAAATATGCCATTAT	b	-	a	b	b	b	-	b	b	b	b	b	b	b	b	b	b	-	b	b	b	-	b	b	-	b	a	b	b	b	-	b	b	b	b	b	h	b	-	-	b	a	-	-	-	b	b	b
*A07_34538997	CAGTTGAAAGGTGCAACAGTGTTTTCGAAGATTGATTTGCGGTCTGGTTATTATCAGTAACGAGTTAAAGATTCGGATATGCCGAAAAATGCTTTCAAAACAAGGTGTGGACATTATGAATTCCTCGTTATGCCTTTTGGATTAACTAATACTCCTGTAGTCTTTATGGATTTGATTAATCGGATCTTTAGATTGTATTTAGACAGATTTGTTGTTGTGTTCATTGACGACATTCTGATCTATTCACGAGATGAGTCTGAGCATGTCGAACATTTGAAAATGTGCTTCAAACATTAAGAGA	b	-	-	b	b	b	b	b	b	b	b	b	b	b	b	b	b	-	b	b	b	b	h	b	b	b	a	b	b	b	b	b	b	b	-	b	b	b	b	b	b	a	a	a	b	b	b	b
*A07_34938769	CAGAGTAAAGAGCTAGTAGGTGAGCTCGTAGTCTTGGTGAGCTCATAGTTTGTATGGATGGTCTTTTCACAACACTCCTCCTTGAATTCCATACTTCGAAGTCCAATATCATAATGTAGGTTTTCAAGCCTCATTGATCTTGTGAACTGCAGATTACCAAGGTTACTTCCTTGGCTTGTTCCACTTCTCTCACAAAGTGATACTTGATTTTGAAGTGTTTTGTTCTTCCATGGAACACCAGATTTTTTTTCAATTGTAACAACATATTTATGATGACAATTAATCTCTATTGCTTCATTTT	b	-	a	b	b	b	b	b	b	b	b	-	b	b	-	b	b	-	b	b	b	b	b	b	b	b	a	b	b	b	b	b	b	b	b	b	h	b	b	b	b	a	a	a	b	b	b	b
*A07_35244749	TCCATAAAAACGGTAGGAGCATTAGTTAGTCCAAAAGGCATAATAAGGAATTCATAATGTATGTACTTCTTTCTAACTGCAATTTTCGGCACGTCTGAGTCTTTAACTCTCAACTGATAATAACTCGATCTCAAATCAATCTTCAAAAACACTGTTGCTCTTTTCAACTGATCAAACAAATGATCTATTCTCGGTAAGGATACTTGTTTTTTTATCGTAACCTGGTTGAGCTGTCAATAGTAAATACACATTCTCATTAACCCGTCTTTCTTCTTTACAAACAATACTGGCGCACCCCAGG	b	b	-	b	b	b	b	b	b	b	b	b	b	b	b	-	b	h	b	b	b	b	b	b	b	b	-	b	b	b	b	b	b	b	b	b	h	b	b	-	b	a	h	h	b	b	b	b
*A07_35507490	GGAGCATCTCATTAGTCGATACTGGTGGAAAAAGCATGGAGGTCATGGGGGAATTCATTGGTGTGATTGGTCAGTTACTTGTGCCTCGAAAGACAACGAGGGTTTAGGTTTTCAAAAGTTTTCTCATTTTAACATAGCGCTTTTTGTGAAGCAAGGTTGGCGGTTGCTAACAAATCCACACTCCTTGGTGGCACCCGCTTTAAAGGCAAAATACTACCCGAGTAGTGATTTTATGAGATCGCTTTTGGGAGCTTACCTTTCTTACCTGTGGAAGAGTATCTGGGCAGCGAAGGGTTTGCTT	b	-	a	b	b	-	b	b	b	b	b	b	b	b	b	b	b	-	b	b	b	-	b	b	b	b	a	b	b	b	h	b	b	b	b	b	h	b	b	b	b	a	a	-	b	b	b	b
*A07_35685781	GCTAATATCGGGGATCAAGGGATGTCGGAGGCATCAATCATACTATCACCTGAAGCTTTTGGTATAGCTAGTTTAAATGTTTTGATTGTGGCATGTATAGGGACTTGTGTAACATCATGATTTTCGAGTTTTTTGCGATTCTCAATATTTTGGTAAAGTTTTTTAAAATTTGGTATTTTGTTATGGAATTCATAATTTGAGTAGGTAAATGGGCTTATGGAAGGCCCATGTGCTGGCCAAAACCCGGTGGAATTTTTGAATTTTGGACTTAAGAAGTTAGGGGCCTTGGATAGGTGGTCTT	b	b	a	b	b	-	-	b	b	b	b	b	b	b	b	b	b	-	b	b	b	-	b	b	b	b	a	b	b	b	-	b	b	b	b	b	-	b	b	-	b	a	-	-	b	b	b	-
*A07_37076760	ACATCGTCAAAAACGCCATTGATCTTAAAGACGTCGCAGAATTCCAGAAAATTTGCTAAATGAGTGTTTGGATCCTTGTCCTGCAAACCATCAAACTGAATAAACTGTTGTATCATTTGAATAGTTTTAGGTATACTCGATTTAGTTCATGTTAAATTGGGCTTAACATAGTCATGCATAGTACGAGGAGCAGGATTCTGATTCACTGGATTTGTGGCAACCACAGAAGGCAGCGGATTATTTTTATTTTCAGTCATCTCTTTGGTGTTATTGGTATCGTCCTCGTACTCTTCCTCTATAT	b	-	a	-	b	-	-	-	b	b	b	-	b	b	b	b	b	-	b	b	-	-	b	b	-	b	a	b	b	b	-	b	b	b	b	b	h	b	-	-	b	h	-	-	b	b	-	b
*A07_37100002	AGAGTACAAGAATTCTGAACCTGCCTTTGGTGTTGCGACACACCCCTGAAGCCATTCTGAATCTGAGCATACTGCCTTCAATGTCACGACATAGGCATTAGGATGTCGCGACATCGGTCCTGTACGTGAAACACTTATAAACCAAGGGCGTTTTGGTCAGAACAATCAAATGTTTAATACAAGAGCATTAATTGAACTAGGTTTGAGGACGACAACAACCCTAAATCTATAAATAGGCTCATTTAACACTTGTTATGGACGACTTTCATACTTTATAATTTTCCTTTTCCTTATGCTTTAG	-	-	a	b	b	-	-	b	b	-	b	b	b	b	b	b	b	a	-	b	b	-	b	-	h	b	a	b	b	b	-	b	b	b	b	-	h	b	-	-	b	h	-	a	b	b	b	b
*A07_37139222	TGAGAGATACTGCATATCAGTGGTGGAACACTTTGATATCAATTATTGCATATCAGTGGTGGATCATTTTGATATCAGTTAATGCATATCAGTGGTGGAACACTTTGATATCGGTGGTGTCGAGAGAAGAGTCACGTGGGAATTCTTTCAAACTGAGTTTAGAAAGAAATATATAAGCCAACGGTTTATTGATCAAAAGCGTAAAGAATTTCTAGAGTTGAAATAGGGTCGAATACGAAAGAGATTTTGTGAGACTCAGTAAATATGCTCGAGAATATGTCTCCACTGAGGCAATTATGTG	-	-	a	b	b	-	-	b	b	-	b	b	b	b	b	-	b	a	-	b	b	-	b	-	-	b	a	b	h	-	h	b	b	-	b	-	h	b	-	b	b	a	a	a	b	b	-	-
*A07_37160345	ATTTATGAGTCAAGTATGGCATTAGAAGTATTTTTGAATTAGTGAATTCTATGAATTAAAAGAATTTATCGGGTAAAATAGGTCAAAAACGAGGTATTGATACCTCGAATTTATAAATCAAGCCATAAATATTTTTAGAAATATTTATGGAGTGTTATGGAGTTAGTATTAAAGTTTCGTTAGGAAATTTAACGTTTTGATAGTTAATCAATTAAAAAGGACTAAATTGTAAAAGGTGCAAAACTTACTAAAGTGATTAAATATTTTAAATGACTAATAATGAAGGATTTAAAAGGCAATT	b	-	a	b	b	b	-	b	-	b	-	-	b	b	-	b	b	-	b	-	-	b	-	b	-	b	a	b	b	b	-	b	b	b	b	b	-	b	-	-	b	a	-	-	b	-	b	b
*A07_37201872	CGAACAAATATAAATCATAATAAAACAAGATATCATAAGATAGGGAGATAATTGAAACTGCCCTGAATGGTGGATGAATTTACCCGAATAGTGAAAAGCGGAATTGTAAAGAAATGTAGGTGTAGTGCAGAATTCTGAGCAACTGACAAGAAAATAAACATAATGCTGAAGAAGATTAAAGGGTTACTCGTTAAGAAACAACCATAATAATTAATAAAAAGTTCAAAATAGGAAAACGAAATAGACATAACAAGAAGAATAAAAATAAAAATAAAAATAAAAGATAAAAATAAATAAAAAT	b	b	a	b	b	b	-	b	b	b	b	-	b	b	b	b	b	-	b	b	b	-	b	b	-	b	a	b	b	b	-	b	b	b	b	b	-	b	-	-	b	a	-	-	-	-	-	b
*A07_37243046	TATCAATAATATCTCAAAATAATCCATAAGTATTCATACATTGAGAATTCAACTAAAAGTACATCAAAGTTTCAAACATTCCAAGTTGAGCATTTTATCACGAAAACATAGGTTTCTCCTCTTATCTAAGTGATTACCTTTAATCAAAATATCACAGAGTTTAACATCCTCACTAAAGATTCACTCAAATCATTCAAGGTGTTTAAGGACATCAGTAAAAGCACTCATTAGTCAATATGAAAAGTTATTACTATAGGCTTGCTTGAAAATCAAATCTCCACCAATATATATTGAGTTGATA	b	b	a	-	b	-	b	-	b	b	b	b	b	b	b	b	b	-	b	-	-	-	b	b	b	b	a	b	b	b	-	b	b	b	b	b	-	b	-	-	b	h	-	a	-	b	b	b
*A07_37250407	ACATGAAGTTAAAGGATTAAGAGCATCGAATTCACCAAATCTAAGGAGAAACCATTCATAAATGGGTTTAAGTATGGGATAAAAATATGTATAAATTACGGTTTATCATATATGGTTATAATATGGCCTAAATGTAAAATGTGCTATGTTAATCCTTCATACGAAAAGGATAATTTAGCATGTACTAAGTCGATGAGATGAGGCTAATATGCAATGAGTTATGCCAAGGTTGTTTAAGAGTATAATTAGGTCATGTTAAATACCATTGATGTCTATAAGTGTGTATGAATGTCAGAGGGTG	b	b	a	b	b	-	-	b	b	b	b	b	b	b	b	b	b	a	b	b	b	b	b	b	b	b	a	b	b	b	b	b	b	b	b	b	h	b	b	b	b	a	a	h	b	b	b	b
*A07_37263234	CATATGCATATGTTTCCCGAATAGACAAAAATTTAGCACTGATGCGAATTCTTGTGTTGTAATCCCTATTTTGGTGTGTTTAGGATGGATTAGCTCTTATGAGCATCTGGTGTGTTTTAGTTGGAATATGGACGTACTCATATCCGTAAGTCATTCATTAGATTGTAAATCCCGGTAAGGTAACTTGTTTAGTGATTTTGATGGTTTTGTCATGTATTTGAGTTTTGAAATTGAATTTTACAATTCACTAGTTGAGATTGTGGATGACAGGGAACACATGGAGTTGTATTATTATTATTTA	b	b	h	b	b	b	b	-	b	b	b	b	b	b	b	b	b	h	b	b	b	b	b	b	b	b	a	b	b	b	h	b	b	b	b	-	h	b	-	b	-	a	-	a	b	b	b	b
*A07_37264730	ATGTCTCGGTTGAGGTTGAAAAATGGAATTCGATGGACAAACCCTCTTTGGCATGTGAACTGAGATCCTGCATGTGTTGCAGTAGGATTTAGCCCGGACGGGTAATCCGTGATCTCAAGTATGAAAAGGAATCTAGCCCAGACGGGTGTTCCTTGAATGATCAAGCCTCTCAAAGAATATGTGTGCATTACGAATTTAGCCCGGACGGGTAATCCGATTAGGGTCTAAATTTAGCCTGGACTGGTAATTTAGATCCGAGCTTATTAAGGGTGTTTGTCGCTATAAGGGATTTAGCCTGGAC	b	b	a	b	-	-	-	b	b	b	b	b	b	b	b	b	b	-	b	b	b	-	b	b	-	b	a	b	b	b	b	b	b	b	b	b	h	b	h	-	b	a	-	a	-	b	b	b
*A07_37359432	CTAATATGTATAATTTCATGATTTATGAATGCATGATATTTGGATTTATTGATGGCATGAAAATGTATAAAATGCATCTTTGATAATGAATTGTTGATTATCGTCTCAGTTGAGGTTAAAAAGGGAATTCGATGGATCAACCATGTTTTACATGTGGAATAAGAACCTGCATGTGTTGCAGTAAGGACTTAGCCTGGACAGGTAATCCATGGTCTCAAGTATGAATAGGAATCTAGCCCGGACGGGTGTTCCTTAAATGATCAAGCCTCCCAAAGAACATGTGTGTACTATGGATTTAGCC	b	-	a	b	b	b	b	b	b	b	b	b	b	b	b	b	b	a	b	b	b	b	b	b	b	b	a	b	b	b	b	b	b	b	b	b	h	b	b	b	b	a	a	a	b	b	b	b
*A07_37388247	CTTGATCTATATGAATTCAATATTGACTTATTCAATCACATATTCTTTCAATTTAGTCCAAAAATGCACACTTAGGCATTTTCACACATTAGCTCCTAAACTTACACATTTAATCAATTTAGTCCCTATTTAACAAATACACAAAATTCACATAATTTCTTTAAACCCAAGCTTGGCCGAATTACATATAGGTCCCTATCAACCCAAAACTTTCTTTTATTTTACATTTTAACCCTTCAATTTACATATTTCCCAATTTAATCCCTATTTGACACTTTTGTCAAAAATCACTTTACAAAAC	b	b	a	b	b	b	b	b	b	b	b	b	b	b	b	b	b	a	b	b	b	b	b	b	b	b	a	b	b	b	b	b	b	b	b	b	h	b	b	b	b	a	a	-	b	b	b	b
*A07_37420429	CCCAAGTTGCTCTCTCTCTCGGTACCACAGGCACAAGAGTGTTCCACTCCTGGTAGGTCGAATCTCTCAAAAGCGATACTGTACACTTTATGCACTCCTCGAGCGTGCACGATAGTTCATCAAATACCCTGATGGTATTTTTCAGCCAAAATTCTACTTTCTCCAGGTTGTCATCTATGTTAGTCAGGAATTCCTCAGCCCCTTGCTTCCTGATCTTATCTACTGGAGGCTTCTCTCTCCTAATCAAGTCCACGCCTTGCGGAGCTATTGGGGCATACTGAGGAATCGGAGGAGGTGGGGG	b	b	a	b	b	-	b	-	b	b	b	b	b	b	b	-	b	-	b	b	b	b	b	b	b	b	a	b	b	b	-	b	b	b	b	-	h	b	b	b	b	a	a	a	b	b	b	b
*A07_37420548	TCAAATACCCTGATGGTATTTTTCAGCCAAAATTCTACTTTCTCCAGGTTGTCATCTATGTTAGTCAGGAATTCCTCAGCCCCTTGCTTCCTGATCTTATCTACTGGAGGCTTCTCTCTCCTAATCAAGTCCACGCCTTGCGGAGCTATTGGGGCATACTGAGGAATCGGAGGAGGTGGGGGAGGTGGAGCGTTCGAATTCGCATGAACGAACTCCGTGTACCAAGCATCCATCATTCGGAGATAGGCTTCTCTAGCCCCTCCGTCTTAGCCCATAGTCACGAGCTCACTCTCAACTGGCG	-	b	a	b	b	-	b	b	b	b	b	b	b	b	b	b	b	-	b	b	b	b	b	b	b	b	a	b	b	b	b	b	b	b	b	b	h	b	h	b	b	a	a	h	b	b	b	b
*A07_37566124	CTCATTAAGTCCGTCTTCAAACCTTCTACACATTTTAGCCTCGGAGGATACACACTCTTGAGCATACTTACTGAGCCAAACAAACTCTCTTTGGTACTCAGTAACTGATATGCGACCTTGCTTCAAATCAAGAAATTCCTTACGCTTTTGATCGATGAATCGCTCACTGATGTATTTCTTTCGGAACTCCTCTTGAAAGAATTCCTATATAGCCTTTTCCTTCGAAACCATTGAAACTAGCGTCTTCCACCAATGGTATGCCGTGTCTCTCAACAAGGAAATAGTACATTCAAACACTTTT	b	b	a	-	b	b	b	b	b	-	b	b	b	-	b	b	b	a	b	b	b	b	b	b	b	b	a	-	b	b	b	h	b	-	b	-	h	-	b	b	-	h	a	a	b	b	b	-
*A07_37760163	TTAAAGAATTAGGAGCATCGAATTCACCAAATCTAAGGAGAAACCATCCATAAATATGCTAAGCATGGGATAAAAATCTATATAAATTACGGTTTATCACACATTGAGTTGTTCTTTTGGGTTAGATTTAGTGTTACTTGGCAAGCTACCTTGTGGTCGTTCAGAAATCAATTTGGCAAGTTGGCCTATCTAAGTTTCGAGCCCTTGGATCGACGCTTGTTGATTCTTAAGTGTTGTTTTGGTATTCTAAAAATGAGTCTCTGACACCGAGATAAATTTCATTAGCATCTCCTAAAGGTTC	b	b	-	-	b	b	b	b	b	-	b	b	b	-	b	-	b	a	b	b	b	b	b	b	b	-	a	-	-	-	b	-	-	-	b	-	h	-	b	b	-	a	a	a	b	b	b	-
*A07_37836481	ACAATGGCGGCCAACTCTAAATCGTGTGTCGCTTAATTCTTCTCGTGTGGCTTTGGCTCTCTCGAGGCATATGCTATCACTTTGCCTTCTTGCATGAGTATGCACCCCAATCCATTTAAGGAGGCGTCACTATATACCATGAATTCTTTCCCCGATTTTGGTTGCACCAGAACTGGAGCCTCGGTCAACAAGGCCTTTAATTTCTCGAAACTTTGTTGGCACTTCTCTATCCATTCAAACTTGACGTCCTTTTGTAAAACCTTTGTCATCGGAGTAGAGATTATTGAGAACCCATTTACAA	b	b	a	b	b	b	b	b	b	b	b	b	b	b	b	b	b	a	b	b	b	b	b	b	b	b	a	b	b	b	b	b	b	b	-	b	h	b	b	b	b	a	a	a	b	b	b	b
*A07_37861473	CCACTGATGCATTAGAACGATTATATGAATCTCAAAATTTCTTCGATGAATATTGATACAACTTACTCATTGATCTCTTTCTCGAGTCTCTAGCTTCTGAATCTGCTTTTCTATTTTCTTTACTAAGATCCTCGACTTTACAGGCCCTTTCAACTAAAACAATGAATTCTTTTATTTTTATAATCTCGACTAGAAGTTTTATATCTTCATTCAACCCATTAATGAACCGTTTACACATAATCTCTTTGGTAGAAACATATTCCCGAGCATATTTGCTTAAACGTATGAATTCTTTTTCGTA	b	-	-	b	b	b	b	b	b	b	b	b	b	b	b	b	b	-	b	b	b	b	h	b	b	b	a	b	b	b	b	b	b	b	b	b	h	b	b	b	b	a	a	a	b	b	b	b
*A07_37878087	ATAGATAAGGAATCGAAAGCTGGTGCTTTAGATGTACAACTTTTGTAGTATCTAGTGTCATTTACAACAGTGGAATTCATAGCCCGAGACATGGGTAAAAAATATCATCTCATTGGCATTACATGGTTGATGAAAAGTAAACGTGGTCACGGGTTATTCTTCTTTGTGATGAATGACTTGATTACTATTTGATAGTAATTGACTTTTTTATGAAGGAAGATGTAATGGTTACCATGAAATAAAACAGGATCATATCAGGAGAACGAATATTATCCCAAAGAGATCAAGGATATCCTATGAG	b	b	a	b	b	b	b	b	b	b	b	b	b	b	b	b	-	-	b	b	b	b	b	b	b	b	a	b	b	b	b	b	b	b	-	b	h	b	b	b	b	a	a	a	b	b	b	b
*A07_37923110	AAGGTATTTTTGAAAGTGTCGCCATGGAAAAAGGTTCTAAGATTTGGTAAGAAAGGCAAGTTAAGCCGTCGTTTTATTGGACCTTACGAGATCACCGAGAAAATTGGGCCGGTTGCCTATCTCTTAGCTTTGCCATCAGAGTTGGAAAGAATTCACGATGTGTTTCATGTGTCCATCCCTCGCATGTGATTACTCCAACTAAGGTTGAGATCCAACCGAATATGACTTATGGTGAAGAACCGGTTAAGATTTTGGCAAGAGAAGTTAAGCAATTGAGGAATAAAAATATAGCTCTTGTGAA	b	-	a	b	b	-	b	-	b	b	b	b	-	b	-	b	b	-	b	b	b	-	b	b	b	b	a	b	b	b	-	b	b	b	b	b	-	b	-	-	b	b	-	-	b	-	b	b
*A07_37940065	GAGCGGCTAGGGTCATAGATGCCCGTAGCCAGAATGAGGGCTGCCCAACAGGAGGAAGGTGCATAATGAATATGACAGTGGAGATAGGGTAAATTGTCTGCCTCCATAAATTCGTCCGTATAAAGTCCCAAGGCAACTTCGAATTCTAGGACACTTAATTGACGCACTAGACCACCAAGACGAAATTGGACTGTGCCTAGGTTATTGAACTCTATCATAACTGTCTGTAACTAAAATGTAGAACAAATTTCCAAAGTGAACTCCAGGTACGTCAGCTCAATAATGTCGAAGAAGCGGTCTC	b	b	a	b	b	b	b	b	b	-	b	b	b	b	b	-	b	a	b	b	b	b	b	b	b	b	-	-	b	-	b	h	-	-	b	-	h	-	b	b	b	-	a	a	b	b	b	-
*A07_37977652	GGATAAATGGTTTGGGGATTATGGAAGAAATCACCTCAATATACGAAGACCTCCCCCGCCCCCTAAGCTACCTGATGAGGATGTTCCACGAGGTATGGCACCGGTTAGAATCGGTAAAGCCCCAGTAGATAAGCTTAAAAAGTATGGGGCTGAGGAATTCAGAGCGAAAGTTGATGATGACACTGAAAGAGCTGAGTTCTGGCTCGAGAACACTACGCGGGTGCTTAATGATTTGTTATGCACACCCGAAGAGTGTTTGAAGTGTGTTGTGTCCCTTTTGAAGGATATTGCATACAATTGG	b	b	-	b	b	-	-	b	b	b	b	b	b	b	b	-	b	a	b	b	b	-	b	b	b	b	-	b	b	b	b	b	b	b	b	b	h	b	b	b	-	a	-	a	b	b	b	-
*A07_37998253	GTGTGAAAATTTCGTTAAGAAATTTCATCAATTGAGTGTCTAATTTGGCTAGAACTACTAAATTGCAACAGGTTAAAAACTTGAGTTCTCTATGTTTAAATTGCCTAATTGCTATGAATTCTTAAATTAGAGGTCCTTAAATGGTAATTAGACTATTATAATTTGGTATGGACAAAACTGGACATGGTTAGATAAAATTTCAATTTTAAGTGAAGGGTATTTTAGTCATTTGGTAAATAAAAACAAAATTAACTAATAAAAAGATGTCTATCTTCCCAATTTCATCCTCCCATAGCTGAAT	b	-	a	-	-	-	-	b	b	b	b	b	b	b	b	b	b	-	b	b	-	-	b	b	-	b	-	b	b	b	b	b	b	b	b	-	h	b	-	-	b	a	-	-	-	-	b	b
*A07_38043130	TTGGATCATTCCGGTGGCCAATGTAGCTTTCTGAATTCGGCCATAACGACTGGGCTGGGTTTGGAGTGTTACAAATTTCATGCAAAGTCTAATAAGTAAGCAGCCTATGCTTTAAACTGAACTGTGAACTCATATGTTTTTCCTATTGTGTGAACCATGTTGTGGTTTGCAAAGTCTAAGTTGTGTTGTGAACTCTTAAATATGATGTTATGAGGTATGCAAGCCTACTTATGTTTGTTTGTGAAGCTTGCATGTTTACATTCTGTTTTCACTATTGCGTTTGAGTTAGCACAACTACTGT	b	-	a	b	b	b	b	b	b	b	b	b	b	b	b	b	b	a	b	b	b	b	b	b	b	b	a	b	b	b	b	b	b	b	b	b	h	b	b	b	b	a	a	a	b	b	b	b
*A07_38098127	AGTGCTGTAGACACCAAATTTATTCTTAAGAAACTCAAAATGACTAACATGAAAAATGTAGTAAAATATCCGTCATTTGATCTCTGAAAACCAGTTTCTTCAATATTCGCCTTCTATGAATTCCTTGTCGACTAGTGTAGCTTCAAGAGTTGCCTCTAATTGTTTCTTAGCATGCAATGCCATCTAAATCAAAATTCCATAATTCAAAATCATCACAAGTTGCTCTAGAAAAGTCATGAGAGTGGCCAGAGTGCTTTCCCTTCTTCCAAGATCTTATGTTGTCACTATCTTGCGATTAATA	b	-	a	b	b	b	-	b	b	b	b	b	b	b	b	b	b	-	b	b	-	-	b	b	b	b	a	b	b	b	-	b	b	b	-	b	-	b	-	-	b	a	-	-	b	b	b	b
*A07_38153280	TACCTCGGATGTTATAAAACGGAATACCTTATCCTAATCAGTATAAAATAGAAGGAGTTTAATAAGGTTTAAAAAACCTTATTCTAAAATAAAATAAAAGAAGATTAGTTCTATATGGATTTTACTTTTATTTTATTTTCCATTGTATTTTATTTAAATAAGAATTCGGGTCACTTAATTCTAACAATCTCCACCTTGACACAAATTCTCAATGAACAAGTTCTTCATCGCGAACTTTCAATGAACAAGTTCTCTACCTCTTCCATAAAACCCCTTAAGGGTTTAACTTCAACAATGAACA	b	b	-	b	b	b	b	b	b	b	b	b	b	b	b	-	b	a	b	b	b	b	b	b	b	b	-	b	b	b	b	b	b	b	b	b	h	b	b	b	b	a	a	a	b	b	b	b
*A07_38172057	GACGATTTTACCCCCAATAAAATTTTGACGATTTTATCCCTAGTAAAAATTCGAAAACAATATATTTAATATTTCACAACTCAACATGTTTAGTGTGACCAAATTATTTATTTTCATTTTTTGGCTTCAAAATAGCTCAAAAAATATACTCATTCTTTCGATCATTTTTAAGTAATTCACACAGAATTCCAAATGGATCATTCTCATTTCCATTTCCATTTTGGAAACCTACATTCATTTCCAAATGATTTCATTTCTCCATTTGGAGACAACCATAATCATTCCTAAATGTTTCTCATTT	b	b	a	b	-	b	-	-	b	b	b	-	b	b	b	b	b	a	b	-	b	-	b	b	-	b	-	b	b	b	-	b	b	b	b	-	-	b	-	-	b	a	-	-	b	b	-	b
*A07_38563367	GAAGGTGGACTTAGTGCCTACTGTGGAGGAGTATACAACTTTCCTTCTTTATCCAAAGGTTCAAGTCGACAAAATTTATTCCAAGGTTGCTAATGCCCCGGCTTTTGTAAAGAAGTTAATGAGCATCATTGGGATGAGTGAACAATGGGTTACTGCCCGAATTCAGCAAAAGGGTGATGGTAAGTGCATTCTTTAGGTGAGTTTGAGGGACCTAATCGTAGTACATCCAAATACAAAGACGAAAGTTGACGTTTTTACCTTGAGCATCTATGGTTTGGTAATTTTCTCAAAAGCTTTAAGG	b	-	a	b	b	-	b	b	b	b	-	b	-	b	-	b	b	-	b	b	-	-	b	b	h	b	a	b	b	b	-	b	b	b	-	b	h	b	-	-	b	a	a	a	h	b	b	b
*A07_39281084	ATGCTTAGTTTAAAGTTTTTTGGAAATGTGATATTTTGAAAAACAGTTAGCAAACAGACAGAATTCAGAATCAGTCTGGGCCGAAGCCCATTGCAGAATCAGTATCATATGCAGATATGCAGACAGATTACCAGCCCAATCCAACCAACACACCACCCGTACCAACCAGCACACCATGTGGGGATAAAATCAACCCACCCAGCCAACATACCAAGCTTAGCACCGATTGCGACACTAAGTCAACAGGACAGCACATAGCCGTAAACAGGACAGCACATAGCCGTAAACAGGACAGCACATA	-	-	a	b	-	-	b	-	b	b	-	b	-	b	-	b	-	-	b	b	-	-	b	-	-	b	a	b	b	b	-	b	b	b	-	b	-	b	-	-	b	a	-	-	-	b	b	b
*A07_39368197	GACCAATTGAAGGGAGCAACGATATTTTCAAAGATAGATTTGAGGTCCGACTATTACCAATTGCGCGTCAAAGAGTCAGATGTGCCCAAAACTGCTATTCGAATAAGGTATGGTCATTATGAATTCCTTGTTATGCCGTTTGGGCTAACGAATGCTCCCGTAGTATTTATAGACTTGATGAATCGAATTTTTCGACCATACTTGGATAATTTTGTTGTAGTGTTTATTGATGATATATTGATTTATTCACATAATGAGCCTGAGCATGCTGAACACTTGAGAACGATTTTGCAAACTCTGA	-	b	a	b	-	-	-	-	b	b	b	b	b	b	b	b	b	-	-	b	b	-	b	b	b	b	a	b	b	b	b	b	b	b	b	b	h	b	b	-	b	h	-	-	b	b	b	b
*A07_39401280	GGGCTACCATATGGGTGTGTGGCCAGCCCGTGTGTCTCACACAAGCGTGTGCTCAGCTCATGTGGAATTCGTCTCGACCGTATGGATCTTTCAATCAGACCGTTTCATCCGTTTTTGGCCCGTTTTATGCTCCTTTTGTTCCCCTATGCTCTCTTGAGTATAAAACATGAAATTAAGGGATTATAAGCATCTAATTCACTAAATTACATGATAAACCATCCAAAAAATATGCTAAGTATGCGATTAAAATGTGTTACTTTTATGGTTTATCAAATGTCTTTCCATAGATACAGTCGAGGTA	b	b	h	b	b	b	b	b	b	b	b	b	b	b	b	b	b	-	b	b	b	b	b	b	b	b	a	b	b	b	h	b	b	b	-	b	h	b	b	b	b	a	a	a	b	b	b	b
*A07_39416940	CCAATGCTCCACCAACCAACTCATTCCTAAAATCAAGTCGAATTCCCCAAACGATAACTCCATCAAATTAGTAGGGAAAACATACCTCTGAACCTCAAGCGGACACCTGTTATATACCTTACTAACTTAAATAGATTGACCTAGAGGACTAATCACAAAAAGTTCACAATTAGTGCATTCCACCACAATCCCCAGATTTCCTACTACACTACTAGATACATAAGAATGCGTAGAACCGCTATCAATTAAAGTAAAATAAGACAAAGTATGGATAACAAATGTACCTACAATCACGTCTATA	b	b	a	b	b	-	b	b	b	b	b	b	b	b	b	b	b	a	b	b	b	b	-	b	b	b	a	b	b	b	b	b	b	b	b	b	h	b	b	b	b	a	a	a	b	b	b	b
*A07_39510371	CTGGTGAATTCAAATTTATTCACAGTTAGCAGTTTCAAAAAAAAGGAAAAACACTAAAAAAGAAAAGAAAAAGAAACAAGAGAGGCTAAGGTGAAAACCTGCAAAGGGCGCCTTGAGACCAAAGGGGATTTGAGTTGAAAACCTGAAAAGGGCGGCTCAAATTTGGATCAAAGTGGGGTATACAGTAGTATTGCTATGCCTAAATTAACAATGAAGAAGTATGCTACGTCTGGGGGCATCGACAAAGTGCTCTGGATCCCCTAAATACAGATTGAGCTCAAAGGGGTCCTTAAGAAGTTGG	b	b	a	b	b	b	-	b	b	-	b	b	b	-	b	b	b	a	b	b	b	b	b	b	b	b	a	b	b	b	b	b	b	b	b	-	h	b	-	b	b	a	a	a	b	b	b	b
*A07_39558575	ATTTTATGCTCCTAATCCTTTGAATTCACGTTTCTATACTTAGGAGAGCATTTGGGAGCGAAAAACGAGTGAAAACGGATAAAAAGAGTAGATTTCAAGAACCACTCCGGCTGGACACACGGTCATGTGCCAGACTGTGTCGATTTCATAACTCGCATTCCAAACATGTGGAATAATTCATTTTTTAAGCTTTCTGGGCATTTTAAAGTTTATAAATACCAACTAGAAGAAGAGAATAGGGATCCATCAGAGAATATTGAAGAAAACAACTCGAAGAACACTATTTGAGCCAACTCTGAAG	b	b	a	b	b	-	-	b	-	b	b	b	b	b	b	-	b	-	b	b	b	b	b	b	b	b	-	b	b	b	b	b	b	b	-	b	h	b	b	-	b	a	a	a	b	b	b	b
*A07_39612486	TGGATGCACCGGCACTACCGGCAACAGAGGAGAGTCTCATGACCGCGGTGCCGAGGATGATGCCCTGTCGCAGGCAATGCTTCGTGTTCTGGAAAGGGTTACCGGGACAAGTTCGGGCAACGGAATTCGATGATCGATTTCTGAACGACTCCGGGTCAACGGAGCGGAGATCTTTAGGGGTGTGTCTGGTATCGCCTCCAATGTGGCAGAATATTGATTGGAGGCTACAGAACGGATTATGGACAACTTGGACTGCTCTGAGGAGATTGTGAGTGGGGTATCTGTACTAAGTGCTTTGGGT	-	-	a	b	-	-	-	b	-	-	b	-	-	b	b	b	-	-	-	b	-	-	-	-	-	b	a	b	b	-	-	b	b	b	b	-	-	b	-	-	b	a	-	-	-	-	-	b
*A07_39655336	CATGGAATGGATTATGGATGACTTAGATTTCACCCCTGAGCAGAAATTAAAAGGTGCAGTCTCTCTGTTGCGAGACGAGGCTTACCAGTGGTGGCTGACTATTAAGGAGGGCACTCAGCTCGAACGTCTGACTTAGGAATTCTTTAAGACTTTGTTTCAGAGTAAATATGTGAGAGCCAGTTATATTTTTGAACCTCACTCAGGGAGACCGATCTATGGCTGAGTATGAGGTTGAATTCCTGAGGCTGAGTCGCTATGTTCGAGGCATGGTGGCAGATGAGTATGAGAGGTGTATCCAATT	-	b	a	b	-	-	b	b	b	-	b	b	b	-	b	b	b	a	-	b	b	-	-	-	b	b	a	b	b	b	-	b	b	b	b	-	h	b	b	-	b	a	-	-	-	b	-	b
*A07_40447087	AGGTTCGGATTATAGAAATACAAACCAGGAATTCCGAGCTATTCAACGTTGACTTTATCTTTCCCTTTTTTAGTCAAGGATTCCGGTATGACGTTAGCTATGAAATTAAAACAATTAAAATTCATCAATATAACACAATTCAATTTCATATTGAATATTTTAATTTTTAGTCAATATTTGCCTAAATTTCAATTTAGTCCAACCGAGACTAATTTTTATTCTTCACATTTAATTCTATATTTTCATACAAATTCCACTTTAAACTAAATTTAACTCCCTATTTTCACTTAAACCCCTAAAT	-	-	a	-	b	-	b	b	-	b	b	-	b	b	-	b	b	-	b	-	-	-	b	b	b	b	a	b	h	b	-	b	b	b	-	-	h	b	-	-	-	a	-	-	b	-	-	-
*A07_40454027	ATTATAGCGAAGTATTGGTGGCAGAAGGGACATGGGAAAAGTGGAATTCATTGGTGTACTTGGAAGAATATTTATTTTTTAAAGGAGAATGGTGGCCTTGGTTTTCGAAATTTGAGTCAATTTAATGTTGCGTTACTTGCTAAAAAAGGATGGAGTTTGATTCATTATCCTAATTCATTACTAGCCAGGGTTTTAAAAGCAAAATACTATCCGCATTCAACTTTTTTAGAGTCTCAGTTAGGAACTTTACCTTCACTTACCTGTAAGAGTATTTGGGCAGCTAAGGGGCTCCTTCAACAAG	b	-	a	b	b	-	b	-	b	b	b	-	b	b	b	b	b	-	b	b	-	-	h	b	b	b	a	b	b	b	-	b	b	b	b	b	-	b	-	-	b	a	-	-	b	b	b	b
*A07_40471583	AGTACGGTTTAATTGATTTTTTTTTTGGTCTTTTAAACACATAATTCTATATTAAAATAGGAATTCTTGTTGACTCAAGAAAAAATTGTTATTAAACTTGCTAAATATAAAAACGATGAATGATTAAAATATAAGAAAAATAATTTTTGCGGTCTTCACAAGTTATGATGGATAAATGATGACGTCTATCACTCATTTAAATTCCACCAATCACCAATAGTTTTTCTTGAAAAGTGGGTGGTTTTTCATCAGTTTCTTAATTTGTTTCTATTTTAAGAGCATTTTAGAATAATAAATGATG	b	-	-	b	b	b	b	b	b	b	b	b	b	b	-	-	-	-	b	-	-	b	-	b	b	b	-	b	b	b	b	b	b	b	-	b	a	b	b	b	b	a	h	h	b	b	b	b
*A07_40482060	CAAGAGTTGCCCCTAATGTGGTTGAGTATTGGTTGGAAGCTATTGAGAGGATTATGGATGACTTAGACTGCACTTCTGAGTAAAAATTAAAGAGTGCAATCTTTTTGCTTCGTGACGAGACATACTAGTGGTGGTTGACCGTTAATGAGGGCATTCAGCCTGATCGTCTGACTTAGGAATTCTTAAAGACCACATTCCAAAGCAAGTATGTGGGAGCTAGCTACGTTAATGCTCATAAGTGTGAGTTCCTGAACCTAACGCAAGGTGATCGATCTGTGGTCGAGTATAATGCCAAATTTTT	-	-	a	b	-	-	-	-	-	b	b	-	b	b	-	b	b	-	b	-	-	-	-	b	-	b	a	b	b	b	-	b	b	b	-	-	h	b	-	-	b	a	-	-	-	-	-	b
*A07_40482165	TGCTTCGTGACGAGACATACTAGTGGTGGTTGACCGTTAATGAGGGCATTCAGCCTGATCGTCTGACTTAGGAATTCTTAAAGACCACATTCCAAAGCAAGTATGTGGGAGCTAGCTACGTTAATGCTCATAAGTGTGAGTTCCTGAACCTAACGCAAGGTGATCGATCTGTGGTCGAGTATAATGCCAAATTTTTGAGGTTGAGCTGCTACGCTCGAGGCATGATGGCGTCCGAGTATGAGAGGTGTGTTAGGTTTGAGGATGGCCTAAGAAATAATCTGAATGTTCTGACTGCTTCACA	b	-	a	b	-	b	-	-	b	b	b	-	-	b	-	b	-	-	b	-	b	-	b	b	-	b	a	b	b	b	-	b	b	b	b	b	-	b	b	b	b	a	a	a	b	b	b	b
*A07_40509088	CTTACACTGAGCTCGAGTAGCTCACCCCTCTTCTGTTTCCCCTTTTTAGGTACAGTTCTGAATTCTGGATGCTGGAATCAGTACGCGGAGGTCTCAGACAAGCTTAGATGAACTAAACTATAAGTTTCACTTTAGTTTTTATTTGTTATTTGGTTTAATTTGAAATGTAAGGATTTATAATATTGTGGCACCGTTTTCAATTTGTGCCTTACTTGTATATTTTTAACAGGTTTTACTTTGAGTTTTTTTTTTAAATTTGAACTGGTTAGTTATTAAACGATTTTAAATGCTTTTGGTTTAC	b	-	a	-	-	b	-	-	b	-	b	b	b	b	b	b	b	-	b	b	b	-	b	b	b	b	a	b	b	b	b	b	b	b	b	-	b	b	-	-	b	a	-	-	-	-	-	b
*A07_40603904	GATAGTGTCTCTGAATCTTTAACTCAAAAACAATAGCAGCCAATTCCAAGTCATGTGTCGAGTAGTTCTTCTCGTGAGCCTTTAATTACCTTGAAGCGTAGCCTACCACCTTACCTTCTTGCATGAGTACACATCCCAAACCATGCAAGGATGTATCACTATAAATCACGAATTCTTTACCTAACTCGGATTGTACCAAAGTTAGTGTTTCGGTCGGTAGCGCCTTTAGTTTCTAAAAACATTGCTGACACTTTTCCGACCACTCAAACTTAACATCTTTTTTAAGCAACCTAGTCATCGG	b	b	a	b	b	b	b	b	b	b	b	b	b	b	b	b	b	a	b	b	b	b	b	b	b	b	a	b	b	b	b	b	b	b	b	b	b	b	b	b	b	a	a	h	b	b	b	b
*A07_40712708	CTTTATTTATCTACACTGAATGGAATTCTCTGAAATATGAAAAGGGGCGTTCTTGAAGTAAATTGAAAGCGTGGGAATGAAATAAAGTCCAATCCTGTTGGCTATTATATGCTTTCATCTTTCAACAGTTCGATATTTTTTCTGTCTGCTACGTACCAAAAATAAAAGATATTTTCAGTTGCGTCCCTTAATAAATAATTATGATGCAGACTGCAGCAGCTAAACAATAAGTAGGAACATTTAAGTTAACAACCAATTAGCATCAAGCCCTTTCTGCCTGTCTACGTTAGGAACACTTTTC	b	-	a	b	b	b	b	-	b	b	b	-	b	b	b	b	b	-	b	b	b	-	b	a	h	b	a	b	b	b	b	b	b	b	b	b	b	b	-	h	b	a	a	h	b	b	b	b
*A07_40733268	TCATTTATATTTACTTTCTAAACTTGTGTTTTTTAGGAGAGATTTGCTTTAGAGGTCTCGGATACTTATATCAAGAAGGCATTGGGAAAAAAATGGAGAGACCATAAAAGCCCTTTAAAGAAAGAATATTTTAATAAAGATATAAACCTCGAAGAGAAATTGTGAAATGTCCCTCTGGGAATTCTGAGGTACCAATGGGAAGATGCGGTGTTAGATTCTGGAATTCAAAAAAAGGAGAGGTATTACGTACTTTCAAACTCTTATAATTATTTCGATTTATAGTATTTACCATATACATAAT	b	-	a	b	b	b	-	b	-	b	b	b	b	b	b	b	b	-	b	-	-	-	b	b	b	b	a	b	b	b	b	b	b	b	-	b	-	b	-	-	b	a	-	-	-	-	-	b
*A07_40733279	TACTTTCTAAACTTGTGTTTTTTAGGAGAGATTTGCTTTAGAGGTCTCGGATACTTATATCAAGAAGGCATTGGGAAAAAAATGGAGAGACCATAAAAGCCCTTTAAAGAAAGAATATTTTAATAAAGATATAAACCTCGAAGAGAAATTGTGAAATGTCCCTCTGGGAATTCTGAGGTACCAATGGGAAGATGCGGTGTTAGATTCTGGAATTCAAAAAAAGGAGAGGTATTACGTACTTTCAAACTCTTATAATTATTTCGATTTATAGTATTTACCATATACATAATAATTTCATAAT	b	-	a	b	b	b	-	b	-	b	b	b	b	b	b	b	b	-	b	-	-	-	b	a	h	b	a	b	b	b	b	b	b	b	-	b	-	b	-	-	b	a	-	-	-	-	-	b
*A07_40739078	GCGTCACTCAGTATTTGAGAATTACGAGATTTAGATTCGTTTTCAGTATACATTCTGATGAATTCTTAGTTACGCTCGAGTTCTCCACCCTCCCATGGCATATCCATCAACCAACCCCTCTCTACTGGTCTAAAATTTCTGAGTTTGCCACTTCATACAACCTGAGCCAGTCCAAGGCTCGCTACCTACCCCTAACCCTGCGTTACATTCACACCATTTTATCCCATACTCTGACTGGTCGAAAGGAGAGGACGAGCGTTTTGGTAAACAAAATTGAGAAAATTCTATCTCCACACACTCC	-	-	a	-	-	-	-	b	b	-	b	-	b	b	b	b	b	-	-	b	b	-	-	-	a	-	a	b	b	-	b	b	b	-	b	-	-	b	-	-	b	a	-	-	-	b	b	b
*A07_40769595	ACTTAATAAAAATGACCCTTGAAACAGGGCACACATTCGTATGGAAGGGCAACACGCCCGTGTGGTCGTTATAACATGGCTGTGCTGATAGCCTGTATGACACACACGGCCTAAGCATCTAGGGACACACCAGTGTCCCATATCCGCATGAATTAAATTCTGAATTCGAACTTACAAGGGTTTTCACACGGCCTGACACATGCCTGTGTCTATGGCCAGTGTCCCTCACACGGCTATGACACGCCCATGTCCTAACCCGTGTCTAAAATTCTTGACATTCCGTTTCTGACGTCAGCAATCC	b	-	a	-	b	-	b	b	b	b	b	b	b	b	b	b	b	-	b	b	b	b	b	b	b	b	-	b	b	b	b	b	b	b	b	b	b	b	b	b	b	a	a	a	b	b	b	b
*A07_40777363	CCAAAACATTAAGGCAAAAAGGTGAAAATGGGCGTCGAATGATGAATTCGGTTTGTGCTTTCATAATTTGCTTCAATTCATAACTTATTGAATAGTTAAGTGGAATGGAATTATATTAATGCTTGATCTCATTAAATGTATGTTAAACTTGTAACCTTAATGACATTGTTATGTTAATATATATATATATGTGTCATTCTGTGACATGTTAAGATTATGAAAATATATATACTTATGTTTAATGATATTATAAATGTCCTATTAAACGATTTCGGATAGAGTTACAAGCATAGTTGGTATG	b	-	a	b	b	b	b	b	b	b	b	b	b	b	b	b	b	a	b	b	-	b	b	b	b	b	a	b	b	b	b	b	b	b	-	b	b	b	b	b	b	a	h	h	b	b	b	b
*A07_42095244	AGCTTACACTGTTCATACAACCCCTCAATGCGCGGTTCGGACCCTGACATTATTAAATTAGCAAAATAGTTAATATAGTATCATTAATAGTATTTGATATGTGATCATCATTATTAATCAAATAACTCATTTGTTGCAAATTTTCAATTTAAAAAAAAAAGAATTCATTTAGTTTGTTGCAAAAAAACACAGTAAATAATTTGGATTTGAGCCGTTTTATCCCAATAATAGGAGAAAGAATATTATATGCTAAACTGAGATAATTAATTTCGATAATTAATTTCTAAAGGGTCCATTTTCA	b	b	a	b	b	-	b	b	b	b	b	b	b	b	b	-	b	a	b	b	b	-	h	a	a	b	a	b	b	b	h	b	b	b	b	b	h	b	-	b	b	b	a	a	b	b	b	b
*A07_42144957	CTGTGGTTTTTTCATTTGATAAATTTCAATCTTATCTCATACTGCCTAAAGTTGTTGTTTACACTGACCATTCCGCCCTTCTCTACCTTTTAACTAAAACCGATACAAAACCTCGACTCATTCGATGGATTCTCTTATTGTAGGAATTCGACTTGGAAATTCAGGACAAGAAAGGAGCTGAAAATCTCGCGGCTGATCATCTATCCAAGCTCAAGAAATCTAATACCAGAGAACTAGATGACGTGGAAATAAATGATTCGTTCCCTGAAGAACAATTTTTTTCTATATCTAACACTGAGGT	b	b	a	b	b	-	-	b	b	b	b	b	b	b	b	b	b	-	b	b	b	b	b	a	-	b	a	b	b	b	b	b	b	b	b	b	b	b	b	b	b	b	a	-	b	b	b	-
*A07_42867853	AATTACACGAATGGGCTTTGGTGATATTTGTGTGAAGAGAATTCAAGGGAATTTTTTTCTCATTGAGATTCAGGACGAAGAACTGCTTGAAATCTTGAAACAGAGGGAGTGGTCGTATTTGAAGGAGTTCTTCATTAATATCGTACCATGGTTAGAAATACTAGTGTTTTTTGAGAGAATCACTTGGATTGAAGTTTCTGGGGTTCCGATGCACTGCTGGAACTATGAAATGTTCAAGAGGATAGCTGGAAAGTGGGGTAACTTAGTGTCGATAGGTGAAAACTTGTTAGGAACAAACAAT	-	-	a	b	-	-	-	b	b	b	b	b	b	b	b	-	b	-	b	b	b	-	h	a	-	b	-	b	b	b	-	b	b	b	b	b	h	b	-	-	b	b	-	-	b	b	b	b
*A07_44066379	CAAGATTAATACGCTGGATCTTACTATTGTAAGAATTCGGCATCAAGATAAAAGACCGCAAGGGTTCAGAGAATCAAGTTGTAGATCATCTGTCTCGATTGAAAGTCGACAGTGAAGATGGACACATACTTCAAATTGTCGACGCGTTCCCAGATGAGAAGTTATTTGCTGTAGATGCAACCCCTTGGTATGCAGATCTGGTTAATTACCTAGTGTGAGGAAAACTCCCATTGGGTGTCACAGGCCATAAAAAGGAAAGCTTTCTTCGTGAAGTGGTGAAGTATCATTGGAACGAACCGTA	b	b	a	b	b	-	a	b	h	b	a	a	h	b	b	-	a	b	b	b	b	b	b	a	a	b	a	a	b	a	h	b	h	b	h	h	h	b	a	a	a	b	a	a	b	a	a	a
*A07_4485726	TGAAGCGTATTCGATTGTATATATATATACATGAGATTATACAGGGTTTGTATATTCAGCCTTGTGAAATAATCTATTGAAGTGAATTATTAAATGTCAATGTGATGATATATTGAATTCGTACATGGATAACTACTCATCATTTCGGGATATAAACAATGTAGTGAATTTTATACATTTGATCTTATGAGTAAGAAATCATGTGATGTTGAAATTAGCAAAGTAGATTCAGCCAAGTTCACTTAGCTAAGATAAAGTATGTTCCCAATGGTATTTTTCGGCCAATTAAGTGATGCTTATA	b	b	a	h	b	-	b	b	b	b	b	b	b	b	b	b	b	a	b	b	-	b	b	b	-	b	b	b	b	b	b	b	b	b	b	b	b	b	b	b	b	a	b	-	b	b	b	b
*A07_4495318	TCACGGTCTATAGCTGCCCGAATTCCCATGATACATGCCTCGTATTCTGCCATATTGTTTGTGCAGTCAAAATCTAATTTGGAAGTGAATGGATAATGATATTCATTTTGGGATATCAGTACTGCCCCAACTCCATTTCCAACAACATTTGATGCTCCGTCAAAATTTAATTTTCAAGAATGATCTTCAGGCATGTCTCATTCAGCGACTGCTACATACATTAGATCTTCATTGGGGAAGCTGAAATTCAAAGGTTCATAGTCCTCCAAAGCTCTACTGGCTAGGAAGTCTGCTATTGCAC	b	-	a	a	b	-	b	b	b	b	b	b	b	b	b	b	-	-	b	b	b	b	b	b	b	b	b	b	b	b	b	b	b	b	b	b	b	b	b	-	b	a	b	b	b	b	b	b
*A07_4512433	AAAGAGGTAACTGAAATGACATCAAAAGATTCATCTATGGGGATGGGAAGGGACATGGGGGAAGACATGTCAAGTCAACTGCATTAAACTGATAATCAAACATTGTCTGGTTTCACAATTAAAATTTAAAATCAACCATGTCTTAGTCTCATTAAATAGTTCTTCCCCACAACCCATGATCTCAGGAATTCATGTCGCCAATCATGCATGGATCGAGCTTAGCCATTGGCCAACAACACTCCACTACGATATAAATATCGGATGTAAATATATTTATTTAAGTACAAAAATATGTATAAAA	b	-	a	a	b	b	b	b	b	b	b	b	b	b	b	b	b	-	b	b	b	b	b	b	b	b	b	b	b	b	-	b	b	b	b	b	-	b	b	-	b	a	b	b	b	b	b	b
*A07_45668654	TTAAAACCTATCACGAAATCACGCGATCAGTTGTCTCCCATTCACCTTTAAGTTGATAGATCATTAGCGCGGAATCCCCATATACCTCTAGCACTTTAATCTTGCGTTCTATGGCTGCACGAATTCCCATGATACATGCTTCATATTCAGCCATATTATTTGTACAATCAAAATCAAATTTACTAGTAAAGGGATAATGATCTCCGTTTGGGGAAACCAAAATTGCCCCGATTTCGTTACCCACCGTATTTGATGCTTCGTCGAAGTTTAGCTTCCAAGGATGACTTTCTTGAGAGTCTTC	a	b	a	b	a	-	a	b	-	-	a	-	h	-	b	-	a	-	b	a	a	a	b	a	a	b	a	a	b	a	-	-	a	b	b	a	h	b	-	-	a	b	-	-	b	a	b	a
*A07_45671916	GCACTTATATTGTTGACTAGGAGGTCCAGCTTGTTTACCGAAATATTGTTAGCGACATAAATTTCATTCAGCACCTTCATCAATGAGCTACGATGGGTTTCTGAGCTTAAGAGTAAAGCAAGTACCGGTATACGAGTTGGCTATTTGTGTAACTGTTCCACGACACTATACTCGCTGTGTTTTAGAAATTTCAAGAATTCTTTGGCTTCTTTTTCCGTTACCGATTCATTAACAGGCGGTTCAAGTCTAACCGACTTCTCTTTCTTTTACTCAATCACCAATGATTTTCCTTTAATAGGCT	a	b	-	-	-	a	a	b	h	-	a	a	h	b	b	-	a	b	b	a	a	-	b	a	a	b	-	-	-	-	a	-	-	b	b	-	h	-	-	a	-	b	a	a	b	h	b	-
*A07_45770039	AGATACCATCAACTTTTGAATTTTGAATTCTATACTGAAATTTGTAAGGTTTTGATAAAGAGACTCAATAATTAAATACCTAAATTAACAACAATTATAAGATTTTATGTTTTTTAAGTGAACTATAAAAGTAGAGTAAAGTCCTAATAGTAATGCAATTAACGAGATACACTTGGAACAGTGAATGCCCTAATCATTAGACTAACACATAGAAAGTATCATATCATACAAGAGGCAATGGAAAAAAGAATAGTGGATGTAGTCAAAGTTGCATCTGAGGACAATCTTGCAGATCCGTTTA	a	-	a	-	a	a	-	-	-	b	a	a	h	b	h	b	a	-	b	-	-	a	-	a	-	b	a	a	b	a	-	b	a	b	-	h	-	b	a	-	a	b	-	-	-	a	b	a
*A07_45781615	TCCTCAATCCTAAAGAATTCATCAATGATTAAAGGACCCACGTTCTCTACAATTGCAAAAGACATTGACTCAAGGTCCCTATAATTATTAATCTCCTTATATAAATCATCCTTCTCCTCATTGGGAAAATTATTAACAGAAGAACTTGTTGGTACTTGGCAAACCTCCTCATTTTAGGGAATGTCAGTAATTGAACTAGGTGGAATTGGTAGGCCACCTTTTGTTTTCTAGAGACTTGGGGTGACAAGATCAACAGCCCTATGCTTTCTGGAAACCTTTGCAACTAAGTGTTTGGTTCTCT	-	b	-	-	a	-	-	-	h	-	h	a	h	-	b	h	a	-	-	a	a	-	h	-	a	b	-	a	b	a	a	h	a	h	h	-	h	b	-	-	a	b	-	-	-	a	b	-
*A07_45880403	AGAGATAGGCGTGAATTGTATCCTCTCCGAATTCTGTCTTGTACCCGATTCTTATCTTTGAATACTTTGTTGCTCTGCTTTGGGTTGACCAATTGTGACTGCTCTCGAGTTGAGGCTCTTCACCTCGTTGTCCTTTCTCCTTGGGGTCGATCTTTTAGCCACTTCCCCCTCGATTTTACCGCCCCTCACGGCATTCTCAATCATCTCACCTGCCATAACTATATCCACAAAACTTTTCGTGGTACTTCCAATCATATGAGTGATGAATGGCGCCTTCAAAGTGTTGATAAATAACATAGTG	a	b	a	h	a	a	a	b	h	b	a	a	h	b	b	b	a	b	b	a	a	a	b	a	a	b	a	a	b	a	a	b	a	b	b	a	h	b	a	a	a	b	a	a	b	a	b	a
*A07_45936718	CTAAAGTACTACTCTAAGATGCTCATCATGCTCATCCTCAGTCTTAGAGTAAACCAGAATATCGTCGATGAAGACTACGATAAACTGATCCAAATAAGGCGAAAACACTCTGTTCATTAGATCTGTGAATTCAGCTGGAGGTTTCGTCAGACCAAAAGGCATAACTAGGAACTCGTAGTGTCCATAATGAGTCCTAAATGCATTCTTATGAACATCATATTCCTTAACTCTCAACTGATGATACCCTGGTCGAAGATCAATCTTAGAAAACATGAAGTCCCTCGGAACTGATAAAATAGGT	a	-	a	b	a	-	a	b	h	b	a	a	h	b	b	b	-	-	b	a	a	-	h	a	a	b	a	a	b	a	a	b	a	b	b	a	-	b	a	a	a	b	a	a	b	a	b	a
*A07_45946740	TATTTCCTGTAAAATAGTAAAAATAACAGTAAAGGGGAAGTAGGGTCAAATTCTCAGGGACCGGATTGTACGAATTCTCGTTTCTTAAAATCCTGGACAAGTTCTTGGCCAAGAAAACCTGCGTTCCTGAAAAATAAAAAAATAGAATTAAGAATTTGGAAAAATAAAAATAGAATTTAAAGTGAATTGAAATTGTGAAATTAAAGAAATTGCAGAAATTAAAATGAGCAAAAATAAATAGAGTTGAGAAAAGATAAAGTTTCTTATATGGCGAGATTCCAGCCCCTGGTTGTCTCGTTCC	a	b	a	b	a	a	-	-	h	b	a	-	h	b	-	b	-	-	b	-	a	-	b	a	-	b	a	a	b	a	a	b	a	b	-	a	-	b	-	-	a	b	-	-	h	a	b	a
*A07_45950661	ATTAAAATCATGAAGACTTTACAGTTTTAACACCCCAAAACCCGACCTAGGAATTTTGACCGAATTTCGGAGGTCACATTGATCACTGAAGTGATCTAAATTAATTTTACAAAAGGAGTTGTTAAAATCTTATTCGAACATAGTTATTAAAATCGAACTAAACTATTTAGGCCTTTTAGGATTGAAAACAGAGAATTCAAGTCACGTTGAAAGCACTCGGAAATAAAGTTCTGAAGTTTCTAGAAACCAAAACAAAACTACTTACAAAAATTCAAAGTTAGATTGTACCACAGTCTTAATA	a	-	a	b	a	a	-	b	b	b	a	a	h	b	b	b	a	b	b	a	a	a	h	a	h	b	-	a	b	a	a	b	a	b	h	a	h	b	a	a	a	b	a	a	b	a	b	a
*A07_45998411	CTGCACTTTTTGGACAGTCGAATTCTGCTAGGGGATCATTCGAGTACTTTTCATTTTGTCTATTTCAGTTTTTGCTCTTCTCTCTCTACTCCTTTAGTAAACTGATAAACTGTAATTTATACATATTTTTACCCTATGCTTAACGTATTTTATGGATGATTTTCCATTAGAATTGGTGAATTCGATGCTCCTAATGCTTTAATTTCATGTTTTATACCTAGGAGAGCATAGAAGAGCAAAAAGAACGAGAAACGGGCCAAAAATGGAGAAAATGGGCCAAAGTACGAAATCAACACGACCT	a	b	-	-	-	a	-	h	h	-	a	a	h	-	b	h	a	b	b	a	a	-	b	a	-	-	-	-	-	-	a	b	a	-	b	-	h	-	-	-	a	-	-	a	b	a	b	-
*A07_46005855	AATCTTTAGTGAGGATGTGAAACTCTGTGATATTCTGAATCAAAGATAATTACTTAGATGAGGGGAGACACCTATGTTTTCGGAATAAAATGCTCAACTTCGAATGATTGAAACGGTGATGTTATTTTAGTTGAATTCTCAATGTATGATTATGTATGAATTATTTTGAGATATTATCGATAGAAATTATAAGTTGAGAAGAATTTATTTTGATCATGAGTTGAGAATTTTGCTTGAGGACAAACAAATGCTTAAGTGTGGGGGTATTTGATAAATCGTAATTTATACATATTTCTACGCC	-	b	a	-	a	-	-	-	-	b	a	a	h	b	h	b	a	-	b	a	a	-	b	a	a	b	a	a	b	a	a	b	a	b	b	h	h	b	-	-	h	b	-	-	-	-	-	a
*A07_46014794	CCATCAGGACCACTGCTTTTTGACGGTGAGATCGACCACACAGTTCGCAGGAACTGGACAGAAATAAGGCGAAGCCCAAGATACACAGAGGATGAGCAAGGGGATGATACTTCAACCACAACCGATGAGATGGCTGAAAGCCAAGAAAGTCTGCTACCTCCTGCGATTGTTGCTGATTCAATAAATCAGAATTCTACGCCACGCACTATGCATGATTATGCTAAACCTAATTTAATAGGAACTGAGTCAAGTATAGTTAGACCTACTATTGCTGCAAATAATTTTGATCTAAAACCTAACA	a	b	-	b	a	-	-	b	h	b	a	a	h	-	b	-	a	b	b	a	a	-	b	a	a	b	-	-	b	a	a	b	a	b	b	-	h	b	a	a	-	b	-	a	b	a	b	-
*A07_46026036	TCACCTCTTCCTCGATTTGTTCTCGAAAAACTCGATCACCTCTTCCTCGATTTGTTCTCGAAAATCTGAATACAGCACGACCGACTCGAATCTTCAACTATAAGCAAACACGACTCTAACCCAACATGCACTTTGACTTGAAATCGAATTCAACTTTAAGGGATGATTGGTCTATCCCGATACTTAGGAAAAAAATAAATCCCGAAAGGACGGATTTTTTTAACACGAATTCGTATCTCACGATTCCAGACTGGAAAGAACACTGGCCTAAAGCTAAGATGAAATTTAGTGTAGCATGAAT	a	b	a	b	-	a	-	b	h	-	a	a	h	b	b	-	a	b	b	a	a	-	b	a	h	b	-	a	b	-	a	b	a	h	b	-	h	-	a	a	a	-	-	-	b	h	b	-
*A07_46036074	TTGAGAAATCTCGATTGGACCTTTGGAAATACCTAGGATACGGGCATCGAGACACTGCTGTTATGTGAGCCAGTGTAAGACCATGTCTGGGTGATAAATTATAATTCATACATATTTTTATCCCATGCTTAGCACATTTTATGGATGAATTTTCCTTAAAATTGGTGAATTCGATGCTCCTAATGCCTTAATTTCATGTTTTATACTTAGGTGAGCATAAGAGAGTGAAAGGAACGAGAAACGGGCCAAAAACGGAGGAAATGGGCCAACGTACGAAATTAACACTGTCTGGACCTCCTCA	a	b	a	b	a	a	-	h	-	b	-	a	h	b	b	-	a	-	b	-	a	-	b	a	-	b	a	a	b	a	-	b	a	b	b	a	-	b	-	-	a	b	-	-	h	a	b	a
*A07_46041571	TATCGCGATAATAGTTAGTTTCAAGAACGATTAATTATAAATATTTAAAACCTATCACGAAACCACGCGATCATGAGTTGAGGATTTTGCTTGAGGACAAGCAAACGCTTAAGTGTGGGGGTATTTGATAAGTCGTAATTTATACATATTTGTATCCCATGTTTAGCATATTTTTGGATGAATTATCATCAGATTTTTGGAATTCGATGCTCCTAATCCTTTAATTTCATGTTTTATACTTAGGTAAGCATAGGAGAGTAAAAAGAGCGAGAAACGGGCCAAAAACGGAGAAAATGAGTCA	-	b	a	b	a	-	-	b	h	-	a	a	h	-	h	-	a	-	-	a	a	-	b	a	a	-	-	-	-	-	a	-	-	-	b	-	h	-	-	a	-	b	a	-	b	a	b	-
*A07_46051502	TAAGTATAATGGTGAATTCCCAAACTTGTGTTCAAAATCAAAATCAGAGGATATTCAATACAGTCTTAACAAATCGATGAAAAACAGAACAATTCAAATTTAGATACAGAATAGATAAAAAAACAAATGCAGTTTTCTTACCCCCATTCACTACACACCATCTCTGACCAACCCAACACACTATAAATGAGATTTAATACCCATCTAACCCTACACACCACATAGTGTTGGTAAGACACATTCAACATGATTGCAGACTAGCTACTAGATCAAATTACGATAAAACGCTAGATACAGATAT	-	-	a	b	-	-	-	-	h	b	a	a	h	b	b	-	a	-	-	a	-	-	b	-	a	b	a	a	b	-	-	b	a	b	b	-	h	b	-	-	a	b	-	a	h	h	-	-
*A07_46052581	ATAAACACAACTCAACACCATGATTACCTCTGTATAAAATCGCAATTCACGAATAGAGAATGGTAGGGAAACCACTATCCTCAAGACCTTTTCCTGAAGATAGCAATCAAATATAAAAACAAAGAATTCAAATAGTTTAGGCAAGAAACCAACTTTGACGAAAGTGACAACACTAATGATTTCAGTTATGGAACCACTAAGGTCACAAAATTAACAGAAACAAACTTAACTAGCAACAGTAGCTGATATGAAGTACGGATTTAAGCGACAACCGAATGGAAAACAAAAGAAAAGAGAAGCA	-	-	a	-	-	-	-	h	h	b	a	a	h	b	b	b	h	-	-	a	a	-	b	-	a	-	a	a	b	a	-	b	h	h	-	-	-	b	-	-	a	b	a	-	h	h	-	-
*A07_46088158	ATCATGAATGCCAATGAGAAGATATCATTTACCTATTTATTGGGCTATGAATTCCACTATTATGAATGATGTTGCATACTGCAGAAGTCATATAATCAACTCATAACTTTTGATTCCTTATCTATTTGAACTCAGGCTTTTACTTACATCAAAGTATACAAATCACACATAATTAGTCCATCATCCACTTAGGTTTAAGATATGTTACACTATGAACATCACAAGTAAATAAATCCATAAACAAATTTAAGATCTATTCTACTTGGGTCCTGTTTGATGTATTGTCAGTTCATTTAGTTGC	a	-	a	b	a	a	-	h	b	b	a	-	h	b	b	b	a	-	b	a	a	-	b	a	a	b	a	a	b	a	a	b	a	b	b	h	h	b	-	-	a	b	-	a	-	h	-	a
*A07_46124492	TCTACTATGATTATTTTTCTTTGTACATTGAGGACAATATACATCTTAAGTGTGGCAAGGTTATTTATATGATTATTACAAAATCCCTGAATTATGTCTTCTGTTCAAGTAATTTTCTTATATTACTATTAAAATGAATTCTTATCAATTTGTGATTATCATTGATATGTTTTAGATTAAATTCATAGATATTTGTGCATTGATTGTTTAAACTTTAAGACATGAGAGAACCAAGCATAATAAGTCTATCTTCAAAATTAAAAATTTTAGGTTGTTTCCCTGAATTGAGGTATTACCTTGA	a	-	a	b	a	a	a	b	h	b	a	a	h	b	b	b	a	-	b	-	a	a	b	a	a	b	a	a	b	a	h	b	a	b	b	h	-	b	a	-	a	b	a	-	b	h	b	a
*A07_46210245	AAAATCATAATTTTCTCAAAAGACAAAAATCATGCTTGTAGGTCAAATAGTGGGAAATTCTTGGTAAAAATCTTGGGCATGAAATGAGGCAGAATATTCTAAAAAAATTAAATATGGGCAGAATTCAGCAGCAACAACCTTATAATAGCAAAAACAGCAGATAAAATGATAGTAATAACGATGAATACCTCCCCCTACTTAAAACACATTGTCCTCGATGTAGAAGAAAATAAACAAATAGGTGGAAAATGTTTAGAAGAACTCCCCGTGTAATTACTGTTGTTCACGTATAATAGAAATG	a	-	a	b	a	a	a	h	b	b	a	a	h	b	b	b	-	-	b	-	-	a	-	a	h	b	a	a	b	a	-	b	a	b	-	a	-	b	a	a	a	b	-	-	b	a	h	a
*A07_46285670	AAAAATGACCCATTAAGATGTCTACAAGCCCATCCTGAAGTTTGGAAAGTAATTTAACTGAATATCAAGCCAAATTATCAAAGTGGCCCAAATTGTAAAGTATTTAAACTATAGGTCTAATTTTATTTAAACTATAGGTCCAATTTTATTTTAATAGGTGGATCATCATGTAAGAATTCAGCCCAAGGAGCCCATTTAAGTCATTTGGCTGAATTCCCATTAAAAGTTCACACTTCGAATTATTATTATTTATTTGAGGACTTGCCATGTTAGTTATTTCATTAAGGTTAGAAAAACTTAT	a	-	-	b	a	a	a	b	h	b	a	a	h	b	b	-	-	-	b	a	-	a	-	a	h	b	-	a	b	a	h	b	a	b	-	h	-	b	a	a	a	-	a	a	h	a	b	a
*A07_46285853	CAAGGAGCCCATTTAAGTCATTTGGCTGAATTCCCATTAAAAGTTCACACTTCGAATTATTATTATTTATTTGAGGACTTGCCATGTTAGTTATTTCATTAAGGTTAGAAAAACTTATTTTGAGGGCCTATCAGTAGCATGGACGTCCACCCTTATAGACATACAATTGATTTATGTTTTTTTGAGTTAATAATAATTCTCTTTGAGTTTTTCTTCAAGAATTGCTTTTAAGTTTTTTTTAGAAGTTGTTTTAACAATCTTTCAGGTTGTGGGAATCATTTTTAAGCTTTTTCTTACTAAA	a	b	-	b	a	a	a	b	h	b	a	a	h	b	b	-	a	b	b	a	a	a	h	a	a	b	-	h	b	a	a	b	a	b	b	a	h	b	a	a	a	b	a	a	b	a	b	a
*A07_4655009	AGGTTTTGCTACAAGGCTTCAAATCATCCAATAAACACAATAGACATGCATAATATACCATTTTCAAGCCATAAATGTCAATTACATACATGACCAAAACTATTATAGTTATATCCACAACTTAGGTACGTTTAGGTGACCATCTCAAAAGTTAGACCAAGAATTCCTAAGTACATGTCATTGATATAATGAAATAGGCTATAAAAATTTAGGTTTAGTTGATTTTTTCTGTTTGGATGCTGACTTTACTTTCTCGGGGCTTCGAGAATACTTGTACCTATGTACGGAATAAACAAACCGC	b	b	a	-	-	-	-	b	b	b	b	b	b	b	b	b	b	a	b	b	b	-	b	b	b	b	b	b	b	b	b	b	b	b	b	b	b	b	-	-	b	a	-	b	-	-	b	b
*A07_46685955	AATTGAGAATTCTACGTTGCCTGTTAGAAGGATTGTACGATTGTTGAGTAAGTTTGCTAACACGTTCTTCTCGTTTTCGAGTTTTGCGGAGTTAATAATAGTATGTCAAAGCGAGTTTCACTTAGTCGTTGAATGCTTGTTTAATTGTCTGATTGGTTACCTTTTAAGGCGGAGATAATACAAGGGACGTTAATCCGCCGTGCTAGTCTGATTACTTCTTTTTGTATGAGGTGAGTGTACGAGTCAAGTTGGGGTTTCATTTAATCTTTTCGACATGTTTTGACGGTGGGTTGTTTTGTTA	b	b	a	b	b	-	-	b	b	b	a	b	b	b	b	b	b	-	b	b	b	a	b	b	b	b	a	b	b	b	h	b	b	b	b	h	b	a	a	-	a	b	-	a	b	a	b	a
*A07_46689549	CCTCACTAATGTAATATCTGCTCTAGTAGCAGATAATTAGTCCGAAAGGGGTGCGAAGCATACCTTGCTTACGTATCCAATTCTACTCCCGAAAAGCTATCAGTATGAGATATTCGCACTATGAGGGAATTCTCGAACGTCTTTCCGGAGAAATTGCCTGGTGTGTTTGGAATTGATTTGTTACCAGGTATTGCTCTAGTGTCCATTGCACCCTATCGCATGGCACCAAAGGAATTGGCCAAATTAAAGGCACAATTGCAGGAACTCCTTGATAGGGGATTTATTCAACCGAGTGTGCTTT	b	b	a	b	b	-	-	b	b	b	a	b	b	b	b	b	b	-	b	b	b	a	b	b	b	b	h	b	b	b	-	b	b	b	b	h	h	a	h	-	a	b	a	h	b	a	b	a
*A07_46763950	TGCAACTGCTTCTAGAACCTTGATGTGAATCTGGGGTCACGATCAGATACAATTGATAAGGGAGTACCATGGAGGTGAACTATCTCCGAAATGTACAACTTCGCCAGCTTTTCCAATGAGTAGTATGTACGCACTACTACAAAGTGTGTTGACTTTGTTAACCTTTCAACGATTACCCATATAGAATTCTTCTTTGATGTACTAAGAGGAAACCTCGAAATAAAATCCATCTTGATCCTATCCCACTTCCATTCTGGAATCTCAAGTGAACACAACTTTCTAGAGGGAACCTGATGTTCAG	-	b	-	b	-	-	-	b	b	-	a	b	b	-	b	b	b	b	-	b	b	-	b	-	-	b	a	b	b	-	h	h	b	b	b	-	b	a	-	-	a	b	-	a	-	h	b	-
*A07_46836677	ATGAAAAACATTGTGAATTCTTTCAAGTTCTGGCGGTAATGCTAATCGATAAGCTACCGGTCCAATTCTTTCAATGATCTCATATGGTCCAATAAACCAAGGACTTAATTTCCCTTTACGGCCAAAACAGAGAATTTCTTCCAGGGTGACACTTTCAAGAATACCTTATCATCAATCTTAAACTCAATTTCCTTTCTTTTAAGATCAGCATAAGACTTTTGTCTGTCTAAAGCTACTTTCAGGCTATCTTGTATCACCTTTACCTTTTCTTCAGTTTCTTGAATTAAATCAATGCCGTGAA	b	b	a	b	b	-	-	-	b	b	a	b	b	b	-	b	-	-	b	-	b	-	b	b	b	b	a	b	b	b	h	b	b	b	b	a	b	a	-	-	a	b	-	-	-	h	-	a
*A07_46845604	TTGCCTCGGTTCCAATGCCGGAATTCAATGGCGTCAAATTTGCCTAAAATGAGCCTGTAGAATTCTATCAAACCATTCAGGGATGTACGTTCATCCTTGAACATGGTTTAGGTTCGGCTTTATCTTTTAGCGATGAAATCTGAGATGATGTTCGTTTTCACCGATAGGATAACTTTTGCTTGCTTCCAAAGCAACCTGCTGTTATACCCGTAGTATTGAAATTATAATCCAATTTAAAAATTATTACACATAATAGGGTATATGTCAGATGTTAACATATTAATATTTCCCCTACCGCCAT	-	-	a	-	-	-	-	-	-	b	a	b	-	b	-	b	b	b	b	-	-	-	b	b	-	b	a	b	b	b	-	b	b	b	-	a	-	a	-	-	a	b	-	-	b	-	-	a
*A07_46851154	CATTTAAGCACCTCTACTTCAATTATGCACTTCAATTTAGTCCCTTAGCATTTAGAACTCATATTTATTCACTTTTGCAATTAAGCCCTAATATGCAAATTAGACATACAATCACTGAAATTTCTTATCAGTATTCTAACACATGCATCTAATTACTCGGTAAATCATAAAATTAATCGCAATAAACTTTTCTATCTTGAATTCGTGGTTTCGCAACCACTGCTCCATTTAAGCCCTATTTCAGGATGTTACAAAATTTGCTAGATATCATTCTTAAATTACATGTGAAGAAATTCTTGTA	b	b	a	b	b	b	b	b	b	b	a	b	b	b	b	b	b	b	b	b	b	a	b	b	b	b	a	b	b	b	b	b	b	b	b	h	b	a	a	b	a	b	a	a	b	h	b	a
*A07_46863752	CCAGTACTCAGCCACATTAGGAGCAACTCCAGCAATGCCCCTGAATACCTCAGCTCTATTGGACCGGAGTCATTCCGTAATCAACCCACGACCTCCAAATACAGTATTAGCCCCAGTGACCCTCTCCAGAATTCACAGCATGGCCTGGGACAATGCGTCATCCCCAGCTGCACGGTCTTGGGACTCAGCACTAGTCTCAATAACAGGTGACACCGACGTCCCGCTAGTGTCCAAATTAGATATCGTATCAGATGCAAATGACTCTGCTTGAATCTCTTTATGGTCTCTACCTCGGTCTCTA	-	-	a	b	-	-	-	b	b	b	a	b	b	b	-	b	b	-	-	b	-	-	b	b	b	b	a	b	b	b	-	b	b	b	-	h	b	h	-	-	a	h	-	-	b	a	b	a
*A07_46930092	TCTTGTGATTACTTATCATTAGAATAAGAATTTGAACCTTTTTCTGGAATTACTGGTTTAGGCGATAATCTTTGAGTAGTGGATTCGGTTTGTGGATCAAAAAGTGGTTGCAAAAGTTCTCTGTTAACGGTAAGGCGAGTTTTGGGAAAATCTTTAATGGTGAATTCGCTAGTCTCAATTTCTAATTTGCTAAACTGATGTTGTATACACTGATTTTAGGTTTTAGAGTGCTCAGGGTTGTTTTAGCTTCGTTTTGTAACCAGGCGTGTACCCAAAACCACAGAAAATGAGGGTCGGCGAA	b	b	a	b	b	b	-	b	b	b	a	b	b	b	b	b	b	b	b	b	b	-	b	b	-	b	a	b	b	b	b	b	b	b	b	a	b	a	-	b	a	b	a	-	b	a	b	a
*A07_46932696	TGCCTACTGGGGAAGACTATATATGAAATGTGATTAGAAGAAGGTTTGGAGTGTCATACCATCTCTTTGAAGCTTATGGAACAACATGTGTTTCTCCCTCATTGTTTTCCTTCTTGTTGCAACCACATTTGACAGAATTCATTGGCGAGAGTAAATTTAATTGGTACGACAAAACCCAAAAGGAAAGTAAACTACTAGAGTAAATAACTTAACTATTCTACTCACAATAATAATCAAATAATCAATACTAAAATTAAGCAACCTTCCAAATAAATCACATAGTCGACAACCAAATATGATT	-	-	a	b	-	-	-	b	b	-	a	b	b	b	b	b	b	b	-	b	b	-	b	b	h	b	a	b	b	b	b	b	b	b	b	-	-	h	-	b	a	b	-	a	b	h	b	a
*A07_47073564	TGTCGCGGAATTCCAAAAAATTTACTAAATGGGTGTTTGGATCCTCGTCTTACAAACCATCAAACTGAGCAAATTGTTGTATCATTTGAATCATGTTAGGTTTTAGTTCAAAATTATTTACAGAAACAGCAGGTCCAACAATACTCGATTCAGTTCCTGTTAAAGTAGGCTTAGCATAATCATACATAGTACGAGGAGCAGGATTCTGATTTACTAGATTTGCAGCAACTACAGGAGGTAGCGGATTATTCGGATTGTCCGCCATCTCTTCGGGTATATCGGTCACGTCCTCTTGCTCTTC	b	b	-	b	b	-	-	-	b	b	h	b	b	b	b	b	b	-	b	-	b	h	b	b	b	b	a	b	b	b	-	b	b	b	b	a	-	a	-	b	a	b	-	h	b	a	b	a
*A07_47097431	TTGAACATAACATCTCTATTGACAATTGTCTTGTTGGTTTTTGGGCACTGCAATTTGAAACCTTTCATACTAGTAGAGAATTCAATAAATATGCACTTTACAACCCTTAGTTCAAGCTTTCGTTGACTAACTTTTGCATAAGCAAGACAACTGAAAATTCTAAAGTTAGAATAATTTGAAGGATTATCTAACCATATATCTTTTGGAATTTTTTTGTTCAATGCTCAATGGGGAGATCAGTTCACCAAATGGCTTGCCAAATTGATAGTTTCAACCCAAAACTCCTTCCCTAAACCTACAC	b	-	-	b	b	b	h	b	b	b	a	b	b	b	b	-	b	b	b	b	b	a	b	a	a	b	-	b	b	b	b	b	b	b	b	a	b	a	a	b	a	b	h	a	b	h	b	a
*A07_47109032	ATGATCAGCTGCGAGATTTTCTGCTCCTTTCTTATCTTGAATTTCCAAGTCGAATTCCTGCAATAGCAGAATCCATCGAATGAGACGAAGTTTTGCATCAGTCTTAGTTAACAGGTAGCGAAGGGCAGAATGGTCAGTATAAACGACAACTTTAGACAATATTAGATATGGCCTAAATTTATCGAATGCAAAAACCACAGCTAACAATTCTTTCTCCGTGGTAATGTAGTTCTCCTGTGTGACTATCAAAGTTTTGCTAGCATAATAAATAGGTTGAAAGTGCTTGTCCCTTCGCTGTCCC	b	-	-	b	b	-	b	b	b	b	h	b	b	b	b	-	b	b	b	b	b	a	b	a	a	b	a	b	b	b	h	b	b	b	b	a	b	a	h	b	a	b	-	a	b	h	b	-
*A07_47116483	CCGAATTCGAGGTGGTTCAGGACTAAATTGTCCGTAATACGAGCCTACGAGGCCCAAAACATGCATTCGAGGTGGTTCGGGACTAAATTGATGACTCTGGAAACTTTTGAAACACTTATAAAATTTTCTCAAAAATAAGGGACACACGCCCGTGTGGCCCAGCCGTGTCTCTCACATGGCCAACAGACATGCCTATGTCACAGGCCGTATGGACATTCGAAATTGGAGCACATGGCCATGTGCCGGCCAGTGTTGGACCTCGTGTAACACTTTGTCTTGAGTCACACGGCCAACACACACG	-	-	a	b	b	-	-	b	b	b	a	b	b	b	-	b	b	-	-	-	b	a	b	-	a	b	-	b	b	b	h	b	b	b	b	a	b	a	a	b	a	b	a	h	b	a	b	a
*A07_47122833	CTCATATGTATGCACAAAATTTGTATTTGATAAAAATATGATTGTTGAATTCACCGAATTTGTGGTTAAAGTTTCAAACCCCTTAAGTCAGCATGTTATTGCGGATAAAGTTTGTAAAAATTGTCCATTGATGATAGAAGGTTATTGTTTTCTGGCTAATTTGATGTTGTTAACCTTTGATGAATTTGATGTAATATTGGGAATGGATTGGTAAACTCAACATGAAACAATGGTAAATTGTAAGCATAAATACATTGTATTGAAGTACTAGAATGGTGAGTTACTCCGGGTTGAATTTGAG	-	b	a	b	b	-	-	b	b	-	a	b	b	-	b	b	b	-	-	b	b	-	b	-	h	b	-	b	b	b	h	b	b	b	b	-	h	a	a	b	a	h	-	-	b	h	h	a
*A07_47188900	TTAAGATTTGGAAAAAAACCTGAGTATCCATCAAGACAACAAAAGTGAGTTTTACCAACTAAACGCACAAGCATTTGATCTATAAAAGGAAGAGGGAAATAATCTTTTCTAATGTAAGAATTCAACTTCCTGTAATTAATGCAGACACGCCACCCATTTTGCACTCGAGTTGGTACCAAGTCACCTTCAGCATTTTTCTTTACTGTCACGCCCGTTTTCTTGGGTACAACTTGTACCGAACTTACCCATTTGCTATCAGAAATGGGGTAGATTATGTCAACATCCAATAGCTTAATTATAT	b	-	-	b	b	b	b	b	-	b	h	b	b	b	b	b	-	-	b	-	b	a	-	b	h	b	a	b	b	b	h	b	b	b	b	h	-	a	a	b	a	b	h	-	b	h	b	a
*A07_47210372	AAATTGCAACAATGAACTTTCAATGTCACCAAAATTCATTTTCAAAGAGAATTCCCTTAAAAGAGCATCAATAGCAGTATCCAAATCACTCCTTGAATCGCAAAACATCAGCTTCATGTAACTCTATAACCACCACCAATACCAACACTCCAAAATAAGTTATTCTTAATAATAGAAAATAAAAATTAACACAAGGCATAAACCTCAAAACAAGCACCTAAAACACTCCATAAATCTCCACAATCAACTTAGAAAAAAAAGCACTTCTACAAAAGGAAAAATTTGGAAAGGAGTGGAGGAG	b	-	-	b	b	b	b	b	b	b	a	b	b	b	b	-	b	b	b	b	b	a	b	b	b	b	-	b	b	b	h	b	b	b	-	h	h	a	a	b	a	b	a	a	b	a	b	a
*A07_47307495	AGCCTTTTTCCGTTTTGTTTACTTGGACCATATTTAGACAACCATATTATAATCCACTTTATTAAGGAATTCGTTTTCTTATGACAAACTGTTCTATTTAGCAATCAAATATGAATCAACACCTTCTTTCTATGAAGATGTAATGCAATGCAGTAATCAACAAAACAAAAATAAAACACGTTAGTACAGGAGAAATAAATGACAAATAAAGCACCTATTCGGATGACTACTAGAGGTTCGAAGTGGCTCTACCTAGGGTAAGCTCTTAGGTCTCTCTATATGTGGCTCAGTTCTAGAGTAA	b	b	a	b	b	-	-	b	b	b	b	b	b	b	b	b	b	-	b	b	b	-	b	b	h	b	-	b	b	b	h	b	b	b	b	-	h	a	-	-	b	b	-	a	-	b	b	b
*A07_47422713	CTCGGAGGAAATGCCGTCTGAGTGAAATGGCAAGACAAGAATTCGAACGAGAAAAGGCCAAGATGTCTCGAGACCTTAGTGCTCTTCAAGAGGAAAACTATCAATTGAAGATCGATGTTCAGATTGAAAGATCCAGAATTGAGAATGTGCAAAAAGAGGCTGAAGTCGTAAGAAACGACTTAAGAGATCTTCATCTGGAAAATAAGAAGTTAAGAGGCACAATAAAAAATAGTGGGCTGGGAAAGTCGTCGACAGAATGGAAAGAAGAAATTAGCAACATTAAAGGCGGGATGGAATTTTG	b	b	a	b	b	b	-	b	b	b	b	b	b	b	b	b	b	b	b	b	b	-	b	b	b	b	a	b	b	b	b	b	b	b	b	b	b	a	b	b	b	b	-	-	b	b	b	b
*A07_47432417	GATTCAAAATTAGTCAAATACAGTGATCTCGTGGCAGGGTTGATTAAAGAATTCAAAAAAATAACTTTTAATTACTTCCCACAAAAAGAAAACCAGTTAGTTGATGCCCTGGCCACTATGGCTTCAATGTTCAAAGCAAACAGAGAAACATAAATAATGCCTCTTTAAATTAGCATATATGAAGTCCCTGCACATTGTTTCAGCATTGAAAAAGAGCCAGATGGATGGCCATGATTTCATGATATCTTAGAATATATTAAGAATCAAAAGTATCCCGGACAAGTAAATGAGAACGACAAAA	b	b	a	b	b	b	b	b	b	b	b	b	b	b	b	b	b	b	b	b	b	a	b	b	b	b	a	b	b	b	h	b	b	b	b	b	h	a	b	b	b	b	a	a	b	b	b	b
*A07_47535981	TCCAACTGAATTCATGGATTTGATGAAATGAGTGTTTCAGCTGTATCTGGATCAGTTCGTCGTGGTTTTTATCGATGATATTCTGGTTTACTCTAAGATCGTGGATGAGCATGATTAGCATATTAGAGTAGTGCTTCAAATACACTGAGAGAAATGACTCTACGCTAAGTTGAGCAAGTGTGAGTTTTGGTTGTGTGAGGTAACTTTTCTAGGTCACGTGGTTTCTACTGAGGGGATCCGAGTTGATCCTAGAAAGATTGAGGCGATGCTTGATTGGAAACAGCCTAGGAATGTAACGGAG	-	b	-	-	-	-	b	-	b	-	b	b	b	b	b	-	b	-	-	b	-	-	b	-	b	-	h	b	b	b	b	-	b	b	b	-	b	a	-	b	b	b	-	a	b	b	b	b
*A07_47563770	AAATATGGCCATCATGCAATATTGAAAAGTAGCAGGAGCATTACGTAATCCAAAAGGAATTCTACGATAAGAAAACGTACCGTATGGACATGAAAATATCGTCTTTTGTTGATCTTTAGGAGCTATTGGGATTTGGAAATAGCCAGAGAATCTGTCTAAAAAGCAGTAGTACATGTGCCCTGACAATCTTTCCAACATTGGGTCAATGAATGGAAGGGGGAAGTGATCTTTTCTCGTGGCATCATTTAGCTTCCTATAATCAATGCACACTCTTCAACCTGTGACTGTCTTTGTTGAGATT	-	-	a	-	-	-	-	-	-	-	b	-	b	b	-	b	-	-	b	-	b	-	-	b	-	b	a	b	b	b	-	b	b	b	b	b	b	a	-	-	b	b	-	-	b	-	b	b
*A07_47592689	AGGTACTGGGCCGACTGAGGCGAGGTAGCCTGCACTTGTCTATACTGCATGTCCTCGTGAATATAGAAAAGCTCCAAACGTTATAACGAGTACGTTTCTAATCCTTATTGTTCCTTATGTTGCACTGATAAACATAGGCTCTACACATTCCTATGTTGCATGTTCCGTGTCCGAGACTCTGGGAATTCCGTGTTAGAGCACTTCTAGTAAGATTTCAGTGGTGAGTCCGTTGGGGCTGCCTATTAGGGTCAGTAAACTGTTTAGAAATGTTACGTTGGAAGTCCAAGGAACGGTATTCTTG	b	-	a	b	b	-	-	b	b	b	b	b	-	b	-	b	-	b	b	b	b	-	b	b	b	b	a	b	b	b	-	b	b	b	-	b	-	a	b	-	b	b	-	-	b	b	b	b
*A07_47615122	CCGAGAGAAGCTTACCTCCATATGATGGATGCTTGGCACTCGAAGTTCGTTAGTGCAAATCCAAACACTCCACCGCCCTCACCTCCTTCTTATCCTCAGCCTGCTCATATGGTTCCCCAAGGAGTAGAGGTGGTTAGGAGAGAAAAACCCCCAGTAGATAGAATTCGTAACTACGGGGTCGAGAAATTTTGCGCTAAAATTGATTATGACCTAGATAGAGCAGATTTCTTGTTGGAAAATACCATTAGGGTATTCGATGAATTATCTTGCAACCCTGAGGAGTGCATAAAGTGTGTTGTGT	b	b	a	b	b	-	-	b	b	b	b	b	b	b	b	b	b	b	b	b	b	-	b	b	-	b	a	b	b	b	b	b	b	b	b	b	b	a	b	-	b	b	h	a	b	b	b	b
*A07_47615703	GGTGTTTTGGAGTTAAGAGAATTCGTAGTACTTGTTGAGAGATCATGTAAGGCCGAAGAATTGGCCAAAGAGAAGAGGAGAGCTGATATTGAGTCATGTGACTCCAAGAAAAGAAAAATGGAAAGATCATTTTAGACCTCATCTAAGAAATTGAGGGAGTTTCCTACTCGAGCAAATGCGTCGACAGGATTCTCGAGCAGAAACAAGAATAAGCAGTATATGACGTCTAAAGCTTAGACCACTTCCATTGTGAGTGTTGGCAGTGCTCGACCGAATAGGCCGTAGTGTTAGTAGTGTGGTA	b	-	a	b	b	b	b	b	b	b	b	b	b	b	b	b	b	b	b	b	b	a	b	b	b	b	a	b	b	b	b	b	b	b	b	b	h	a	b	b	b	b	a	a	b	b	b	b
*A07_47626375	CCTTTGTTGATCATTTCGGATGGGGTTCCAAGGTTTACTTCACGGTTTTGGAAAAAGTTACAAGAAACTTTGGGGAGAAAGTTAAATTTTAGCACGGCTTCCTATCCGTAAACCGATGGCCAATCGGAGAGAGTAATTTAGATTCTTGAAAACATGTTGCGGTGTTGTATTCTTGAATTCCAAAGTAGTTGGGAAAAGTATTTACCGCTGGTAGAGTTTGCCTACAACAATAGCTAGTAGTAGAGTATGAAAATGACACCTTATGAGGTTTTATATGGGCTTAAGTGTTGAACGCCCTTGC	-	-	-	b	-	-	b	-	b	b	b	-	b	b	b	b	b	-	-	b	b	-	b	-	b	b	-	b	b	b	b	b	b	b	b	-	-	a	-	-	-	-	-	h	b	b	b	-
*A07_49864450	TATACCAGATAAACCACCTGGAAAAAGAAGAAGTAAAAGGGAGTGCTGAGAGGGAGAGACCTACCCTATAAAAGAGGAAAGAGAAAAGAAAAGAAGGGAAGAGGATTTTGGGGAGAGAGGAATTGGAGAACAGTTTTCTCTGCACTGAATTCTCGTGGAAAATTTTAGAGAAAAGAGAGGAAAGGGTAGTAGCTTATAGAGCAAAAATCATAGACGCAAGAAAGGGCAAGAGAAATCTGCCCTAGGTTTTGCATCAAATTTCAGCATTAAAATGAAAGCTGGAGTAGCGCGAGCTTCCTGT	b	b	a	b	b	b	b	b	b	-	b	b	b	-	b	-	b	b	b	b	b	h	b	b	b	-	-	-	-	-	b	b	b	b	b	-	b	b	b	b	b	b	-	a	b	b	b	-
*A07_55603680	AACTTGTTCTCGATTTTTCCTCGACAAGTGCTTGTTTGATTAATAGTTATGTTAAATTGTCCAACTTTCCAGCCAATGCCACGGCTTAGTACGTAAGACAAAGGACGAGTGATAAACCGTAATTTATACATATTTTTACCCCATGCTTAACACATTTTATGGATGATTTTTCCTTAGAATTGGTGAATTCAATGCTCCTAATGCCTTAATTTCATGCTTTATGCTTAAGAGAGCATAAGAGAGCGAAAGAAACAAGAAACGGGCCAAAAACAAAGAAAATAGGCCAAAGTATGAAATCAAC	b	b	a	b	-	a	b	b	b	a	b	b	b	b	b	a	b	b	b	b	b	a	b	b	b	b	a	b	b	b	b	b	b	b	b	-	h	b	b	b	b	b	-	a	b	b	b	b
*A07_56165421	ACCTGGACCGTTGTAAGCAGTGCTGTCACCCAGTAAAGAAGCTGAATGAGTAAAATAATGTGTTGCCCCAGAGTCTGGATACCAAGCATTATCATTGACTGTCTCAGGAGTCGCAATGAGGGCCTGAGGGTGCGTGGGTGTAGGAGGAGTTGCACTAACAGGAGGGGAAGAATTCACAGGAAATGGATTAGACCATTTAGGAACAGGTGGAAAATACCAACCTGATGGAGGTGTGGAAGCAGCATTGGTGGATGACACAGGAGACAGTGCCCAAGGGACCATAGGTGAGCCAGTGGCATAC	b	b	a	b	b	a	b	b	b	a	b	b	b	b	b	a	b	b	b	b	b	-	b	b	b	b	a	b	b	b	b	b	b	b	b	b	h	b	h	b	b	b	a	a	b	b	b	b
*A07_56786381	TAACCCACAAAACCTAGAAAGCGGCGAATCTTAGAGACGTTCTTCGGCTGTCTCCAATTGAGCACAGCCTCAATCTTTTTAGAATCAACTCGGATCCCCTTATTAGAAACCACGTGCCCCAAAAACGTCACTTCTCTTGACCGGAATTCACACTTGCTCAACTTAGTATAGAGTTGTTTCACTCAAAGTATTTGAAGCACTACTATAAGATGTTCATCCTCAATCTTAGAGTATATTAGAATATCATCGATGAAGACTACGACGAACTAGTCTAATATGGCTAAAAAACTCAATTCATTAT	-	b	a	b	-	-	-	b	-	-	b	b	b	b	b	a	b	-	-	b	b	-	b	-	a	-	a	-	b	b	h	b	b	b	b	-	-	b	-	b	b	b	-	a	-	-	b	-
*A07_56857518	TAAAAGAGTCAATAACAACATCCCTGTGCCAAGTTAAGAAGGCACTCGACCAATAGAGGAACACTTGCAAGTGATCCCATCTAAGCTAGAGATCATAAAGTAAGATTTTGAAAAAATGAATTCGGAGCTAAGGAAGAAGATAGAACAATTGGATGAGGAAAAGATGCAGTTAAGATTAGATGTTTATGCCCAAAAGTTAGAAGTCGAGAAATTGAAAAAAGGAAAGAACAAGGCTAAAGAAGACTTGGACAGTCTAAAAATGGATTATAAGAAGTTGCACTTGTCGATGAGGATTACTGGG	a	b	a	-	-	-	-	-	-	-	-	-	b	b	b	a	b	-	b	b	b	-	b	a	-	b	a	b	b	b	-	b	b	b	b	-	-	b	-	-	b	b	-	-	-	-	-	b
*A07_56863023	ATGCCCCAGTGATGATACCTCTCAGCCTAGATAAGCCGCTGATACTGTACTTCACAATATTCGAGAATTCCATGGGATGCGTGCTTGGTCAACATGATGAGTCAGGAAGAAAAGAAAAGGCGATATACTATCTCAATAAGAAATTCACTAAATGTGAGACAAGATATTCGCCAATTGAGAAGTTGTGTTTCTCCTTAATCTGGACAACCCGAAGACTGAGACAATACATGTTATACCACACAACTTGGCTTATCTCAAAATTGGACCCTCTAAAGTACATGATGGAGTCGACTGCTTTGAG	a	b	a	b	-	-	-	b	b	-	b	b	b	b	b	a	b	b	b	b	b	-	b	a	-	b	a	b	b	b	-	b	b	b	b	-	h	b	-	-	b	b	-	a	-	h	b	b
*A07_56881937	TTTGATAAACCGTAATTTATACATATTTTTATCTCATGCTTAGCACATTTATGGATGATTTCTCCTTAGATTTGATGAATTCGATGCTCCTAATCCTTTACTTTCATGTTTTATACTTAAGTGAGCATAGGAGAGTAAAAAGAGCGAGAAAAGGGCCGAAAACGGAGAAAATGGACTAACATGAGAAATCAACACGGCCTGGACTTCCTCACACGGGTAGTCCACACGGCCGTGTCCATTTGGTAGAATCGAAGCACGACTTACACGGGTAGACCACACACCCGTGCCTATTTAACAGCCT	-	b	a	-	b	-	b	b	b	a	-	b	-	b	-	a	b	-	b	-	b	-	-	a	-	b	a	b	b	b	-	b	b	b	h	a	-	b	-	-	b	b	-	-	-	h	b	b
*A07_57013975	AACATACGCATGTACATACCATAATGCTTATTAAGCAATGCTCATTAACAAAGAATTAGGGAACATACATACCATGTGAAGGAAATTTTGAACGAAACAAGTGAGGCATAAACAATGTCTACGAACATTGTTGTTTGAATTCGTATAATCCTCGGAATCGTCAGCACGTAAGCAGCAACAAAAAGAACCCATGATGTTAAATTTTATGCTTTTCCACTTCAGTTAAAACCCTATATATATATAACCTTATATCAGTAAAGTTCAACCATTCTAATTATACATATATGTATCAATCAACACA	-	-	-	b	b	-	-	b	b	-	b	b	b	b	b	-	b	b	-	b	b	-	b	-	-	-	-	-	-	b	h	b	b	b	b	-	h	b	b	-	b	b	-	a	-	a	b	-
*A07_57061998	TGATATATCAAATCAAATGGTGTGATCTCGATATGCATAATCAAGCAAGTTCTAGAATAACAAATCAATACTGACGCACTTAAAGCAATAATAAAAGTGAGCATGAAAGGATGAATAGATGCTCAAAAGGCTAAAAAATCTCACAAAATTTATGGCTTTTTGATGTTTAGACTCGTGAATTCCAATTCAAAGTAATACCTAGACTTGGGGAAACAACCTATAATTTAAAATTCTTAAAAATCAACTTATCATGCTTGATCCTCTAATGTCTTAAATTTTAAATAATCAATGCATGAATCCC	a	b	a	-	-	-	-	b	b	a	b	b	b	b	b	-	b	-	b	-	b	-	b	a	-	b	a	b	b	b	h	b	b	b	b	h	h	b	-	-	b	b	-	a	-	a	b	b
*A07_57074374	TATTGTCCTTAAACACCTCGAGTGATTCGAGTGAATCTTTAGTGAGGATGTGAAACTCTGTGATATTCTGAATCAAAGGTAATTACTTAAATGAGGGGAGACACCTATGTTTGCGTGAATAAAATGCTCAACTTGGAATGTTTGGAACTTTTATGTTCTTTTAGTTGAATTCTAAATGTATGATTACCTATGGATTATTTTGAGATATTATCGATAGAAATTATAAGTTGAGAAGAACTTATTTTGATTATGAGTTGAGAATTGTACTTGAGGATAAGCAAATGCTTAAGTGTGGGAGTAT	a	b	a	b	b	-	-	b	b	a	b	b	b	b	b	a	b	-	b	-	b	a	b	a	a	b	a	b	b	b	b	b	b	b	b	h	-	b	-	-	b	b	-	-	-	-	-	b
*A07_57077190	ATGAATTATCCTTAGATTTGGTGAATTCGATGCTCCTAATCCTTTAATTTCATGTTTTATACTTAGGTAAGCATATGAGAGTAAAAAGAGCGAGAAACGGGCCGAAAACGGAGAAAATGAACCCACATAGGAAATCAACACAGCCTGGACTTCCTCACATGGGTAGTCCCCACGACCTTGTCCATTTGGAAGAAGCAAAGCACGACTTACACGGGTAGACCATACTTTTGTGTCTATTTAACAATCTTGACCATGGTCTGAAGCAATCGCACACGGGCGTGTCACACAAGTGTGTCCCTAT	b	-	a	-	-	-	-	-	b	a	b	b	b	b	-	a	-	-	b	-	-	-	b	b	-	b	a	b	b	b	-	b	b	b	-	b	-	b	-	-	b	b	-	-	-	-	-	b
*A07_57277626	AGAAACTTTTCAAAGCCTTGTCTGGACTGTCGCTGCACAAGCAGAATATAATGCTTTAATCTCCAATCACACTTGGGATCTCATGCCTTTGATTGTAGGTCGTAAAGTTGTTGGATGCAAGTGGATTTTCAAAGTGAAGAGGAATTCAAATGGTTCAGTAGCTCGGTGCAAAGGCAGGTTGGTTGTTAAGGGTTATCTTCAAGAGGTAGGTGTTGACTTTCAAGAGACATTTAGTCCTGTGGTCAAGCCAACAACGATTAGAATGGTTCTAGCACTTGCTGTAACACCCTTACCCGAGCCT	-	h	a	b	b	-	-	b	b	-	b	b	b	b	b	a	b	-	-	b	b	-	b	-	b	b	a	b	b	b	-	b	b	b	b	-	h	b	-	-	-	-	-	-	b	b	b	-
*A07_57281219	AAGAGCTCAATGATTGTTTCTCTCTAAAGGACTTATGAAAGTTGAGTTATTTTCTTGGCATTGAATTCACCTATACTCCGAATGACATCTTTCTTAGCCAGAGTAAATATATCATTGGTTTACTTCGAAGAGCCTCCATGGACAAGTCAAATGGTTCCCCTACACCTATGATAGCTACCTGTCATCTATCAGCCTATGAAGGCAGCCCTATTGAAGATGAACATATTTTCAAAAGTATTGTTGATGCTCTCCAATATGTCGTGATTACCAGGCTAGACATTGCATTTTCTATTAACAAGGT	-	b	a	b	b	-	-	-	b	-	b	-	b	b	b	a	b	-	-	b	b	-	b	-	h	b	a	b	b	b	b	b	b	b	b	-	a	b	-	-	b	b	-	h	b	b	b	b
*A07_57542575	AGATAGTGGGTTGGTTAGTTAGTGGGATAATGGGGGGAGTTGAGATATTGTTTTATTATTATCTTATTTTATTTTTTTTATTTTTATTTTTTTCTCTCTTCCCAATTTTCCTTCTAATTCTGACGTTTCCTTTCTTCCTTCTCCACTTTCTTTTGGTTTTCTCTCAAATTTTTCTTTTTATCTATTGAATTCCCATCATTGCATCTGTGAAATAGTTGCTTCTTGTTCGGTTTAGGTAAGTAGGGCTTTATTGATGGTGGTTTTGATTTTAGTGTGATCGTCTCTTTCTTTTCAGAATTGG	b	-	a	b	b	-	-	b	-	-	b	b	b	b	-	a	b	-	b	-	-	-	b	b	b	b	a	b	b	b	-	b	b	b	-	-	h	b	-	-	b	b	-	-	b	-	-	b
*A07_57573469	ACCGTGCAGCTAGGGACGACGCACTGTCACAGGCCATGCTGCGAATTCTGGAGAGGGTCGTTGGTGCCAATACTACATTTGGAGGCCGTGGGTCGGTTACGGAATGACTCAGGTCGAATGGGGCTGAGATATTCAGGGGCATCGCTGAAGTTGCTCTGAATGTGGCCGAGTACTGGATGGAGGCCACGGAGCGCATAATGGATGATTTAAACTTCACTGACGAGCAAAGTTCAAGGGGGCAGTGTCTCTACTTCGCAATGAGGCGTAACAGTGGTGGTTGACTGTTAAGGAGGGTACTCAG	-	-	a	-	-	-	-	-	-	-	b	b	-	b	b	a	b	-	-	b	b	a	h	h	a	b	a	b	b	-	h	b	b	b	b	-	a	b	b	-	b	b	h	a	h	a	-	b
*A07_57574580	TAGACATAGGCTCTACACATTCCTATGTTACATGTTCTGTGTCTGAGACTTTGGGAATTCCGCATGAGAGCATTTCTAGTGAAATTTTAGTGGTCAGTCTGTTGGGGCAGTCTATTAGGGTTAATAATTTTTTAAAGACGTTCCGTTGGAAGTCCAAGAGATGATATTTTTGGCTGATTTGATAGAACTTCTATTTAGGGAGTTCAACCTAATTCTGGGCATAGACTGGTTGATGAAGCATCGTGTAAGTATGGATTATGCTGAAAAGATGGTTGTCTTGAGGACCGAGGAGGATAGCGAG	a	-	-	b	b	b	-	b	b	a	b	b	b	b	b	-	b	b	b	b	b	a	h	a	-	b	-	b	b	b	h	b	b	b	b	a	h	b	b	b	b	b	a	a	b	a	b	b
*A07_57596787	CCTGTCATATGGTCTGGATCCCTCCACACAATCTAGACCCCTCCACATGGCTTAGCCACACTGCATGTGGCCCTGTTTTTGTAATTTTCCCACCTTTTTGCAAATTGATTTGTTTAAGTCCTCGAGTGATCTTGAATTCATTTAAGCCTCTATAAAAGTGATTAAAACACTATTTTTGTGTGAGGAAGGTTATTTAAGGGCGTTTTACTTATCGATTGTGTATAAGAGTACGTATTCATAATATTTAATTCGTTATCTGAATGGGCACCTAATGATTTAGTAAACTAAGTTTTAAATGTGA	a	b	a	b	b	b	b	b	b	a	b	b	b	b	b	a	b	b	b	b	b	a	b	a	a	b	a	b	b	b	h	b	b	b	b	h	h	b	b	b	b	b	a	a	b	a	b	b
*A07_57665906	TAAAAAAAGAGATAATCAAGCTGTTGGATGTTGACATAATCTACCCTATTTCAGATAGCAGATGGGTAAGTCCGGTACAAGTCATGCCCAAGAAAACGGGCATGACATTAAAGAAAAATGCTGAAGGTGACTTGGTACCAACTCGAGTGCAAAATGGGTGGCGTGTCTGCATTGATTACAGGGAGTTGAATTCTTACACTAGAAAAGATCATTTCCCTCTTCATTTTATAGATCCAATGCTTGAGAAATTAGCTAGAAAAACTCACTTTTGTAGTCTTGATGGATATTCAGGTTTCTTCCA	-	b	a	b	b	-	b	-	-	-	b	b	h	-	b	a	b	-	-	-	b	-	-	-	-	-	a	b	b	-	-	h	b	b	-	-	h	-	-	-	b	b	-	-	-	-	b	b
*A07_57896477	CAACTGTTCTACAACACTATATTCGCTGTGCTTTAGAAATTTTAAGAATTCCTTGGCTTCTTTTTCAGTCACTGATTTATTAACAGTTGGTTCAGGCCCTTCCGGCTTCTCTTTCTTTTGCTCAATTGCTAATGATTTTTCTTTAACCTACTCGACTTTTCTATTTGGGGTATAACGCCTTCCGCTATGCGTATAAAAACCCTCGTCTTGAACTTCCTCTGATGTATTAATCGGGGTCTCCTCTCCCGGGAATGTCACATTGCAACTATAGTTCCACGGTACCCTTTTGCTATCCTTGTAA	b	-	a	b	b	b	b	b	b	a	b	b	b	b	-	a	-	-	b	b	b	h	-	b	h	b	a	b	b	b	h	b	b	b	-	b	h	b	b	b	b	b	a	a	b	b	b	b
*A07_57896997	AATTCACTGCATTTCTGAATATCGTGATCCTCTTGATCATGGAATTAGCAATAATTCTTTGCTTCTCGGGGTCTGACCCTTGAATTCTGTGTTATCAACCCTCTTTCCACCATTTTATTCCATACCTTTTTCAAAGGGGTATTCACTTCTGCAATATTCATCTTAATTTCTTTCCCCGAACTCTCAATTATTGCATTTATTCCCTTATCCCCATGGTTAGGTAATAGATTCTCTGCACTGGATGTATCATCAAATTTCACGATGCCTATGTTGATGAGTCTTTCAACCAATTTCTTGAAAG	b	-	a	b	b	b	b	b	b	a	b	b	b	b	b	a	b	-	b	b	b	a	b	b	h	b	a	b	b	b	h	b	b	b	-	b	-	b	b	b	b	b	a	a	b	b	b	b
*A07_57957875	GTTCAATCCGTGCTAGAGCTCGTTGAACCTACACGGGCGTGTGGTCTACCCGTGTGGTAAACTGTAGGCCGTGTTGATTTCCTATGTTGGCCCGTTTTCTATGTTTTTAGCCCATTTCTTGGTCCTTTTACTCTCCTATTCTCACCTAAGTATAAAACATGAAATTAAAGGATTAAGACATCGAATTCCCTAAATTTAAAGAGAAATCATCCATGAAATATGTTAAGCATGGGTAAAAATATGTATAAATTACGGTTTATCAAATATCCCCACACTTAAGCATTTGCTTGTCCTTAAGCAA	-	-	a	b	b	-	-	-	-	a	b	-	-	b	b	-	-	-	b	b	b	-	b	b	-	b	h	b	b	b	-	b	b	b	-	b	-	b	b	h	b	b	h	a	-	-	b	b
*A07_58656443	GAGAAATAAATACCGAATTAAAAATAAAAAAAATTATTGTGTCGTGGTAAAACCACTACTTTAGAAATGAATTCGTCCTGATTGGTTTAATTGTATAGTGGATACACAAATGTTGAACACAAATGTTTATTTGATTATCTTTTAGTATGTTGAACACAAATGTTTTTAGTGAATAAAGTACTGATCAATGTAATTTAAAAAAAAAATTGAATGTTGAAGTTAAACTCAAGTGTCAAACTGGGACAAAAAAACTTCTAAGTATAAATTTAAAAAAAAATTAGATACTAAAGTGAATATTGAA	a	a	-	b	a	a	a	a	a	-	b	a	a	-	a	-	a	b	a	a	a	a	a	a	a	-	-	-	-	-	a	-	a	a	a	-	a	-	b	a	-	-	a	a	a	a	a	-
*A07_59221057	GAGTACACAGCTTTGCTTCGTTGTCCAAAGGTTCAAGTCAACAAAGCTTATTCTAAGGCTGCTAATGCTCCAACTTTTGTAAAGAAATTAATGAGTATCATCGGGATGAGTGAACAGTGGGTTACAGCCTGAATTCAGCAGAAATGTGATGGTAAATGCATTCCTTGGGTGAGTTTGAGGGACTTGATTGTAGCACATCCAGACATAAAGAAGAAAGTTGATGTCTTCGCCTTAAGTATTTATGGTTTGGTAATTTTCCCCAAAGCTTTAAGGCATATAGATGAAGCAGTTGCTCACTTAT	b	-	a	b	b	b	-	b	b	a	b	b	-	b	-	a	b	-	b	b	b	a	b	a	a	b	a	b	b	b	h	b	b	b	b	h	-	a	b	b	b	b	-	a	b	a	b	b
*A07_59253344	AGTTTATTAATCCAATCTTGCCATTAAGTAATCGGAATAGTGAATTCTTCTTTTTGCATTTTTTTCAACAAACAACTTAATGACTACAGCGTAAAATTTTAAGCAATTCTAAACTCTTTCAATTTTTGTATTATTTGATTGTTTAAATGAATATAAAAATTATTGGGTATTGTTTGTTAAACATGGGCATGAACCAAATCCTTTAAGTAGTAGGTTAATTAAACTGTTAAATAATTAATTTAAAGATTAGGGACTAAATTGAAATAATTTAAACTAAATTGAAATGATATAGAAACTTAGA	b	-	a	b	b	b	-	b	-	a	b	b	b	b	b	a	-	-	b	-	-	-	b	a	a	b	-	b	b	b	-	b	b	b	b	a	h	a	-	-	b	b	a	-	b	a	-	-
*A07_59509468	TGTAGATCTCCTCAGTCTTCACTTAAAAGCCTTAAAAGGCTTCATATAGGGTTAGGAATTCTTCACCCAAACCTAAAGAGCGTACATGTGCAAATTCTCCCATGATTCTTCTCTATTCGTTGAATGAGCTAATGTGAACATGTACTGTCTTTTGCTTATCTCTTTGGATGAACTGGATTTTTCCAATATAGTTGGATCTCTCTTTTTATGGACTTTTTCTACTCTTTTTTTTTTCCATGCTTACAAATATATGTGCCCTTTCAGGTCTCTGTTCTTGCAGATGAGATCTTAAAGAATGTCG	a	a	-	h	a	a	a	a	a	-	b	a	a	-	a	-	a	b	a	a	a	a	a	b	b	-	-	-	-	-	a	-	-	-	a	-	a	-	b	a	-	-	a	a	a	a	a	-
*A07_59720167	AAGTGAAACTTCCTGAATTTGCGGATGAATTCCTTGAATTGGAGTTATGGAGAATAGTCGGCCAAGGCAATGGTGAGAGTGGAGGAGGATGCTCTGGTGGGGGTAGAGGTTCATTAGTCCATAAGTCCTGCGCCAAAAGAATATTATATCTGGTAATAGCTAGGTCGTGGTTGCGTAGGACATGGCAGTCGTGGAGAACCTTTTCAGTAGAGTTGCAATTTCCTAAGTAATAGTGAGCTTTGGAGCTCTTTATAACTGCGATAAAATCACTAACTATTTAGGAAATATAAAGAAGCATAAT	b	-	-	-	a	-	-	a	a	a	h	a	a	-	a	-	a	-	a	-	-	a	a	b	b	-	-	-	-	-	a	h	a	-	a	-	a	-	-	-	-	h	-	-	a	-	a	-
*A07_59726930	ATTCACCAATTCTAAGGATAATTCATCCAAAATTATGCTAAGCATGGGATAAAAATAGATAAATTACGGTTTATCAAATGCGATCGGGAGCAATGGACCCCAGAGCTGTACCCGAAAGAAGCTCAATCCCAATCTCAACCTCTCAATTTAGAGGTAAACCCGATAACTTTTCAGGAAAAACATCTGGAAGGTTCCTTATTGTTCTGATATCCCCAATAGAAGAACCTCCAAAATCAAAAACCCTGACGTAAGCCAAGTACGCCTCACACCCTTTTCGAACCAGTTTTTCAGCCAAAAGAGC	b	a	-	b	a	a	a	a	a	a	b	a	a	a	a	-	a	b	a	a	a	a	a	b	b	a	-	a	a	a	a	a	a	a	a	a	a	a	b	a	b	b	a	a	a	a	a	b
*A07_59744874	TATCTTAACATCAAATTGTACCATATGTTTATTAAGAATTCCGTTCTCAATGGTTTTTGAATGGGGAGGTTTATGTGGCTCAACCAAAAGGCTTTTGAAGGCCCAAACTGTTTAGACTATGTATACAAGCTGAGTAAGCTGAGTGAGGTTATTATACAAGAGTATGATAAGGCTTCAATTACTTTTTGTATTGACGTTAAAGATAGTGAATTTACTAACTGAGTTAGACTCTAAAAATGTAGGAAAACTAAATTATGTAAATAACCTTCGTGTGTTCATGTTTTTGTTGTTGTTGTCAAAG	-	-	a	b	-	-	a	-	a	-	b	a	a	a	a	-	a	-	a	a	a	-	a	-	b	a	a	a	-	a	a	-	a	a	a	-	-	a	-	-	b	b	-	-	-	a	a	-
*A07_59751947	GGGATAGTAAACACAAATTCTCTGGAAAGCCTTTGTGATGAATTCTTTGAAAAATTCGTATAGTGAATTTTGTAATGATCAAGTGGTGAGATGTTAGTTTGCCTTGCGTGAGATCTGGGTATGCTTGTGAGGTATCTTCTGATAGAATTTTCGACAGAGTAACCAACTATTGAATCCTCCTTAGTGATCTACCATGACAAGGAACTTGGGACATTCGGAATGTTGGTGATGAAAGTGTCCGCCAAACCTGGAATTTTCTTAGGTCCTACATTAATGTCATCTAGAATTTTATTGCATGTAT	-	-	a	-	a	-	-	-	a	a	h	a	a	a	a	a	a	-	a	a	a	-	a	b	-	a	a	a	a	a	-	a	a	a	a	a	a	a	-	a	b	b	-	-	a	a	a	h
*A07_5985512	ACGACATGTCTTACGTGGTGCAATTAGATTTAACAATAATAACGAAATAACACAAAATCGCGTAATAGCAGACAAGAATGGAACGCCCTAACTTTAATTCACGATTTTGTAGCTTTGGAGTTGTTTTTGAATTCATTGTTCTTCTAAACGAAAATAGAAAATACCAGCAAACAAATTCAAAGAGGAAGATAAAGAAGAAGTTTATTGATGAAAATGTAGTTTGGATGCACAAAACCGAAGTAGGTGTGATCGAAGAGGCATGTGGTGGCTACCAAGGCTAAGAATAAAGTTTAGAATGTTT	b	b	a	b	b	b	b	b	b	b	b	b	b	b	b	b	b	a	b	b	b	b	b	b	b	b	a	b	b	b	b	b	b	b	b	b	b	b	b	b	b	a	b	b	b	b	b	b
*A07_5986659	GAATATTTGTTTCATTTAAACACTTCTAGTTCACCATCAATTTTCATTGTTAATTTGTTTTTCTCGAGATCAATGGCTGATCTAAAATTTGCCAAAAACGACCTACTTAGTAGTATAGGGATCTCTTGATCTTCCTCGAATTCAAGGACGACAAAATCGATCGGGACGATAAAATTCCTCACTTTAATCTATACATCACCAAGTACACCTTTTGGGCATACCAAAAACCTATTGACTAATTTTAATGTTATTAAAGTGTTCTTTAACTCCCTAATACGAGTTTTCTATAAATCAATAGGGA	b	b	a	b	b	b	b	b	b	b	b	b	b	b	b	b	b	a	b	b	b	b	b	b	b	b	a	b	b	b	b	b	b	b	b	b	b	b	b	b	b	a	b	b	b	b	b	b
*A07_6000491	TATTATTGTTACTCTAGGAATGTTGAGATATTTCTAGAAGGTCGACACTATTCCTACAAAGGTCCTCTAAATTATTACACTCGTACTCTCTGCAGAAGGCAGATTGAACTTCATCTTCTCAACGAGTTGGATTCTCTCGTCTTGGGAATTCCCGTGCAACCCTTAACTCAGTGATGAGCTATTCATTCTAGGCATTTCTTTGGTCAAGGATACGCTACTGGTCCTTGAATCGATGTTCTTGTTGAGAAAAATGCTCTTCCAAATGTTACAGTTTCTCCTTGGCTTTTAAGCTGTAAGGTTG	-	-	a	-	-	-	-	b	b	-	b	-	b	b	b	b	b	-	b	b	b	-	b	b	b	b	a	b	b	b	-	b	b	b	b	b	b	b	-	-	b	a	-	-	b	b	-	b
*A07_60177912	ATTGTTCAACACATTACTTAGAATTCATACACATATCACACATGCCCACTGGCATATATAGAACTCAGACAGACTCAGTACGCCAACTCATGACTTGGGTGTATACTGAACACCAACTTAACATAACTCAGACAAATTCATCTTCATGTCAGCCACGTACCTAGAATTTAGAATCAAAAGCATATCTTTCAGACTATTGACATTCATTCTTCCCCCCTTATCTCCTCATATAATTTTCATTTTAAACAATATGTTTTATCGTGAGCTGCCAATTCAGTTTGCAATATATTTACCCTACTGG	-	a	-	b	-	-	-	a	a	-	b	a	a	a	a	-	a	b	-	a	a	-	a	b	b	a	a	-	a	-	a	a	a	a	a	-	h	h	-	-	b	b	-	-	-	b	a	b
*A07_60234954	AAATAAATCTGTGAAAAGCCCATGGTCATGGTATCATACGATAATACGCCAAGAGGGCATGAAGGTATAAGACCATGTGGGAGAAGCCCTATGATATCTACAGAGATGGTCCATCGAAACAGTAAATGCGAGTTTCATGGAGAGCCTTTGTAGCGAATCCTTTGAAAAGCCTTTGTGGCGAATTCTCTAGAAAGCCTATGTGGCGAATTCTCTAGAAAGCCTTTGTGGCGAATTCTCTAGAAAGCCTTTGTGGCTTGTTATTTGAGAAATCCATAGAGTGAATTTTTGTAATGATCAAGTG	a	a	a	b	a	-	-	a	a	a	-	a	a	a	-	a	a	-	a	a	-	a	-	b	b	a	a	a	a	a	h	a	a	a	-	h	-	a	h	a	b	b	b	b	a	h	h	b
*A07_60235451	GAGATTCTATTGCTTGAATTAAAACATTATATTCTTCTAAGTAAGTATGTCTGTCTGAACTGATTTGAAAATACAATATAACTGGTGTTCTAATAATTGTTTGGTTCTGTAAAGGAATTCGTCAATAGTCGTAGCCACTGAGTATCGTTCTGAGAATCATATCTAACGACAAATTGCAAAGATATTGTGCAATGGGATTTGAAGTATGGTGTAAAGTTTGAGATTCGCCAGTCAGGTAAGATGAATATGACATGGTTAAGTGCTGAGATTGACGTATGGTTATCTGCAAATTAAAAACCAA	-	a	-	-	-	-	-	a	-	-	h	a	a	a	a	-	a	b	-	a	-	-	a	-	b	a	a	a	a	a	a	a	a	-	a	-	h	a	-	-	b	b	-	-	h	b	a	-
*A07_6163409	CCACTCGTTTCAGAATTCGATACAGCCCAATAAACCTAGGGCTCAAGTTCCCATTGCGATCGAACCTCAAAACCTTCTTCCATGGCGAGACCTTCAGAAACACGAAGTCGCCCACAGAATACTCGAACTTACATCTATTCAGATTAGCATAAGACTTCTACCTTTCAGAAGCTGCCTTCAGATGGTGCCTAATCAGTCGAACCTTTCCTGCAGTCTCAGAAACCAACTCAGGGTCCAGAACACATCGCTCGCCCAACTTAGTCCAACATAAAAGAGTACGACACTTACGACCATACAATGC	-	-	a	-	b	-	b	b	b	b	b	b	-	b	b	-	b	a	b	b	b	b	b	b	-	b	-	b	b	b	b	b	-	b	b	-	b	b	b	b	b	a	b	b	b	b	b	-
*A07_6256456	CTGCTAACAATTCACCACTGCATCATATTGGGTTAACCAATCCATTCCCAAAATCACATCAAATTCATCAAATGGCAATAACATCAAGTCAGCCGAAAAACAATAACCTTTTACCATCAACGGATAGTTCTTACAAACTTTATCCATCATAACACACTGGCCTAGGAGGTTCAAAACTTTAACCACAAATTCAGTGAATTCAACAGATAAATTTTTAACAGACACTAGGTTCGTACATATATATATGAATATGTAGAACTAGGATCAACCAATGCAGTAATATCAGTATCAAATAGAGAAA	b	-	-	b	b	b	b	b	b	b	b	b	b	b	b	b	b	h	b	b	b	b	b	b	b	b	a	b	b	b	b	b	b	b	b	b	b	b	b	b	b	a	b	b	b	b	b	b
*A07_6295726	TAATTTATATCTTGAGTTACAGAATTCTAAATTAAGATCTGCTAATTTCTCCTGAAACCAGACTCACAAATCTTCTTACGATCAAATTTTCATAATTTTTTGTTTAGCCATTAAGTACAGTTTATTCTTTAAATTCACCCCTATTCTACTGTCCGACAGTTTTGACCCTTTTTCACTAAAAATTAATTATCTCACAGTACAAAACTTGGATGATATTCTCGTTGATTTCTCCTGAAAATAGACTCATTAGGGATTCTAAACATATAACTTTAACCCTTTAATTATTTTTCTCCAATTTTTG	b	b	a	b	b	b	-	b	-	b	b	-	b	b	b	b	b	-	b	-	-	-	b	-	-	b	a	b	b	b	-	b	b	b	b	b	-	b	b	b	b	a	-	b	b	b	b	b
*A07_63761351	AGCTGATAAGCTTCTTAATCTTTTTGTGTTCATGTATTTAAGGAAAAGAGAGAAAGTTAACGATTTCAGTTAATTCATTGATATTGTTCTGTATCAGGTAAAGTTAAATGTAATCATTTTAAATAGCCTTTGCATGTAAAGGAATTATGGTTTGTATGATGATGAATTGTCTTCGTTAGAATTCTGAATTGATTGTTATACTTTGTTGACTAAGGAGGCTCAATATGTAGCAATGGAAAAGTTGAGTAGGTAGACTTGGCGTCAACCTCCAGGTTAGTTTCAGCATTTAGGTCTTAAAGGA	a	a	a	b	a	a	a	a	a	b	b	a	a	a	a	b	a	-	a	a	a	a	a	a	a	a	b	a	a	a	a	a	a	a	a	a	h	b	b	a	b	a	h	b	a	a	a	b
*A07_64062923	TGATAGATTAAAAATTTTTACCTTCGAGCTCTTTTTTATCTTCTGTACCAAAAAGAATATTAGTATTGTTATCTGTCATGTATATTCTATCATACATACGATATAGATTAATAGCTCATCTAACACAATAAACTTAATTTTTTGTCAAATTTTAACAATAAATTTTCTATATGTCAAGTTCCATCCGAATTCAAATTAAATAAATTTAAAATATTTAAATTTAATTATAAAAAAATATTAATATTAATCAAATCTAAACTCGACCCTAAAAAAAGTTTTAAATTGAGCCGCAATCTAGCAC	a	a	-	b	a	a	a	a	a	b	b	a	a	a	a	-	a	a	a	a	a	a	a	a	a	a	-	-	-	a	a	-	a	a	-	-	h	-	b	a	b	a	b	b	a	a	a	-
*A07_64453477	AAATTTTCATTTAAGTTGCCAAGCTGTTAAAATCGACGCCGTATGGCTTTCTCTAAACCCCTAAACCCTAAACCCTGAATTCTAAAAACATATATAAACCTTAAACACTAATTCATAAACCTCAAACCCTAAACCTCCCAAAAAATTCATATGGATGTTGATGTGTATATACATAGATATTAATGTAAAAGCTTATGTTTATAATAAATTGTGGAAGCAATACTTAATATTGATTAAATTTATTTTTGGGTTCAGGGTTCAATATGTAAGGTTTAAGGTCTATGGTTTAGGTTTTTATGGT	a	a	-	b	a	a	a	a	a	b	a	a	a	a	a	b	a	-	a	a	a	a	a	a	a	a	b	a	a	a	a	a	a	a	a	a	h	b	a	a	a	b	b	b	a	a	a	a
*A07_6448373	GTTGTATTTTTCGAATTCTGGCATTTTGAACTTCGGAGGGAGTACCAGATCTGGGACCAAGCTCAACTCATTGGCATCCATTCTGCAATGATAATCAGCGTTTTCCAACGCCCTAAATTTTTCCTCCAACCACGTGTATCGGTCTTCTAGCCGCTTTGGAAATTCTGCTCCTGGCTTTCCTACTTCTGCGACCTCATCGAAGTCAGGGAATGTAGGATTTGTATGATTGTCTTTGGGGTTAGAACATGAGCCCGTTGGAAAATTTAGCGGTACTGAAGTACCAGTCTGATATTGAGGTTTG	b	-	a	b	b	-	b	b	b	b	b	b	b	b	b	b	b	a	b	b	b	b	b	b	b	b	a	b	b	b	b	b	b	b	b	b	b	b	b	b	b	a	b	b	b	b	b	b
*A07_6451050	AGAATAGCTGATTGGTCTCATCATCCCAATGAGCCTATATATCCCTCAATTCCTGGAACTCGTTTTAGGTCACGTTGATGCGAGTGAAGCCCGACAACCCTGATGTATACCCCTCAGTTAGGCTATCCTTTTTCTCAAGTTGCATCTTCTCTGACCACATACTGACAGCCGCATTATCCTCTATTTTATCAAGGAATTCGCTCTCCATAACAAGCTTTCTAATTTAGCAACCGAACAGAAATCGACACCTCTTTAATATGAAATGACATGCAAAACATAATCACAACAAAACACAACAAGT	b	b	a	b	b	-	b	b	b	b	b	-	-	b	-	b	b	-	b	b	b	b	h	b	b	b	a	b	b	b	b	b	b	b	-	b	b	b	b	b	b	a	b	b	b	b	b	b
*A07_64744409	GTTCATTGCCATAAATGTCACAAAGTGGCTTGGTTTTGAAAATTTTTAAACTTTCATTGTAACTGTTATAACTTTTTTCTTAACCAAATTTCTCCAACACGGTCTCATTTGCTATTTTTGAACTTCGAATTGTTTTGAGTGTGAATTCAAACAAAACAAATCAAGTACATAGAATGAAAACTTTTCTTAACTCTCAGTGAGAAAGTTAATTTTATCTATAAACTAGAAACTATTAATTTTTCTTAAAAAATAAAATTTATTCTAAAAATAAATTTTAACTATTTTTTTGATAGAATAAGAC	b	a	a	b	a	a	a	a	a	b	b	a	a	a	a	h	a	a	a	a	-	a	a	a	a	a	b	a	a	a	a	a	a	a	a	a	h	b	b	a	b	b	b	b	a	a	a	b
*A07_6650466	ATGAATGACTGGTTTACTCAGTATATCTGGACAAATCTGGCTGTACAACAACCTCTACCCCCGACTAATCAATCTCCAATACCTGCTATACCTCAAGTAACTGATCCATTGAGATTACATAAGCCCCCTGTTGATAAAATCAGAAAACACGGGGTTGAAGAATTCAGAGCTACTGATGATGATGATACTAAGCGAGGTGAATTCTGGATTGATAATACTATCCGCATGTTTGATGAATTATCTTGTACCCCAAATGAATGTCTAAAATGTGCTATATCTTTGCCACGAGACACCGCATATC	b	-	a	b	b	b	b	b	b	b	b	b	b	b	b	b	b	-	b	b	b	b	b	b	b	b	a	b	b	b	b	b	b	b	b	b	-	b	-	b	b	a	b	b	b	b	b	b
*A07_6679355	TTAGAAATCGCTTGCATCTGTCAACTTCAGTCGATACAAATTCAGTTGCATATCTGCTCAATCTCATAAATTCTTGTTCATAATCCACTACGAACATATCTCTCTATTTCAGCATCAAAAACTCCTGTTTCCAGTCTTCCACATATGTCTCTCCCAAATACTTATTTTGAAATTCCCGTTGAAAGAATTCCCAGTTTACTTGTTCTTCTGGTATAGTCTGAATCACTGATTCCCACCATATGTAAGCCTCCTCTTGTAACAGAGAAAAAACACATATTAAACTTTCCTGTGGTGTACATTC	b	b	a	b	b	-	b	b	b	b	b	b	b	b	b	b	b	a	b	b	b	b	b	b	b	b	a	b	b	b	b	b	b	b	b	b	b	b	b	b	b	a	b	b	b	b	b	b
*A07_6731673	AGCAACCGGTTCAAGTCATGTGGGATGTCCATGACTGGATGTTTAGCAGCCTTGGAACTGGCCACGGCGTGTTCATATTCAAACCGGTGGTGGCTGATGCAGAGAGTGACAAAGAAGGAAGTAGCCAAGAAGGAGACAGCGATGCCGGAAGCAAGTACTATTCTACACTAAGCCCCGCCACGGCATCCGAATTCAGCTTGTTCCTTTATGCCTGGAAAATTGAGTGAGGATATTGAAAGCAATTTTCTTTTTTTTCTTTTTGCTGTTTCCATTTAAAAAAAGGGCATACATATACAGGTAA	-	-	a	b	-	-	-	-	b	b	b	b	b	b	b	b	b	-	b	b	b	-	b	b	-	b	a	b	b	b	b	b	b	b	-	b	-	b	-	b	b	a	-	-	-	b	-	b
*A07_7017500	AAGACCGCATATGTAATCTATTTTCATGTAAAGAAATTTGTTTTCTAGAAAAGTTATTCTAATGGAATTGAATTCAAGATCAACATCTCCTTTTCTTTTGTATTCATACATTTGCATTGCATCACATCACATGCATTTAAATCCATAAAAAAGACCCTAATTAAGGTTAAAAAGAGAAAGAAAGAGAGAAAGAGAGAAGAGGGTCACGGCTGAGCGAAAAGAATACGCTCCCTTACATATCCTAGACTTTTGTATCAGGAGGGATAGTTTACCTGGAGATGGGGGTGTTTGGAAATGAAAA	-	b	a	b	-	-	-	b	b	-	b	-	-	-	b	-	b	h	-	b	-	-	b	-	-	b	a	-	b	-	-	b	b	b	b	-	-	b	b	-	b	a	b	-	b	b	b	-
*A07_7091672	CAAACAAGAGAATTCGAGCAGAAGAAAGGAAGAAAAGCTAAGAAAATTAAGAGAAAATTGATGAACAAACTGAACTTCATTCATAAAATGCATAATGGCATAATGCCAATACATAAAACAGGCACTAAGCTTGTCAAAAACAGTAAGTAATTACCTAAACATCACCTACCTCCACTAATGACATGGAAACTTGAAATTTTGGTTGTAAACTTACACAAAGTTGTGTTTACAGCTCATACATAAGCTAATTACATCAGTCAACAATCTAACTTAGTTAGAAATGAACTAAGATTACATTTCA	b	b	a	b	b	b	b	b	b	-	b	b	b	b	b	b	b	h	b	b	b	b	b	a	a	b	a	b	b	b	b	b	b	b	b	b	b	b	b	b	b	a	b	b	b	b	b	b
*A07_7099380	TTATCAAAAAGCAGAGAGGATCAACTGCTTTGGCTTAAATATACGTTGATGATATCGTATTTGGAGTCACTTTTATAACAACTAAGGATAACTTTTTAAATCTTATGCAAGGTGAATTCGATATGAGTATGGTCAGTGAGTTGAGCTACTTCCTTGAATTATAGATTAAGCAAATGAATACTGAAACTTTCTTCCACAAGAAAAGTAAACAAATAATTTGGTAAAAAAGTTTAAGTTGGAGAGTGCTAAAGTAGCTTGGACTCCTATGGTTGTTGGTGAGAAATTGTCCAAAGAAACATTT	b	b	a	b	b	b	b	b	b	b	b	b	b	b	b	b	b	h	b	b	b	b	b	a	h	b	a	b	b	b	b	b	b	b	b	b	b	b	b	b	b	a	b	b	b	b	b	b
*A07_7148174	CGAGCTAAATCCTACTGCAACACATGCAGGATCTCAGTTCACATGTCAAAGAGGGTTTGTCCATTGAATTCCTTTTTTCAACCTCAACTGAGACATTTTTGCATGTTATCATCAAGTATGCATTTCTACGATATTCATGCCAATAATAAATATAATCATCATGCATTCATGAATCATACAATTATACATATTAGGGGTTTACTTAAAGTTATCCAAACTTACTTGGTATTCTTTTCGGGATTGTGTTTCGGTTATTCCGAAACCTTGCGTTTACCACGATCGACCTCCTAAATTTGTTCCT	b	-	a	b	b	b	b	b	b	b	b	b	b	b	b	b	b	-	b	-	b	b	b	a	a	b	a	b	b	b	b	b	b	b	b	b	h	b	b	b	b	a	b	b	b	b	b	b
*A07_7210904	TGCATTGCTTGATGCCACTCATTGCTTGTAACATTAGAAATTTTCTACTATTACTAATAATGTTACAAGAACCTACAGAGTCACACCCCACAGTTAAAGCCAACAAAATTCACACAAAACCGATGAGCGTATGCCCTCCTACATACAACTAGGGTGTATACCCTCTTACGTACAACTATGGCGAATTCTTATCCTTGACGAACAGTAACGCCTAGAAGAAAGTATTGCCTACTAGACAGTATCACCTAGCCGACACTACCGCCTAGTGTACACGATTCGCAATTATCTTCAATATTTATGG	b	b	a	b	b	-	-	b	-	b	b	b	b	b	b	b	b	-	b	b	-	-	b	a	-	b	a	b	b	b	b	b	b	b	b	b	-	b	-	-	b	a	-	-	b	b	b	b
*A07_7223385	AGCTTAGTCAAAAATTGCATAACAGAATTCCTAGGTTTAATTCGATATAATTTTTTTGGAAGAAAGACTTTTTTAAGTAAAAATATAATAATTACAAGTATTGAGTAAGTAAATGTTGGAGTAACTTTAGAATGTGAAAGCAGTATTATATAGATGTTTACCTCTTTGAATCTAATTATATTTGGATGCTTCAAAGACCTATGGTTCATAATCTCCCTCTACACATGTTCATCTATCTGCATAGTCAAAGAAACCCTTGAAATCAATCCATTGAGTCTAAACAAGCAAAAAGGAGCCTGAT	-	-	a	b	-	-	-	-	-	b	-	-	-	b	b	b	-	-	b	-	-	-	-	a	h	b	a	b	b	b	-	b	b	b	b	b	-	b	-	-	b	a	-	-	-	-	-	b
*A07_7228901	ATTTATGAATGGTTTTTCCTTGGTTTTACTGAATTCAATGATCTTAATCCTTTAATTTCATGTTTTATACTCAGAAAGCTCAAGATAACAAAAAGAGCGAGAAACGGGCAAAAACCAGACAAATTGGGCCTAAATCAGTGTTTCACACGGCCTAGGCACTTCTACACGGGCGATCCACACGCCCGTGTGTGACACACGGGTAGACACATGCCCGTGTGTCCTGGCAGTGTCGACATTAATCCAAGTCAGAATTGCACACGGCCTGAGCATCTTCATACAGGCGTGGCACACAGCTGTGTCC	-	-	a	-	-	-	-	-	-	b	b	b	b	b	b	b	b	-	-	-	-	-	b	-	-	b	a	b	b	b	-	b	b	b	b	b	-	b	-	-	b	h	-	-	-	-	-	b
*A07_7272279	GCTCTTAAGAATTCTTTTTGCTTCCCAAAACTCCAGTGAAGTCAAGTTGTTTTTACAATGAGGGGAGAGGCCTCTATCCTCCCTAAATCCAATGGTACAGGTCAATTACATCAACGGTTAAGATTAAAGGATATCTACAAATTAAATCTCCAAGATTACAAAATCATATCTTCTAAGATTGTATATCATATCTAAGATTGCAATCATATCTAAGATTGTATCATATCTAAGATTGCATATCACATCTAAGATTGCATATCATTGAAGATTATGTTTCTGTATGAGTCAAACTTGTAGATGG	b	-	a	b	b	b	b	-	b	b	-	-	b	b	-	b	-	-	b	-	b	-	b	a	h	b	a	b	b	b	-	b	b	b	-	b	-	b	b	-	b	a	-	b	b	b	b	b
*A07_7318328	GTGAATCCCCAACCGAAACTGTCATTCGAGGGTTTGTCTCTTTGGACCTCTTTGATTGAGATTGAAATGACTTGCTTATAGGCCTCTTTCTGGCATCTCGAGCCTCAATAGCAGCTTTTCTACTTTCTTTATTTAATTCTTCAGCTTTAAGAGCTCAATCAACCAATACTACAAATTCTTTCAGCTCCAGAATTCCCACAAGCACTTTAATGTCCTCATTAAGTCCATCCTCAAATCTTTTACACATAATAGCCTCGGTGGACACACATTCCTGGGCATACTTGCTGAGTCTTACAAATTC	b	b	a	b	b	b	b	b	b	b	b	b	b	b	b	b	b	a	b	b	b	b	b	a	a	b	-	b	b	b	b	b	b	b	b	b	b	b	b	b	b	a	b	b	b	b	b	b
*A07_7320176	TTAATTATTTTTCAAATTCAGAACAGGGGATCACGTAGTCATTCTGAACCAGTCTCATAGAAACTTAAATATCTCAGAATATAGAATTCCTTTTCTTGATATGTTTCTTTTAAATGAAAATAGACTCACTAAGCTTTAATTTCATTTCTCATTTGGCCTCTAATTAAATTCCTACTATTTTTGGTGATTTTTAAAATTTATGTCACTGCGACTGTCCAAAAACAGTACTATTACAAATTCACTCTTTCACACTTTCTTTGTATTAACCTCATTTTAACATACATATCACAATTCATTTTCA	b	b	a	b	b	-	b	b	b	b	b	b	b	b	b	b	b	-	b	b	b	b	b	a	-	b	-	b	b	b	b	b	b	b	b	b	b	b	b	b	b	a	b	b	b	b	b	b
*A07_7359185	AAACCGGTAGTGAATGCTTAGAGGTGGTTGAATCTTAGGATGAAGGAAATGGTGAAGAAGAAATTACTAAAATGGTTGGATGTTGGCATAGTTTATGCATTTCTAATATTGAATGAGTTGGTTCAGCTCAGTGTGTTCCAAAAAGATGTGGGTTGACTGTGGTTGCTAATAAGAAGAACGAATTCATCCCAACTCAGACAGTGATAGGATGGCATGTATGTATCGACTAAAAAAAACTCAATGGTACAACACGAAAATATTACTTTATACTACCCTTCATTGGCCAAATGTTGGATAGACT	-	b	a	b	b	-	-	b	b	b	b	-	b	b	b	b	b	a	b	b	b	-	b	a	a	b	a	b	b	b	b	b	b	b	b	b	b	b	-	-	b	a	-	-	b	b	-	b
*A07_7702163	AACATGTAATTCTTGCCCACACTGAAACTAAAGAGTTGTAAACCATATGCCAAAGCTTGGAAGTTGCACAGAAAAGGGTAGGATAATATAACAGAAAGAAGTGAAAATGGGAGCAAAATCTTGGTGAGTAGCTTCACCAAATGAGAGGTGGTGATCAATTGAATTCTCTGTTTTTTGTTTAGAATCTCCATACTTGTTATCTTCTCTGTTGGGCTATGAAAAAGGGATTTGAAGAAAAACAGAGGGGAAGCTTTTGGAGAGTAGATTCATGACATTAGCTAAAGGGAGATGAGGCAAAGGC	b	-	a	b	b	b	b	b	b	b	b	b	b	b	-	b	b	-	b	b	b	-	b	b	-	b	a	b	b	b	-	b	b	b	b	b	-	b	-	-	b	a	-	-	b	b	b	b
*A07_7714646	AGGTGAGATGATGATACTTATTTTCTGATATTGACTTTGTGGATGTTGTGGCATTGCCGAATTATTTTGGAACTATGATGATTTTATTTTATGATGTATGCTTTACATTGTTGCACTTTATCTTATTTGCTTCTTAGTTATAGTTTATTATTTTGATTGTTGGTGTGAATTCTAGATATATCATTGATAGTTAAAATTACTATATTATGTAGTAAGTTGAGCTAAGTAGAGATAGGTTTGTGCTGAGGGGGAGCTATTGTTTACTATGGTAGTTAGCTTCCTATATTATTTGATTTTGTTT	b	-	a	b	-	-	-	b	b	b	b	b	b	b	b	b	-	-	b	b	b	b	b	b	b	b	a	b	b	b	-	b	b	b	-	b	b	b	b	b	b	a	b	b	b	b	b	b
*A08_10049774	AATATCTCCATGAACTAATCCTGGTACGACTCAGTTGATTGTACCATTTGGATGCTGCCCCCACCAAACTATCTTGGAAGCAATGGATCAGTAGTTGATCATTGTTAACATACCCAGTCATCCGTCTACAAAACATGGTGATGTGAGCCTCGGGGCAACTGGTCCTATTATACTTATCGAATTCTGGCATTTTGAACTTGTAGGGAAGTACTAAGTCTGGGACCAAGCTCAGATCTTTAGCGTCAACTCCATGATGACTATTAGCACTTTCCATTGCTCTGAACTTTTCCTCCAACTATTT	b	-	a	b	b	-	b	b	b	b	b	b	b	b	b	a	b	-	b	-	-	-	-	b	b	b	-	b	b	b	h	b	b	b	-	b	b	b	b	b	b	a	b	b	b	b	b	b
*A08_10137255	TTTGAGCTGCCCTTTCGGGTTTTCAACTCAAAACTCCTTTGGTCACAAGGTGCCCTTTGCGGGTTTTCACCTTGGCCTCTCCGTTTTTTTTTTTAAATCTTAAGGCGCCCTTTGCGGGTTTTCACCTTAGATTCTCTTCTTCTCCAGACAAAGTATTTTTTAACTGAGTCTGAATTCACTGGATTGGGTAAACTTTTCCCATCCATTTCTGCTAAGATCAATGCACCACCGGAGAAAACTTCCTTTACGACATACAACCCTTCCCAATTCAGCATCCATTTTCCTCTAAAATCCTTTTGAA	b	-	a	b	b	-	-	b	b	b	b	b	b	b	b	a	h	-	b	b	b	a	b	b	b	b	a	b	b	b	b	b	b	b	b	b	-	b	b	-	b	a	b	b	b	b	b	b
*A08_10316979	CTTTTGGCACAATTACTTCCGCTATACAAATTGGTGCCTTGGAGGAATTCTAAAGGAATCCTCACTTATGGTGTTTAGGCTGACTTAGACGAGTTTGGAACGAACGAATCATCTAAGGATGCACAGATCGCGAGACGAAAGATCTAGCCCCTTGAGAAGTGGTATCCGAGCTATTGATTACGAAGGCACTGTTAGGATGTCGAAAGAAGAGTTCGAACAAAGCTGGGCCAGAAAATCAATCCCTTTGAGGGAAATGTTGTTGGCAGTAGAGGAACAAGTGGTCAAACTCGAAGAGTCCATG	b	-	a	b	b	b	-	-	b	b	-	-	-	b	b	h	-	-	b	-	-	-	-	b	-	b	a	b	b	b	-	b	b	b	-	-	-	b	-	-	b	a	-	-	-	-	-	b
*A08_10463656	TAAAGGACAAAAAGAATTTTTTTGGAGATGTCAAGATGTATGTTGTTTGAAGAACATCTTCCGAATTCATTTTGGGCAGAAGTTGTATCAACATCTGTGTCCTTGTTAAACAGGTTAGCAACTAAGGCTGTGGATGGAAAAACTCCTCTTGAAGCTTGGTCTAGGTTTAAGCCTTCTGTGAAACATATTAGAGTGTTTGGTTCTATTTGTTTCAGCTATATACCTATTAATATGAGAACTAAGTTAGATGAAAGAACTTGGAAAGGAATCCTTGTTGGTTATTCTTTTCAATCCAAGGGGT	b	-	a	b	b	b	-	-	b	b	b	b	-	b	-	a	b	-	b	b	-	-	-	b	b	b	a	b	b	b	-	b	b	b	-	b	-	b	b	b	b	a	-	b	b	b	b	b
*A08_10564275	TATCAGACGGGCGGTTGGTGATGATAAATGCTAAAGAGGACATTATTGTAGCTGTAAGCAGTGACACACCATATTTAGAGGCAGATGATGAAGCTATTGAGTGTTCTTTTCGATATTTGGAGTTTGTGAATGCAAATCACTGAGAGAAGTAGAATTCTGGAGCCGAAAATGTCTAATACTATGATGATGGGTTTACAGTTGATCGTAGGACGTGGAGCTTTACCAGGAAAGGGACTTGGGAGATGTCTCCAGGGAAGAATTGCGATTCCGATGCTGAAAGACAAGCATGATCATTTTGGTT	-	-	a	-	-	-	-	b	-	-	b	b	b	b	b	-	b	-	-	b	b	b	h	-	b	b	a	b	b	b	-	b	b	b	b	-	b	b	-	-	b	h	-	-	b	-	-	-
*A08_10565462	TGCTTTAGGAATTCAAAGATGTTTTTACATGGTTATACCAGGATATGCCTGGTTTAAGCACTGATATTGTAGTACATCGTCTTCCCATACAAGAAGATTGTAAGCCAGCACAGCAAAAACTTCGAAGAATGAGGTCAGATATTGTTTTAAAAATAAAAGAGGAAGTCAAAAAGTAATTTGATGCTGGATTCCTTCAGGCGATCAAATACTCAGAATGGGTAGCCAATGTTGTGCCTGTCCCCAAGAAAGACGGCAAGGTGCGAATGTGTGTGGATTATAGAGATCTAAATAAGGCTAGCCC	-	b	a	b	-	-	b	b	b	-	b	b	b	b	b	a	b	a	-	b	-	-	b	-	b	-	a	-	b	-	-	b	b	b	b	-	b	b	-	b	b	a	-	b	b	b	b	b
*A08_10581297	ATTGCTGTTGAATTCTCATGCAGCCAATGCCAACGAGAGAAAAGTAAAGCCTTTTGTTTGTGTTGTTACCCATAATTTTGGAACTGGCTGTTATTTTGGGGTAGCTGTTGATCACTTGTGTTGTATATGTGTATATATATAGGTTCACATTGTGTACATGGGAGACAGGCCCAAGGGAGATTTTTCTGCTAAAGCAACCCATCATTCTATGCTTACAAGCGTCCTTGGAAGGTTCTTTTTTTTCCTTCTTTTTACTAATACAACAACCCATAAGAAAAAAAACCGTTTATTTGTTAAAGTA	b	b	a	b	b	b	-	b	b	b	b	b	b	b	b	a	b	-	b	b	b	-	b	b	b	b	a	b	b	b	-	b	b	b	-	b	-	b	-	-	b	a	-	-	b	b	b	b
*A08_10656836	TCTCGTTGCCCTGTCAAGGTGTGGGCTAGGATGGCATGTAAATATCTCAGTGATGGGGCGAGAGCTGATGCCTTGGAGCGGTTGGGGTTAGAGGTGGCCGTGGTAGGGACTAGAGCATTCTAACATTTTGATGGAGAGTTGTGGATGTGGAGATGGAGGCTGTCGAAGTCTTCGTCATCCATGAATTCCTCCGTATATAGTCCCAGTGTGACTCCGAACTCAGGTACGCTCAACTGGCAGACTAAACTACCGATACGGAACTAGACCATTCTAGGATCATCAAACTCTGTCATGATGACTT	-	b	-	-	-	b	-	b	b	-	a	b	b	-	b	-	b	a	b	b	b	-	b	a	a	-	-	-	b	b	b	b	-	-	b	-	b	-	-	b	h	a	b	b	b	a	b	a
*A08_10701378	GCCCTGTGTTGGGCCACACGACCGTGTCATACGCTTGTGTGGCTCGAATTCCAGCTCATGTTCGTCGAGGAAAGTAATAGCCCACTCATCACATGGCCTTGGACACGCCCGTATGTCCAGGCTGTGTGGTTCACACGGCCGTATCGCACTACTGTGTGCTACGTTGTTCGCTTCTCTCACACCCTTTTGTTCTCCCACACGCTCGTGTGTCCGAACACACGGACGTGTGCCTCACCCGTGTAGCTTTTTGACTTGTTTAAAAAAAATGAAAATTTAGCTCTAGTTTTCATATGGCCAAGAA	-	-	a	b	b	b	b	b	b	b	a	b	b	b	b	a	b	a	b	b	b	b	b	a	h	b	-	b	b	b	b	b	b	b	b	a	b	b	a	b	h	a	b	b	b	a	b	a
*A08_10879473	ATACTAAAAAATTACAAACAACAATAAAATGAGTTCCATAAAATAATAACAATATATGCAATACATGTGTATAGTAAATTTCAAATGAAAAAAAATGTTCCTTGACTTGTCTACAATCACAGTCAATAATATCAATTCACTTAGAATTCACTCCCAAAAAAAAAAAAAGATGTGTTGTCAAAGAAATTAAAAAAACATTACTTATTCAAAATCAAAATGAGTTCCAAATCGTATTATAGCTCTGAACCATATCAAGGAAAACTTATCAGCACATGAACTCAAATTCAAAATCTCTCAACTT	b	-	a	-	b	b	b	-	-	b	a	-	-	b	-	a	-	-	b	-	-	-	b	a	-	b	a	b	b	b	-	b	b	b	b	a	-	b	-	-	h	a	-	-	b	a	b	a
*A08_10886930	CAGCCTTAGGCGATTCTTTGGGTTCAAATCTTGCCTAAGTCAGCCTACTTTTGAAAAATGAGAATTCTTGTAGAAATTCTCTAAGACATAAAAGCAAAACGGAAGTAAACTCGAAAGACAAAATAAGCTACGAACTAACAGAGAAAGCCACAGAAAAATAGCACACACCAAGTATTTGAGTAAATTCTCTCAATAATATTCAATTACTATGAAGGATTGCAAATGAGTGAATATAAATGAAGAGTAAGACCTCTATTTTTAGTTGAGTTCCCCCAAAACCAATGGTACAGATTAAGTTACA	-	-	a	-	-	-	-	b	b	b	-	-	h	b	b	a	b	-	b	b	b	-	b	a	-	b	a	b	b	b	-	b	b	b	b	-	b	b	-	-	h	a	-	-	-	h	b	a
*A08_12223628	TATGGAATGGGGTGCCTATTCAGAAGTTCAAATTAATAAGAGGAATTCAACAAGGGTGTCCTCTATCGTCGTATCTTTTTGTGCTCTGCATGGAATGGCTGGGTCATCTTATTAGGGCAAAAATGGGAAAAGGTAATTGGGATCCAATTCAATTATCTCATAACGGGCTTGAAGTATCTCATATGTTCTTTGCTGATGACTTGGTGATTTTTTGCAAAGCTCAGCTTCATCAGGCCTAACTTTTGGATAACATTCTGTTTCAGTTTTGTATGTTTTTGGATCACAGAGTCAGTGTAGGGAA	-	b	a	b	b	b	b	b	b	b	-	-	b	b	-	b	b	-	b	b	b	-	b	b	-	b	a	b	b	b	-	b	b	b	-	b	-	b	-	-	b	h	b	b	b	b	b	b
*A08_12553344	GGGAATCAGTGATTCAGAATATACCAGAAGAACAAGTAAACTGGGAATTCTTTCAACGAGAATTTCAGAAGAAGTATTTGGGAGAGACATATATGGAAGATCGGAAATAGGAGTTTTTGATGGTAAAACAGAGAGATATGTTTGTAGTGGATTATGAACGAGAATTTATGAGATTGAGCAAATATGCAACTGAATTTGTACTGACTGAAGTTGACAGATGCAAGCGATTTCTAATAGGACTGCAAGATGAATTTCAACTGTAATTGATGCCTCTACGGATTACAGAATTTTCAGATTTAGT	-	b	a	-	b	-	-	b	b	b	b	-	b	b	b	b	b	-	b	b	b	-	b	b	-	b	a	b	b	b	-	b	b	b	-	-	-	b	-	-	b	a	-	-	b	b	-	b
*A08_12639314	TTATGGTCGTGTGAATTCATGGAGCTCTACAAGTGTGTTCTATGTGATATAACTGTGTATTGATGTATTGAAGTGTGGTGTACTCTTTGTTATAATAGTATTTGGAATGCTATGCGTGAAATGTTTGTTTATAAAATGCGAAGTACGGAGGGAGTTACTTTGGCGGGTTAGTTGAAGATGAGAAAAATGGGCAAAATAGAGGAATGATTGGACTGATAAGTGACATAAAAGGGTTTGGTAGCATTGCGAAACATATATCTACTGGTCTTTCAGGGCAACACCTTGTAACTGATATATAGGT	b	-	a	b	b	b	b	b	b	b	b	-	-	b	-	b	b	-	b	b	b	b	b	b	b	b	a	b	b	b	b	b	b	b	b	b	-	b	b	b	b	a	-	b	b	b	b	b
*A08_12778418	TCCTACATCATCTTTCAACCCAGGAAGTTTCCCTGGAAACTCTCCTGACTGTAATGCAGGCTGTAAGTCATCCCCCACTTTAGAAAGACCACCATCTCCATGTTTCAAAGTAGGCTCCATCTGATTTATTAAGCAGCCCAGTTCATCACAGGCATCTGAATTCTTACTAATAGTCTGAACAGGAATAGTTTCGTCCTGTCCTACAGACTTTAATAGCATTTCAACAGATTCTGAGGAGGCTGCCTCAGACCAGACATTGTTGCACCTAGAAATTGAACAAGATTCAGCTGCACTTGAACTA	-	b	a	b	b	-	-	b	b	-	b	-	b	b	b	b	b	-	-	b	b	-	b	-	-	-	a	b	h	b	b	h	b	b	b	-	b	b	-	-	b	h	-	-	b	b	b	b
*A08_12809787	TATCCAACATTTAACATTTCTTCCATTACCCACTGACTATAGTAACTTTTATCAGATTAAAGACCAAACTTTTGAAAGTATCCTCCAAATGAAGGAATATTTTTCTCACGAAATATTCTCAGGGATTCCATCCTAAATCCTAGATTTCGACCTAAGGATATGTACCCACAGAGCATTAGAATTCTTCATCAAGTTATACCCAAGTTTTACCATAAAAGAAGTGTTGTAGTCTCTCAAATTGTAACACCCCTAACCCGTATCCGTCCCCGAAATAGGGTTATAGAGCATTATTGAAATAAAC	b	-	-	b	b	-	-	b	b	b	b	b	b	b	-	-	-	a	b	b	b	b	-	b	b	b	-	-	b	b	b	-	b	b	-	-	b	-	b	b	b	a	b	b	b	b	b	-
*A08_12809959	GCATTAGAATTCTTCATCAAGTTATACCCAAGTTTTACCATAAAAGAAGTGTTGTAGTCTCTCAAATTGTAACACCCCTAACCCGTATCCGTCCCCGAAATAGGGTTATAGAGCATTATTGAAATAAACAGATCAAATACAGACATTTCATATTATTTAACATTCATGTCAGATATTATTCATAAAGTCCCTTATATGAGCCCTCGAGGCCCAAAACATACATTAGAAACAAGTCGGGACTAAACCGGGTACTCAGAGAATTTTTCGCGAAATTTCAAAATTTTTCCTATGTGCGGGGTAC	b	b	a	b	b	-	b	b	b	b	b	b	b	b	b	b	b	a	b	b	b	b	b	b	b	b	a	b	b	b	b	b	b	b	b	b	b	b	b	b	b	a	b	b	b	b	b	b
*A08_12825345	ACCATCTCTTGTGCATTTTAATTTTTATTATTCATATTGGGGCAATATGATCTTAAGTGTGGGGGGTGGGATTAGACTCAAGTTAACTCTTGTTCATTAACTGATTTGAAATTAGGCATTTCTTGATTATGACTGTTGACTTATCTTTGTTGCCAATCTCTAATTTATTGAGTTTCTTTGTGTTTCTTTGTGAATTCAAGCATGTTCTTGTTGAATTTTGGATTCAAGATAGCATGGCATGATTAATTTGAGTAAATTTTTCTTGGTAATTTCATACTTTCATTGATCGAATTGGATGCAT	-	-	a	-	-	-	-	-	b	-	b	b	b	b	b	b	b	h	-	b	-	-	b	b	b	-	a	b	b	b	-	b	b	b	-	b	-	b	-	-	b	a	-	-	-	b	-	b
*A08_12846348	TGAGAATTCGAACTTGACTCATATATTTGAGAAAGAAATCTACTTCTATTTTTTTTTTATTTGTCAAGTTTATAAACCTTTTCGTTTTTACTCATTTTTCTGATTTAAAGGTTCCACACTCGGCTCCACTAATTCAACATACTACACTTTGGGCTTACTAAACAAAAAAAAAAGGGGGGGTCTGAAAGAAGAACTTAAGAAACAGAGGAAAAGTTAAAGAGTCTGGAGGAGGAACTGGAACGAGAAAATTGCAAATTAGGAAAACTTAAGACTGATCATTTCTTGTTCAAGTTTCAGCTCA	b	-	a	b	b	b	b	b	b	b	b	b	b	b	b	-	b	-	b	b	b	b	b	b	b	b	-	b	b	b	b	b	b	b	-	b	b	b	b	b	b	h	b	b	b	b	b	b
*A08_12999428	CCGTTCAGGATCATCATCAACTACTGCTTGGAATTCTTCAACCCCATATTTTCAGATTTTATCAACTGGAGCCTTTCCTTTTCTGATAGATCCAGTACTTATACTCTGTGGGATCTCAAGAACTGGTGGAGGAGCAGGAGGGAGAGCTTGAACTTGCTGCACTATATGGTTAGTTCTTAAGTATTAACTAAATCATTCATTCATCATTTGAAATAAGGTTGTTTTTGCCTCCTCCCCTCGATCCTCTGTCTCGAGCCTTCTACTGCTAGTTTATTCTCTTTGTACTGAAGTCGGAGCATGA	-	b	-	b	b	-	-	b	b	b	b	b	b	b	b	-	b	-	b	b	b	b	b	b	-	b	h	b	b	b	-	b	b	b	b	-	b	b	-	-	b	a	-	-	b	b	b	b
*A08_13067073	TCTAGACTCATATATATTTTTACCATAAAATTTTTAGAATTTTTGGTTCAGCTAATAAGTACAGTTTATTCTTTAAAGTCACCCCTGTTCTGCTGTCTGACAGTTCTGACTCTTCTTCACTAAAAATTAATTATCTCTTCATACAGAATTTAGATGATGTTCATGTTTCTTTCTCTTGAAAATAGACTCATTCAGAATTCTATACATATAAATTTAAGCCTCTAATTATTTTTATTCAATTTTTATGATTTTTCAAATTCAGAACAAGGGAACTCGAATTTATTATGACATTGTCTCACAA	b	b	-	b	b	-	-	b	-	b	b	-	b	b	b	-	b	a	b	-	-	b	b	b	-	b	a	b	b	b	-	b	b	b	b	-	b	b	-	-	b	-	-	-	-	b	-	b
*A08_13068521	TTTGTGGTTACGAAACCACTATTCCAATAACCTTGAATTTAGGCCATTACAATTTCAAGTTGAATTCAAAAAGAAATACATCAGCCAAAGGTTCATTGATTAGAAACGAAAGGAATTTCTTGAATTGAAATAGGGCCGTATATCAGTAACAAAATACGAAAGAGAGTTTGTACGACTCAGCAAATATGCTTGTGAATGTGTTTTTTCCGAGCCCGTATTGTGTAAAAGGTTTGAAGATGGATTAAATGAAGAAATTAGACTATTAGTTGGGATTCTTGAGCTGAAAGATTTTGTTACCCTA	b	b	a	b	b	-	b	b	b	b	b	b	b	b	b	-	b	a	b	b	b	b	b	b	b	b	-	b	b	b	b	b	b	b	b	b	b	b	-	-	b	h	b	b	b	b	b	b
*A08_13239321	CTTAATTGAGTAGAGTTGCATGCAATCCTAGAATTAGGACGACATAAATATGCCACATTAGAGTCAAATCTAATAGGGGAATCCATAGATCGAGTTAATGCGACGATAGGGGTTTTAATTAGAAAGAGATTTCAATTAATCAAGCTAAAGTTAGTTGTTCTTACTATCGAAAGAGATATTAACATAATTTAGGGAATTCTACGGATCAAGACACAAGTGAATAAATCGTTTAATTCAGATTCATAAGAAAATGTGAAGTCTAGGTGGATTCTTTCCTAGGTATTGTCAATCTCATTGGTTA	b	b	a	-	b	-	-	-	b	b	b	b	b	b	b	-	b	-	b	b	b	-	b	b	b	b	a	b	b	b	b	b	b	b	b	-	b	b	-	-	b	a	b	-	-	b	-	b
*A08_13279284	ATATTTCTTGAATTAAAACATAGGCATTTATGCATTGATTGTTTAAAGTTTAAGACATTAAAGAATCAAGCATGATAAATTGATTTTTAAGAATTTAAAACTATAGGTTGTTTCCCCAAGTCTAGGTATTACCTTGAATTGGAATTCACGAGTCTAAACATCAAAAAGCCATAATTTTTGTGAGAATTTTGAGCCTTTTGAGCATCTATTAATCCTTTCATGCTCACTTTTATGATTGCTTTAAGTGCATCAGTATTGAACTGTTATTCTAGAATTTGCTTGATTATGCATGTCGAGACCA	b	-	a	-	-	-	b	b	b	b	b	b	b	b	b	b	b	-	b	b	b	b	b	b	b	b	-	b	b	b	b	b	b	b	b	-	b	b	-	b	-	h	b	-	b	b	b	b
*A08_13294429	ATTAGATACTTATACAATTAGAACCAAGAAACATATGACATTTTCCATTAAACACACTACATCGTCGAATTCACAATATCGACATAAAAGTGGTCATCTCTAAATCACCAGTCGAATAGTTCTCTCTCTCTTTTTTTTTGATCTAACTCAAACTGTCTAACAGTACAAACTACCCTTTTTACACTCTTGTATTAAGGCACATACTAATTCGTTCAATAGTGCATCGCTGGAAATCATAAATTCCTTACTTAATTCGAACTAAACTCAAAATTAGAACCTTCAGTTAATAATACCCTTTTCT	b	-	a	b	-	b	-	-	b	b	b	-	b	b	-	b	b	-	b	-	-	-	b	b	-	b	a	b	b	b	-	b	b	b	-	b	-	b	-	-	b	a	-	-	b	-	-	b
*A08_13298977	TTTAATGAATCACAACTTTCGTATATACATCATACCATTTCACAACCTAGTTAGGCTCATAAGCCTAACACTTGATCATTTCAAATCTTACCATGCATCCATTTTTCAAAGGTGTAAATTAATAATCACATGGTCATCAATAATCTCACAAGCATAACTTATGCTTACATATTTTTATCGAGAAATCATCATATATCGAATTCACTTCACATGAGTTCTGTGTACATACCTGAACCACTCGTACATAGTCACATACTTCCTCGTTTTGAACATACCCGTTGAATTACTCAGAATACCAATG	b	-	-	b	b	-	b	b	b	b	b	b	b	b	b	b	b	h	b	b	b	b	b	b	b	b	h	b	b	b	-	b	b	b	b	b	b	b	b	b	b	a	b	-	b	b	b	b
*A08_13386563	GTAGTCAAGAGATGATGATTTGCATCCTCTTCATCGCTCTCTCCTGTTAAAGATGTTGCAGCAGAATTTGATCTTTCATCATCTGCGTTGGAAAAATAGCCTGATCAAAAACATAATCGTCAATAACCTTGGCAAACAATTGCTTTTTGATCCATCACCGAGGATCCAGTACGAATTCATATTGAAAGTAACCAAACTTCTGAATCATTTGCAGGCATATGGGTGAAACTTGTAAAAAATGGTAAATGGTATGGTTGCTAGAAGAAGCTTACCGGAATATGCTGGATGATCAGGAAGATGT	b	b	a	b	b	b	-	-	b	b	b	b	b	b	b	b	b	-	b	b	b	-	b	b	b	b	a	b	b	b	-	b	b	b	-	b	-	b	-	-	b	a	-	-	b	b	b	b
*A08_13401780	TACCCATATAAGGAAGTCCAAGCCGTGTTAGAGCCTACTAGAACTACACGAGCGTGTGGTTTGCCCGTGTACGGAAGTCCAGGCCTTGTTAATTTCACATGTTGGTCCATTTTCTCTGTTTTCAGCCCGTTTCTCGCTCTTTTTACTCTCCTATGCTCACCTAAGTATAAAACATGATATTAAAGGATTAGGAGCATCGAATTCACCAAATCTAAGGATAAATCATCCAAACATGTGCTAAGCATGGGATAAAAAATATGTATAAATTACGGTTTATCAAATACCCCCACACTTAAGCGTT	-	-	a	b	-	-	-	b	b	b	b	b	b	b	b	b	b	-	b	b	b	-	-	b	b	b	a	b	b	b	-	b	b	b	b	b	-	b	b	b	b	a	b	-	b	-	-	b
*A08_13407082	ATTCGGCAATTGTTTAAGTTCCAGTTTGGGAGGTTCTTCAATAGAGGGTTTTTGCTTAAGTTCATCGTTTACCTTAACACCCTCATATTCTTTTGGTCTTGGGGAGGGTTCATTGGAATTCAGTTCAGTTCCTATCTCAGAATTATCATCCCCCTCTTGTTCTTGGACAAGACACGGTTCCAACGTGTCCTTATGTATGATTTCCTGAAAAGAATCTTGAGTCGCATGATCAATAGAGTCAATAAAATAACATGAGTCATCCTGTTCCCTAAAAAATCTCATGGCATCATAAATTTTAAAG	b	-	a	b	b	b	-	-	b	b	-	b	b	b	-	b	-	-	b	-	-	-	-	b	-	b	a	b	b	b	b	b	b	b	-	b	-	b	-	-	b	a	-	-	b	b	b	b
*A08_13407142	TTCATCGTTTACCTTAACACCCTCATATTCTTTTGGTCTTGGGGAGGGTTCATTGGAATTCAGTTCAGTTCCTATCTCAGAATTATCATCCCCCTCTTGTTCTTGGACAAGACACGGTTCCAACGTGTCCTTATGTATGATTTCCTGAAAAGAATCTTGAGTCGCATGATCAATAGAGTCAATAAAATAACATGAGTCATCCTGTTCCCTAAAAAATCTCATGGCATCATAAATTTTAAAGATAATCTCTTCGTCACCTACTTTAAGTACCAATTTACCATCACCCACATCAATAACAGAC	b	b	a	b	b	b	b	b	b	b	b	b	b	b	b	b	b	a	b	b	b	b	b	b	b	b	a	b	b	b	b	b	b	b	b	b	b	b	b	b	b	a	b	b	b	b	b	b
*A08_13446823	TCTCCACGACTGCCATGTCCTGCTCGCCCATGACCATAGCTACCACTAGAGATAATATCCTTTTGGCGCAGGACTTATGGCCTAACGAACCTCTACGACTGCCAAAGTATCCTCCTCCACTCTCGAACCGATTACTCTCCAAAACTCCAGTTCGAGGAATTCATCATACAGGAAGTTTCACTTCTCTCCCTATCTTATTTTTATACTCTAATATCTATCTTTGTACATTGAGGGCAATGTACATCTTAAGTGTGGAGGGTATTTATTTCATTATCAGAAAAATTCCTGAACGACTGTCTTA	b	-	a	b	b	-	-	-	-	b	b	-	-	b	-	b	b	-	b	-	-	-	b	b	-	b	-	b	b	b	-	b	b	b	b	-	b	b	-	-	b	a	-	-	-	-	-	b
*A08_13456551	TTAGCCTTATTCCTTAATGAAAAGGGAAAGAACCGAAGGTGAATGGCATCGTCAAAAATGCTATTGATCTTAAAGGTGCAGCAGAATTCCAGAAAATTTGTTAAATGAGTGTTTGGATCCTCATCCTGCAAACCATCAAACTGAACAAACTGTTGTGTCATTTGAATCATGTTAAGTTTTAGTTCAAAATTATTTGCAGAAATAGCAGGTCTAACAATACTCGATTTAGTTTCTATTGAAGTAGGCTTAGCTTAATCATAAATAGTACGAGGAGCAGGATTCTGATTTACTGAATTTGCAG	b	-	a	b	b	b	b	b	b	b	b	b	b	b	b	b	b	-	b	b	-	b	-	b	b	b	a	b	b	b	b	b	b	b	b	b	b	b	b	b	b	a	b	b	b	b	b	b
*A08_14683556	TTCTAATTGTTTGGAGTAGTTAGAGGAAGAATAGAGTCGTTGGAAGCATTTAAATTCGTGCATTAAAGACATATTGCATAATGATCTTGATGCTTAAAAAGGAAGTTATAACCCTTAAACATAGGAAAGTATCAATACTATGAAAGTGTCACGGGGATAGATGAATTGCTACCCATGACAAAAGCATGTATCAATACTTTTGGATTATATATCAATACCTTAAAAACAAATATAGATGCTTTATCGCTCTAGAAATGGTTATAGCTACTAACCTCCCAAAGTATCGATCATTCGCCACTAA	b	a	-	b	a	-	a	a	h	b	b	a	h	-	b	-	a	a	b	b	b	b	b	b	b	b	-	-	a	h	b	-	b	a	b	-	a	h	b	a	-	-	a	a	b	b	b	-
*A08_14947526	GAACAGTGGTTTCGGGACAACAAATCAGAGCCGAAAAAAAAATTTATTTTAATATTATTGCATGATCTGCATTGTGATAGGAATGTCATATGAAAATTCTAATAAGAAAATTTTATCGATTATGTGCTTAATTGAGAAAATGACCAAATTGCATAAAATGCAAAAGTTGAATTCTAGTAGCTAGAAGGATTAGATAGCTATGGAATTCAAAATTTTAGGTCCTTATATGGTAATTAGACCATTAAAGAAAAGTTAGTAGATATTTTTGGTGATTCATCCATGGAAAAATTAGAAAAGGCTA	a	a	a	b	a	-	-	a	h	b	a	a	h	a	b	b	a	h	b	b	b	b	h	a	a	b	b	b	a	a	b	a	b	a	h	a	h	b	a	a	b	a	a	a	b	h	b	a
*A08_14949893	ATAAGTTAAGCGACTCAAGTATGTATGAGATTCATACACGTATTGAAATAGGAAGTATTTGATGAATTCAATTATGATATTGAATATGTGTACAATGAGATAGTTTTGTGAACTTGAATGTGTTTAGCTATGCTTAGCTTATTTGAATTGATATGCAAATATTCATATGATGACTTTATTTGTATATGGCTTACTAAGCTTTTAAAGCTTACTTTGTGTGTTCTTTCCCCGTGTTATAGATTATCGAAGCTAGCTCGGACTTGGGAATAGTCGGGAAACGTCATCACGCTACCGGTCAATT	-	-	-	b	-	-	-	a	h	b	a	a	h	a	b	-	a	-	-	b	b	-	h	-	a	-	b	b	a	-	h	a	b	a	a	-	h	b	-	-	b	a	-	-	-	a	-	-
*A08_14997161	TCAAGAGAGTTGAGAGGAAAATTGACTTCTCTCTCACGATACCCCACTTTTCTTTCGACTTAAATCTTTAATTTCTCAACATCATCATGTTGGGTACCAATCCTCTAACCCAGTTTCCTCATTATTCTATTAATCTATACCGTTGTTTATATGTTTTAGCACGGATATGTATATATTATAGCTTAAAGCTAACTTGGTCATCAATATTTTCTGCAGTTTTTCCTTCCAGCTTGATACTCTTGTACCATCGGGCGCATGCTATGTAGACAATCAAGTCAATTGTCGTTAGTCCAGCTAAGAG	-	a	a	h	-	-	a	-	h	b	a	-	h	a	h	b	a	-	b	b	b	b	b	a	a	b	b	b	a	h	h	a	b	a	h	-	a	b	-	-	b	a	-	a	-	a	b	a
*A08_15046618	AAAAAACTGGATCATTCGGGCCGACAGCATTGTTTCAAGCAATCAACTTGCGTAAAAGGTTGTCTCCGTTACCGGAAACTGCAGTTGGGAACTTCATATGGCCATTTATGGTGCTTGCATATGAAGAGAAAGATTTAGAGCTACATGAGTTAGTGATTCAAATGAGAAAATCCTTGAACGAATTCAATAACACCAAGGCAAACATGTTCACAGGCGAAGGTGCTCCATTGGCGATCATGGGAGCCATAAAAGAGAGAGGAGAGTTCTTCAGAAACAACAAAGAAATGACCGTTTACAAGTG	a	a	-	b	a	b	a	a	h	b	a	a	h	a	b	-	a	a	b	b	b	b	h	a	a	b	-	b	h	a	b	h	b	a	h	a	a	b	a	a	b	a	a	a	b	a	b	a
*A08_15564648	CAGACAGCAAGGATATATTATCTAATCAAATCTGGTTAGGTACTTTAGCAGGAGCAACATGGAAAACTCGAGGGCCAAATGGAAACAATTTTATTAATCCCGCCAGATTGTGGGGAGTAAAATTTGCTTCTCTTGGAATCTACTTAATGACCACTCGCTATTCACGTCTGTACGATTCTTGAATTCATAAAATTAAATCTCTATTCACTTGTCCTTTAAGACCGTCATGGATACCTTTAACAACCAAAGTGCAATCAACGTCAAGGATAACCTCACTCCACTTGAAATCTTATGCTAGTTG	b	-	a	b	a	b	-	-	h	a	a	a	h	a	b	b	a	-	b	b	b	b	b	a	-	b	b	b	a	a	-	a	b	a	-	a	-	b	-	-	b	a	-	-	b	a	-	a
*A08_15671440	ATGCTGAATTAGCGATCAAAAGTGAAGGACCTAATCTGCGCACAGAAAAACCACACGTTGAGTAAAACTCAGTGGTATTTCTATAATCCGAATATTTAAAGACAAGAGATTACAATTGTATAATTAAAATATAAACACATATTAATATTTAAAAATCACAACTATCATATGTCAACTCTTTGAATTCATACATAACAGCATATCATTTCACACTATATTCAACTTACACATGCTATCATATTTCATTTGTTCACAAATATCCCAATTCTCATACTTGCTATACAAATAGCTTTTTTACAAT	b	a	a	b	a	b	a	a	h	a	a	a	h	a	h	a	a	-	b	-	-	b	h	a	a	b	b	b	a	a	h	a	b	a	a	a	a	a	a	a	b	a	-	-	b	a	b	a
*A08_15689949	CCGGAGCATTCTTCAACCCAAAAGGCATTACCAAGAATTCATAATGGCCATAACACGTACGAAATGTCGTCTTCAGTACATCACTATCTTTCACTTTCAAATAATAGTAACCTGATCTCAAATCGATCTCTGAAAAGACAGAAGCTCCTTTTAGTTGATCGAATAAGTCATAAATACGGGGTAGAGGGTATCGATTTTTAATCGCCAACTTATTCAATTGTCGATAGTCAATACAAAGCCGTATCAAACCATCTTTCTTTCTAACGAAAAGCACTAGAGCTCCCCAATGTGATATACTAGG	b	a	a	b	a	b	a	a	h	a	a	a	h	a	b	a	a	a	b	b	b	-	b	a	a	b	b	b	a	a	b	a	b	a	a	a	a	a	-	a	b	a	-	a	h	h	b	a
*A08_15806827	TATTATTTTTCATCTTTAAATATTCATATTTTAATTCCTAATACTCCATAAATAGTTCGAACTTTATAAGAGCAATACTCAATTTTTGCTCCAATGATTTTTAGAGGAACCCTACCCTACTTTCTTAGATCCATTCGACACGTGTGATTTCTTTTCTGTCGATACGCTCTGCAATTTGCATTTGAATTCCTAAATTACCCTAAAAAGAAATTATAAATAAATTAAAATATGTTGTTAGTCTCTATATTTTGACAAATTTTGAGATTTAATTCATGCATTTAAAAAGTTAAAAATCAAGTCT	b	-	a	b	a	b	-	-	-	a	a	-	h	a	h	a	a	-	b	-	-	b	b	a	-	b	-	b	a	a	-	a	b	a	a	a	-	a	-	-	b	a	-	-	b	a	-	a
*A08_16003250	AATCTCTGAGTAGAAAAAGCCGAAATAATTCTAACGACATCTTTCTGATTCTCAAACTCTACTGAAATCATCTCTCATGTTTGACATTTTAAATCGATCCGTTTCTATCTATAGTTTACCACGGCATCATTAAAGATAACCAATCCAAACCCAGAATAATATCAAATTCCCGAAAGGGTAACAACATCAAATCAACAGGGAATTCACAGCCCCCAACTTTTAGTGGACAATCACAACAAACTAAATTAACTATCACACCCTAACCTAGTGGATTAGTAACTTGAATATCATAATCAATAGA	b	a	a	b	a	-	-	a	-	-	a	a	h	a	b	a	h	-	b	b	b	-	h	a	-	b	b	b	a	a	h	a	b	a	-	-	-	a	-	-	b	a	-	-	-	a	b	a
*A08_16004331	TTACTGAGATATACAAATTCTCTCTCGTACTCTGCTATCGATTTATTTCCCTGATGTAATTCAAGAAATTCTCTCCTTTTCTTGTCCAAATATGTTTTTTCGACATATTTCTTTTTAAACTTGGTCTAAAAGAATTCCCAGGAAATTTTCTCCCTCGGTACCATAGCTACTATCATTGACAACCAACTATACGCTTCTTTTTTTAATAACGAAACAACACATCTAAGAAAGTCATCAGGAGAGCAAGCCATTTCTTCGAAAACCCATAACATATTTTGAAGCCAGTACTCAGCTTTAACTA	b	a	-	b	a	b	a	a	h	-	a	a	h	-	b	-	a	a	b	b	b	b	b	a	a	-	-	-	-	-	b	-	-	a	a	-	a	-	a	a	h	-	a	a	b	a	b	-
*A08_16018951	TCTCAATTATTTGGTGGTTAGGCTGACTTAGGGGTGTTTTCAGATCGCCTAAAGCCGCATAGAACATGAGGCTAAAGTTTTAGCCCTGTGACACATTGAGGTAGATAAAATTATTCGTGGGCCACGATGGATTCATTAGGAGAAATCTCCATCAGGGATGTTTATACTTAACATGAATGGCGTGTTTAAATCAAGACTGGGAGTTACTTTTGTAGGGGGCCTAATTCACAATAATGATGTTGGCTAGATTATTGGGTTTCTGTTAAATATTGGATTTGTGAATAGTGTGCAAGTTAAGCTA	b	a	-	b	a	-	a	a	h	a	a	a	h	a	h	a	a	a	b	b	b	b	b	a	a	h	-	b	a	-	b	-	b	-	h	-	a	a	a	a	-	a	-	-	b	h	b	a
*A08_16082133	AGAGATTTAGGTGTACAAGGGGTTGAAGCAGCCATTAACCATGCTTTGTTCTTTCTTATATGATATGATCACACCACGAACATACAATACCTTGACAGTAAAAGTAAGTGGCGTGCTTCCGGCAGGTTCAAAGTTGTAGTCCCATGAAATTGTATCTGGAATTCTTGTCCTGATTTCCGCATAAATACAAGCATCAAGTGAATCAACAGACCTAACAATCATTGAAAAGAAAAGAAAAAAAAAACAGTCACACCAGGAGCTGAGTTTTTAAATATGTAGAAATCAACTTAATCATGGATGA	-	a	a	-	a	-	-	a	h	a	a	a	-	a	b	a	a	-	b	-	b	-	b	a	-	b	b	b	a	a	h	a	b	a	a	a	-	a	-	-	b	a	-	a	-	a	-	a
*A08_16104998	AATATGAGGGCAAGGCCGTATATGTAATCCGTTTTATGTAAAGGAATTTGGTTTTTAGAAATGTTGTTCTAATAGAATTGAATTCAGAATCAACGCCTATCTTTCTTTTGCATTCATCCCATGCATTTGCATTGCATTGCATCATTTGCATTAGATTTTCACAAAAAAGACCCTAATTAATTGAAATCATTTCAGTTAATCTGGAAACCCATAAAAACTTACCAACCAAGCGTCGTTACGATACCCGTACTAAGACAAAAGATATGGACCAAAGATTGGAAAGACTTGAGCAACTTTAAAA	b	-	a	h	-	-	-	-	h	-	a	a	h	a	b	-	a	h	b	b	b	-	b	-	h	b	b	b	a	h	-	-	b	-	a	-	a	a	-	-	b	a	a	-	h	-	b	-
*A08_16109388	TTCTACATTCATATAATTCATAGCACATTTGGTTAGGAGCATCTGATTCATTTTGATCATAACATTCTAATCATTTGGGCATAAATATAGGCATATGAAACGGAGTCTACAGGGCATATTCCCAAGAGGACAGTATAGCGACATCGGTGAATTCACTAGTCTTATCTCCTTGAAGTTATAGCGGAGCAGACTGAAAATTACATATCTTATCTCCCTAAACAGTAGTGGAATAGATCAAAGGTGGCGAATCTTATCACCATGTAGTGGCAATAGAGCGGATTTAAGTCACCAGCTTTATCTC	-	a	-	b	-	-	-	a	h	a	a	-	h	a	b	-	h	-	-	b	b	-	b	-	h	b	b	b	a	a	h	a	h	a	a	-	-	-	-	-	-	h	-	-	-	h	-	-
*A08_16178516	TAAAACAAAACTATGGATGAGCACAAGTTACCACCCTCAAATTGATGGCCAAACAGAAGTGGTCAATCGATGTTTAAAAGCCTACCTTCACTATTTTGCACGAGAACAACTTACTGGATAGAGTAGTTTTTTGTTGTGGGTTGAATTCTCTTTTAATACTGGTTTTCACACAACAACAGATACTACTCATTTCAAGATAGTTTATGGTTGTGATCCGCCACTATTTTATCCTTATGTTCCTGGCGAGATTGCAGTGATGAAATTAGAGCAATAACTAATCCATCGAGATGACATGCTAAAG	b	-	-	b	a	b	a	a	h	a	a	a	h	a	b	-	a	h	b	b	b	b	h	a	a	b	-	b	a	a	h	a	b	a	h	a	a	a	a	a	b	a	a	a	b	a	b	a
*A08_16388759	GTGGCCACATTCCATATTTATCAATCCACACAATGCCAATGAGAGGATATCGTTAACTCTTTAATTGAGCTATGAATTCCACTGTTGTTAGTAAAGCCACAACATATATAAGCCATGTACCTAACATACCAGTTATAGGCTCGATCACTTTTAAAGTATAAGCCTCCACTTATATCAAAGCACATGAGTTGCATACGTATGGTCAAGGACTAACTCAAGATTTAGGTAAATCACACCATGAACGTCACAAGTGAATTAATTCACAAACAGATTCAGAATTAATTCATTTTGGGTCCAGTCC	-	a	a	-	-	-	-	-	h	-	a	a	h	a	b	a	a	-	-	b	b	b	h	-	a	b	b	-	a	-	-	a	b	a	-	-	-	a	-	-	b	-	-	-	-	a	-	a
*A08_16416480	GAGAAACAAATAGAGAGTTACGTCTCAACGATATACTCTCAGTATCGCAACAAGAACTAATCAGTGAGTTGCGTTGCGTCGAGAAACCCCCAAAGTCGTGCTGTCAACACAACATTTTGAATTCTTTACAATATGGTCCTAATTCAACCTCAGATTAGCAATAGAGCTTTCATAAGCTTGTATAAGATTCGAAAATGATTATGTATCATATTATACACATATTTTACTTATATTTGAATGTTTAATGGTGTTAAATCAAATATAGTCTGATCGTAATTGTTCCGGCAACAAATGTGGCACC	-	-	a	-	a	-	a	a	h	-	a	a	h	a	b	-	h	-	-	b	b	b	b	-	a	h	b	h	-	a	h	a	h	-	a	-	a	a	-	-	b	a	-	a	b	a	b	-
*A08_16494511	TCTTCCTAATTGTTTTGCTTGTCATTGACTAGTTAGTCATAGCAGTATATAATATCATAAAACCAAGAAAATACGAAAATTAATTAAGTGTTAGATCGCAGAAACACTTACTAAAACTTGAACAATTTGTCACAGATTTTCTCCTTCCCTGTTCTTTTTTATGTTCCTGTGTCGTATTTAGTTATGAATTCATATAAACATGTCAAATCATCAACATACCAACAAGTTCACACTCAATTTGCAAATTTAAGCAACTTTTATGTTTTATTCAACTTTGTCCCTAAAATCGAAACTACTATAT	-	-	a	-	-	-	-	a	h	-	a	a	h	a	b	-	a	-	-	b	-	b	b	-	-	b	b	b	-	-	h	a	b	a	a	-	h	a	-	h	b	a	a	h	b	-	b	a
*A08_16494622	TAAAACTTGAACAATTTGTCACAGATTTTCTCCTTCCCTGTTCTTTTTTATGTTCCTGTGTCGTATTTAGTTATGAATTCATATAAACATGTCAAATCATCAACATACCAACAAGTTCACACTCAATTTGCAAATTTAAGCAACTTTTATGTTTTATTCAACTTTGTCCCTAAAATCGAAACTACTATATCTTCACATTTAAGCTTCATTTTTCAAGCCATTTTCAATTACACCGTTATACAGCCTTCCAAACTTAGTAATTACAAAAATTTCAAGTTAATTTCAATTAGTTTTCATTTTA	b	a	-	-	-	-	a	a	h	-	a	a	h	-	b	-	a	a	b	b	b	-	b	a	a	b	-	-	-	-	b	a	b	a	h	h	a	-	-	-	-	a	-	a	b	a	b	-
*A08_16516819	ATAGAATTCTTTTTACTCGTAGACATTGGCAACCCAGTTACAAAATCCATTGTTATTCGGTCCCATTTCCATTCAGGAATACTAATAGGCTAAAGCAACCTTGTCGGAACTTGATGTTCTGCTTTACCCATTGACAAGTCAAACATTTAGCTACATATTCAGTTATATCCTTTTTCATTCCTGGCCACCAATAAAATTCTCGTATATTACGATACATTTTCACTAGGATGTAAGGCAAACTGACCATTGTGAGCTTCTAGAAGAATTAATTCATTTATCTCAGGAGTAGTTGGAATACAAA	b	a	a	b	a	-	a	a	h	a	a	a	h	a	b	a	a	-	b	b	b	h	h	a	h	b	b	b	a	a	h	a	b	a	a	h	a	a	a	-	b	a	a	a	b	h	b	a
*A08_16651090	CAGAGTATTAAATATACTTTGAGAGCATTTACTCAAACATATAGTGTGTATTGCTTTGTGTGGCTTTTCAATTCTTTCGTTGCTTCTTCACTTTTGAGTTTGCTTTCGCTTTATTTTGGTGCTTTAAAGAATTTCCTATATGAATTCTCATTTTTAGCTTTATTTTGGTGCTTTAAAGAATTTCCTATATGAATTCTCTTTTTTAAGAGTTAGGCTAACTTAGATAGATTTGAAGTAAATAAATCGCTTAAGCCCACGTGATTTGTTAGACGAAAGTTCTATCCCTATGATAGTTGGTATC	b	a	a	-	a	-	-	a	h	a	a	a	h	a	b	a	a	h	b	b	b	-	b	a	a	b	b	b	a	a	h	a	b	a	a	a	a	a	-	-	b	a	-	-	-	-	b	a
*A08_16682739	GCTAAGGCCGACTTATTCTATTTCTGTGGTTTGAGCTGATGTAGGCTATGGTTGGGTTAATTTACACACTGAGTTTCCCCAAACTCACCCCTTTTATTTTTATCCACGTAGGTAATCCCCAGCCATAGCGGGCTTGGAGCTGTGAGGGAATTCGGAGTGGCCACCCGTTCTGAAAGTTTGATTTTCTTCTGGTGAACTGGACATCCTTTTATTTATCGTTTGAAGTTTTGGGTTTTTAAATGTAATAAGGCCGCTTAATTATTTTTGATGGTTTTAATATGTATTACTAAGATAGTTATTA	b	-	a	-	-	-	-	-	h	-	a	a	h	-	-	a	a	-	b	b	b	-	-	h	a	b	b	-	-	-	b	a	b	-	a	-	-	-	-	-	b	-	-	-	b	h	b	a
*A08_16696824	AAAGATCTCCGCTCCGTTAGCCCGAAGTCGGTCAGAAATAGATCCCCGAATTCTGTTGCCCGTACTTGCACCGGTAACCCTTTCCAAAAAACGAAGCATTGCCTGTGACAGGGCATCATCCCCAGCACCGCGGTTATGAGACTCCACCTCTGTTGCCGGTGGTACCGGTGCATCCGCCGCTGGTATATGTCCCGAAGACGAAGATCTTGCTCGAGTACTTCCTCAGCCCCGTCCACGGCCTCTTCCACGTGCGGCTCTTGCACTCATATTGTATTATCTGATTACGAATTTTATGCATTAA	b	-	a	b	a	-	-	a	h	a	a	-	-	a	b	a	a	-	b	b	-	-	-	a	-	b	b	b	a	a	-	a	b	a	a	a	-	a	-	a	b	a	a	-	b	a	b	h
*A08_16702187	TTCCCCCTCATTTGTAATCATCTTATCCCATCCCATTTAGAGTTATTAAATATACTTTGAGAGCATTTATTCAAACACTTGGTGTGCATTGCTTTGTGTCGCTTTTCAGTTCTTTTGTTGCTCATTCGCTTTTGAGTTTGCTTTTGCTTTTTTTTTGGTGCCTTAGAAAATTTCCTTTATGAATTCTCATTTTTTGAGAGTTAGACTAGCTTAGGTGGATTTAAAATAAAGGAATCGCTTAAGGTCGCACAATTTGTCAGACTAAAGTTTTAATCCCGTGACACTAACTCACTAACATGAG	b	-	a	-	a	-	-	a	h	a	a	a	h	a	h	a	a	-	b	-	b	-	h	a	-	b	b	b	a	a	-	a	b	a	a	-	-	a	-	-	b	a	-	-	-	a	-	a
*A08_16708930	CCAACCCCCTAATGTAGAAAGAGATGAAGAAGGTAGAAATGAATCTGAATTGGTAAAAATATTAGCTGATGCTCTTCAACGAGCAGTGGAGTCTATACCTTCTACTACGACTGTATCTGTTCCTAGATGGGCCCCAATTAAGGAACTAAGAAAATATGGTGCCACAGAATTCTCGGGTCTGAAAGGAGTTGATCCGTCCATATCTGAAAATTAGATAGAGTCGACCAAGAGAGTATTGCAACAACTAGAATGTACCCCTTGGGAAAGTCTGTTATATGTTGTATCATTATTGCAAGGGGAG	b	-	a	-	a	-	-	-	-	a	a	a	h	a	b	a	a	-	b	b	b	-	b	a	h	b	b	b	a	a	-	a	b	a	a	a	-	a	h	a	b	a	-	-	b	a	b	a
*A08_16931595	AGAAGCCGGGTTCATCGTCAAGACTGAAGATCTCCCTTCAATTTTCATTCAGGGGTTTTGGGTTTTCTTTATGTTTTGAATTCATTATTCTTCTGAGATGATTTCTTTTATAATTATGAACTAAACCCCCTAAATACCTAAGGGGACTGAAGCCTAAGATAGACCTTGTTATTATTATCTGAATTGTATGATAAATATTTGACTTGTTCTTAATTATGTGTTCTTAATTCTTGTTTTAATATTCCAGGATATTGATTCAAGTTAATGCTCTTATTTAGAGAAGGAAAAGGCCCTGTCTAAG	b	-	a	-	-	-	h	-	h	a	-	-	h	a	-	a	h	-	b	b	-	-	h	-	-	b	b	b	a	a	-	a	b	a	a	-	-	a	-	-	b	a	-	-	a	-	-	-
*A08_19354143	TTCACTCACAAATGACAAAATCAAAGCATGAAATTTTGCCAACATTTACAGAATTCCCGAAAATTGGGGCGTTACACTGTATGTGTATTGCATGTGAAAATCGTTAATGATATTTAGTTATTATGTACGAGTATGACCTGTATCTGAATGGTTGTATAGGCCTCTGTATTTGCAATTATTTGGAATCTGCATCTGCATTGGGTGGGAAATTGAGCAAAGGAGGAAGTAATATGTTCTGAAATAGTGGCTAAATCACTGGTATCTGTACTCTGATCCGGCAGCTAGTCTACTATTATCAGAA	-	a	a	b	h	-	a	a	h	-	a	a	h	a	b	a	a	h	b	b	b	-	b	a	a	b	b	h	a	-	h	a	h	a	a	-	a	a	a	-	b	b	-	-	a	a	b	a
*A08_20032020	CTTGATTTTTTTATCTCAATTATGTGTACTTATTCCATGTTTTAATGTTTTCAAGATATTAATTCATGATTGATGTGCTTAATTCGGTGGAGCAAAAGTCCCTGTTTAAGAGTAGATCTGGGATAATTGAGTGGAGTTGCATGAAATCCTAGAAATAGGACGACATAAATCTATCGGATTAGAGTCAAATCTAATAGGGGAATTCATAGATCGAGTTAATGCGACAATAGGGGTTTTAATTAGAAAGAGATTTCAATTAATCAACCTAGAGTCAGTTATTTTTACTCTAGAAAGAGATATT	b	a	a	-	-	-	-	a	h	-	b	a	h	-	b	-	a	a	b	b	b	b	b	b	b	-	b	-	-	-	b	-	h	-	h	-	h	-	b	a	-	-	-	-	a	b	b	-
*A08_20164076	ACCACCTTACCCCCTCTTAGGGTGGAGACCTCACCTGAAGGAGCAGCAGCAAGCCTATTTCCATCTATGCTTCCTTTGCCCGAGGGAATTCGTGTGTGTTCGAGTGGACCAATTCCATATCCATCAGAACTGTTTGCTACACCAAATTTGGACCTCAATTCAGAAGCTTCAGGCCTAATTTTGCCAAACTTAATCAAATTTCCTTCTCTCCCAGTTATTTTCACACCTCTTGACTTGGCAGAGCGATCAACTCCATCTCCTGCAAACAGAAAACATTTGTACTGTCTCAACTGGGAACATT	-	-	a	b	-	-	-	-	-	a	b	-	-	a	b	a	-	-	-	b	b	b	b	b	b	b	b	b	a	h	b	a	b	a	-	-	-	a	-	-	b	b	-	-	-	b	-	b
*A08_20183990	TACTACTACTGTCCAAAAACTGTTTTAGTGCAAAATATTGTTAGCTAGTTTATAACATCTTCACTTCATTTCATTTAAACCCTATACACGCCAAATAAATATTTAAACATAAAACAAAAGCTACCAGAATTGATCTGGATAGTGATCTTTGTTGCGATGATCCGATCTACCAACTTCACTTGAATTCAATCTACACAAAGACGTCAAACACACATAGATAAGCTTATTGAAACTTAGTAAGTTCATAGGTTCAAAAGTAAAGCTTACCAAAAAAACATTTCCAAACAATAACAAAACATTT	-	a	a	b	-	-	-	a	-	-	b	a	h	a	b	a	a	-	-	b	b	-	b	-	h	b	-	-	a	a	-	-	h	a	a	-	a	-	-	-	b	b	-	-	a	b	-	-
*A08_20190051	CCTCAATGTTAGAATTCTGATCGGTTCTTTGTTGTATGTCATATCAGGTTAAATTTCTATCTCTGATGGAGAAATCACATGTGATAGATCAGATCTATATTGGCGCAACATTGATACATGAAATATGTTGTGAATCTTTTCTAACTCAATAGGTAACGCTAGTTGATAAGCCATTGGCCCTATTCTTTGAATAATCTCGTACGGCCTGATGAACCGCGGACTCAGTTTACCTTTACGACCAAATCAAATGATTTTCTTCCATAAAGACACTTTCAAAAACACTTTGTTACTAATTTGAAAT	b	a	a	b	-	b	a	a	h	-	b	a	h	a	b	-	a	a	b	b	b	b	b	b	b	-	b	b	a	-	b	a	-	-	a	-	a	a	-	a	b	-	-	a	h	b	b	-
*A08_20377256	GAGTCGAGTCAATTTTTTGAGTTAGTCAAGTTGACAAATCCTATTTTAGCAACCGAATTCAATTTGAATTTTTTTCGAATCGAATGGAGTCAAAAAATTTCGAGTCAAATCGAGTCGAGTTAACGAATCCTATTATTTATAGTTAATGTTGCTTTTAGATTGACCGATTATTTAACTAGTAGACGAAGTACAAGATTATTTAACTACATGAACAATATAATGATTTAGTCTTTTAACTTAATGGGTAAACATTTATTAAAATGATGTAGTTTTGCCTTTTAAATTAATTATTTTGAATTTT	-	-	h	b	-	-	-	a	h	a	a	-	h	a	h	a	a	a	b	-	b	-	b	a	a	b	b	b	a	a	h	a	b	a	a	-	a	a	-	-	b	b	-	-	-	h	-	h
*A08_21509810	AGAGGTCTCAAATACTTATATCAAGAAGGCTTTGGGAAAAAAATGGAGAGACTATAAAAGCACTTCAAAGAAAGAATATTTTAAGAAAGATATAAGCCTCAAAGAGAAACTGCGAAATGTCTCACCAGGAATACTGAGGTACCAAAGCGAAGATGCGGTTAGATTCTGGAATTCAAAGAAAGGAGAGGTATTACGTACTTCCAAACTCTTATAATTATTTCGGTTTATAGTATTTACTATATACATAATAGTAATTTCATAATGTAGGACCGTGAGCGAGTTGGAACAAGCAACAGGCAAA	b	-	-	b	a	b	a	a	h	a	a	b	h	a	b	a	a	-	b	b	b	b	-	a	a	b	-	b	a	a	h	a	b	a	-	a	h	a	a	a	b	b	a	a	a	a	b	a
*A08_21525829	GCTGAGGTAGAACGATCCCGGTACTTCTTCAATTTCTTTGGAGCAGAAAACTGGGATTTTCCCATCGGTCTTTTACTAAAAATTCGAGCTTCTCTCTGCGCCTGTTTTTTTTCTTTGCTCAATTCTTCTGCTTTATAAGCTCTCTCTGCTAATGTAGCAAACTCTCGAATTTCAAGAATTCTGATCAGTAGCTTAATGTCTTCATTCAACCCTTATTCGAATCGTTTGCACATTTCAGCTTCTAACTGTACCCATTCTCGAGCATATTTACTCAATCAAACAAATTCTTTTTCATACTCAA	b	a	a	b	-	b	-	-	b	-	a	b	b	a	b	-	a	a	b	b	b	b	h	-	-	-	a	-	a	a	b	a	b	-	a	-	h	-	-	-	-	-	-	a	h	h	b	-
*A08_21530539	GTTGGCAAACCAAACCAATCGGTGAGCCTACATTTCACCCTAATGTATTTTCCCTAATTCAGTCGATGATTAAAACATCAGTTGGTGATTATAGTCGCAAGGAGAGAAATAGTAGAAGCCCAGCGAATTCCCTTAGTTCTAGGCTTTCAACAAATATAAACGTTGGAAAACTGTGAGCTGTGACACTTCATTACGTCGGCAGCAGTTGATAAAGTAAGCCACCACGATATACCAAGAAAACATAGAAAGTTGACCAAGAGCGATCCTGTACTATTAAAGAAGATGACAGAAGAACGGGTTC	b	-	a	b	a	b	-	-	-	a	-	-	-	a	-	a	a	-	b	-	-	-	-	a	-	b	a	b	a	a	-	a	b	a	-	a	-	a	-	-	b	b	-	-	a	-	-	a
*A08_21538668	TCTCAATTAATACTTTTTATAGACATTATAAGTTATTTCATAACTATTTAAATTCAGAATTTCCACATGAAACTCTAACTTCAAACTCTTTTACAATTAGATCCCAAACATTCACTTTCTATTCAATTCTTTCAATAAAATCAGACTATAAACAATTTAAAACTCTAATTCCATGACAAATCATCATATACTTCCAGAATTCATCCATAAAAACTTCAAAAATTAGACATGGAATCAAAAATTAAGGAAATAGTAAGTTGGACCCAATTGTAAAATTCCAAAAACATAAAAATTTCAAGGA	b	-	a	b	a	-	-	h	-	a	a	-	h	a	-	a	a	-	b	-	b	-	a	a	a	b	a	b	a	a	h	a	b	a	a	a	a	a	-	-	b	b	-	-	h	a	-	a
*A08_21572308	CTAAAAAATCGATCTGTAGCAAGGACAAGCATTAACAAGTCCTCAAAAGGCTCAATTAATTAAAGATGAATTCAACCAAGGTACAAGTTCAAAATCAACCTTTCTAACCCACTCTAATGCATAACATAATAGTGAAGGCACCTTGTAGGGAAATGCCAATGAGAGCAACCAAATGGAAGCCAACTATGTAGGAAATAGAAGATATAATCTATACTTCAACACCTATAGCCCGGGGTGGTGTGACCATCTGAACCTTAAGTGGGGAAGGAACCAATGAGGTCTCTCCAATCAATGAGCCCAA	b	a	a	b	a	b	a	a	h	a	a	b	h	a	b	a	a	a	b	b	b	b	h	a	b	b	a	b	a	a	b	a	b	a	-	a	a	a	a	a	b	b	a	a	a	a	b	a
*A08_22945841	TTCTCGAGGATATGTTGAGATGTTGCATTCTTGAGTTTGAAGGTACGTGGGAATAGTATTTACCATTGATTGAATTCGCTTATAATAATAGTTTTCAATTGAGCATTAAAATGGCTCCGTTCGAAGCATTATATGGTTAGAAATGTCGAATACCTGTGTATTGGACTAAGCTCAGCGAGAATAAGATTCATGGGGTTTATTTGATAAAAAAGACTGAATAGAAAGTAAAAACAATCCGAGATAATCTGAAAGCAGCTTCCGATTGTCAGAAATCATATGCAGATTTGAAACGAAAAGATAG	b	-	a	b	b	b	a	a	h	a	b	b	h	a	b	a	-	-	b	-	b	-	-	b	b	b	a	b	a	a	b	a	b	a	h	b	h	a	-	a	b	a	-	-	h	b	b	b
*A08_22989870	GGCCTTGTTTTAACTCTAGAAACTCTTTATGCTTTTGATCAAGGAATCGTTGACTTATATATTTCTTTTGGAACTTCGTCTGAAAGAATTCCTAGGTAACCCGTTCTTTCGGAACCACAGATATTAACGTGTTCCACCATTAAAAAATAGTGTCTCTCAGTAAAGATACAACACATTTAATGCATTCATTAGGAGTACAAGACAATTCATCGAATACTTGAATCGTATTTTCAAGCTAGAACTCAGCTCTCTTAGCATCATCATCAATAGTAGACCGAAACTCTTCAACCCCATGTTTACG	-	-	h	-	-	-	a	-	-	a	-	-	a	a	-	-	a	-	-	-	-	-	a	b	-	b	a	b	a	a	-	a	b	b	-	-	-	a	-	-	b	h	a	a	a	-	-	b
*A08_25801433	CGTCTGACCTGAGAATTCTTTGAGACTACCTTTCAGGGGAAATATGTGAGGGCGAGCTACGTAGATGCCCGTAGGAGGGAGGTCCTGAACTTTACTTAATAAGATCGATCTGTGGCTAAGTATGAGGCCAAATTCTTGCGACTAAGCCGCTACGCACGAAGTATGGTAGTGATTAAGTATGAGTGATGTGTCTGCTTTGAGAATGGCCTTAGGGATAATTTGATAGTCCTGATAGCTCTACAGAGGGAGCGTGATTTTTCTTCACTAGTTGAGAAGTGAAGATCGCCGAAGAGGTTAAGTG	-	a	a	b	b	-	-	a	h	a	b	a	h	a	b	a	a	a	b	a	a	-	a	b	b	b	a	b	a	a	h	a	b	b	a	-	a	a	-	a	b	b	-	a	b	b	b	b
*A08_26070745	ACGCATGCTAACTCTAGAACGATGATCGGTTCCTGAGTAGGTATATAATCATATCAATTTTCCCACATTTCGATATATTCTGACCAGTATCTCGGCCAATCTGTATTTAATAACTGTAAGTCGATTTTGTGCTCATCATCAAACACCTCAGGTTCCACGAGAATCGATTGTCGGAATTCAAATTACCGCAATACTCTATCTGACTAGTGCATCTCCACGATAGCATAGTTGACCAATGAGACTTTCACATGCCAAATTTTTAGATTTTAAAAAAATCATCCGGAATTATTGCCTGAATTAC	b	a	a	b	b	b	a	a	h	a	b	a	h	a	b	a	a	a	b	b	b	b	a	b	b	b	a	b	a	a	b	a	b	b	a	b	a	a	b	a	b	b	a	a	b	b	b	b
*A08_26195116	AGAACTAGTTGGACGAATAAACTTCAATGCTCACATTATCAAGCTTCTATCTCGGTAGATTTTGACTCGTTATTATGGTTTTGTGGCATGTATATAGGGTGTTTTGGGTTGGTGAATTTGAAGATTTAGGTTGAATTCGTAATATGTTTAAAGGCTGATATGTAATGTGTTAAGTTAATGTTTGATGTTAGTCTTAGTATATTTATATATTGGATGTGATAAAGCTCTGTTAGAAATGGCATGTTGGTCTAAAGTATTAAATGGATGAACTTGGAATGTAATATTGTTATATGCTTTAGTT	b	a	a	b	-	-	-	-	-	a	b	h	h	a	b	-	a	-	b	h	a	b	h	b	h	b	-	b	h	a	h	a	b	h	a	-	h	a	-	-	b	b	-	-	h	b	b	b
*A08_26388417	ATTTGTTTAATATTTATCAGGTCATTATAGTTTCTTATTAAAATTTGGTTCGAAAATTTAACGTTTAGTTAGGTAATTGAATAAAAAGGATTAAATCGTAAAAGTTGCAAAAGTTAATTGCAATTCATTTATTATGTTAAATGATAATGAATTCAGGATTTAAACACTTTAAAAGGTAAATAAACCTTGACTAACGTAGTGGACGGTTTAAGTGTGGTAATTAATGAAATTTTAGTTAAATTAAAAGGTTAAAATGATAATTATGTTAATAAATAATTTAAACAAAAGATGAATAAAGTCA	-	-	a	-	b	-	-	-	-	a	b	-	h	a	b	a	a	-	b	a	-	-	a	b	b	b	a	b	a	a	-	a	b	h	a	h	a	a	-	-	h	b	-	a	b	b	b	b
*A08_26691529	CTTCATTTTCTCTCATATATGGCCAACCACAATTCATGGAAAAGGGGATGACTTAGTCTCTTCATTTTGAATTCAAACAAAGGTTATTAATAGATAGGGTGTAAGGTTTCAACAATAAAGTTGTTCGGTTGACTTCTGATTATTTTCCAACTATAAGGACCTTCAATTAAATACCTTAAAACTTGCTTTGAGGTAGCCATCTACTTGTGTCAAATTTGGGCTTTAATCCCCCCTTGTTGGACAGTTTGTTAGTCTAATAATTTAGCAGACATGTCCATCTTTAGTACATCTTTTACTAGGT	-	a	-	b	b	-	-	-	h	a	b	a	h	a	b	-	a	a	-	a	a	b	a	-	-	b	-	h	a	a	-	-	b	b	a	-	a	a	-	-	b	b	-	a	b	b	b	-
[truncated: 3,023 more rows]
[truncated: 113 more columns]

## Sheet: Sheet4
RAD marker information and genotypes
[truncated: 3,985 more rows]
[truncated: 113 more columns]
