# Supplementary material for: Molecular Mapping of Restriction-Site Associated DNA Markers in Allotetraploid Upland Cotton
Source: PLoS One. 2015 Apr 20;10(4):e0124781. doi: 10.1371/journal.pone.0124781 (PMC4403916; doi:10.1371/journal.pone.0124781)
Supplement: S2 Table — (XLSX) [file pone.0124781.s003.xlsx]

## Sheet: Sheet1
Genetic map information
Chromosome.1			Chromosome.2			Chromosome.3			Chromosome.4			Chromosome.5			Chromosome.6			Chromosome.7			Chromosome.8			Chromosome.9			Chromosome.10			Chromosome.11			Chromosome.12			Chromosome.13			Chromosome.14			Chromosome.15			Chromosome.16			Chromosome.17
group1			group1			group1			group1			group1			group1			group1			group1			group1			group1			group1			group1			group1			group1			group1			group1			group1
*NAU2083	0		*A02_6078397	0		*NAU7538	0		*A04_1788658	0		*A05_122351	0		*NAU2710	0		*A07_1149564	0		*A08_61049753	0		*A09_58373150	0		*NAU2317	0		*A11_86343422	0		*A12_964619	0		*A13_288099	0		*D02_451849	0		*D01_3473435	0		*NAU3053	0		*NAU7157	0
*NAU2092	0		*A02_6127553	1.049		*NAU7631	0.173		*A04_3773738	0.802		*A05_145931	0.329		*NAU5226	1.009		*A07_1154732	1.537		*A08_60920231	0.83		*A09_58288783	0.215		*NAU3467	2.67		*A11_86305709	0.826		*A12_2978740	1.324		*A13_328383	0.33		*D02_416434	0.103		*D01_3561056	0		*NAU3210	1.479		*D03_43368179	2.682
*NAU4044	4.722		*A02_6677447	1.964		*NAU4976	0.173		*A04_3776910	1.114		*A05_150634	0.569		*NAU6973	1.412		*A07_1156376	1.678		*A08_60920093	1.933		*A09_58287627	0.356		*NAU4870	4.057		*A11_86091068	1.818		*A12_3008453	1.846		*A13_926503	0.932		*D02_597066	0.691		*D01_3798050	0.151		*D07_3369079	3.993		*D03_43276695	3.242
*NAU4045	4.722		*A02_6749443	3.212		*NAU7656	0.855		*A04_4420671	1.252		*A05_165487	0.944		*A06_2726750	3.362		*A07_1157829	1.678		*A08_57037551	4.362		*A09_58286575	0.546		*A10_5765593	15.255		*A11_85818109	5.366		*A12_3044089	4.764		*A13_3316442	1.648		*D02_912988	1.705		*D01_3832919	0.151		*D07_3259789	4.494		*D03_41620555	4.158
*A01_2831119	9.37		*A02_14530149	5.013		*A03_1366130	1.818		*A04_4440721	1.376		*A05_468632	5.701		*A06_2727401	3.724		*A07_1170176	2.324		*A08_55962870	5.355		*A09_58285595	0.694		*A10_5765730	16.717		*A11_85742209	6.111		*A12_3156133	5.66		*A13_4981581	11.378		*D02_900391	2.674		*D01_3876063	0.376		*D07_3235183	4.837		*NAU1186	8.827
*A01_3948650	24.128		*A02_14536064	6.036					*A04_4455257	1.6		*A05_516196	6.126		*A06_2845454	5.429		*A07_1170333	2.593		*A08_55872169	5.371		*A09_58273556	0.927		*A10_5772630	17.502		*A11_85315963	9.563		*A12_3305431	6.473		*A13_5286780	11.553		*D02_1228742	2.874		*D01_3887068	0.565					*NAU2215	8.827
*A01_4435928	24.957		*A02_14669930	6.395		group2			*2208777_2383	1.6		*A05_535946	6.628					*A07_1172007	3.096		*A08_55839352	5.449		*A09_57851411	2.116		*A10_6196499	18.178		*A11_85010451	12.228		*A12_3545428	6.816		*A13_5291036	11.621		*D02_1392478	3.131		*D01_3953836	11.31		group2			*NAU1086	8.827
*A01_4828004	26.337		*A02_14739974	6.992		*NAU7564	0		*A04_5727431	1.77		*A05_1194871	7.242		group2			*A07_1177022	4.128		*A08_55826472	5.992					*A10_6274011	18.939		*A11_84976115	12.921		*A12_3621830	8.096		*A13_5296738	11.764		*D02_1447298	3.244		*D01_4045981	12.55		*D07_7150935	0		*D03_41600769	11.132
*A01_4832511	26.798		*A02_14806809	7.373		*NAU1925	0.997		*A04_5728938	1.959		*A05_1356545	7.567		*A06_16539427	0		*A07_1707933	4.918		*A08_55822894	6.702		group2			*A10_6277391	19.944		*A11_84870310	12.921		*A12_3624891	9.277		*A13_5900668	17.805		*D02_2125935	3.385		*D01_4060394	13.681		*D07_7230765	0.25		*D03_41570822	11.584
*A01_5641297	28.551		*A02_14839237	7.965		*A03_67991493	2.106		*A04_5916016	2.109		*A05_1459337	8.326		*A06_16555940	0.756		*A07_2769610	7.165		*2218125_6692	8.011		*A09_57520732	0					*A11_84965019	24.189					*A13_6394073	18.667		*D02_2128739	3.571		*D01_4085487	15.065		*D07_7227459	0.431		*D03_41490617	12.176
			*A02_14841562	8.515		*A03_67919250	3.038		*A04_5934592	2.195		*A05_1509876	8.699		*A06_16610954	1.721		*A07_2788024	8.148		*917_1122350	11.365		*A09_57482193	0		group2			*A11_84959026	24.646		group2			*A13_6394984	19.359		*1763790_72	5.912		*D01_4134537	15.687		*NAU2862	0.565		*D03_40374889	13.108
group2			*A02_14852882	8.751		*A03_68516443	6.775		*NAU7938	2.226		*A05_28238901	9.889		*A06_16647098	2.866		*A07_2802474	9.673		*1881_863562	12.182		*A09_57087368	0.592		*A10_34237468	0		*A11_84915178	25.195		*A12_6599811	0		*A13_6427002	19.673		*D02_3159627	7.157		*D01_4175745	16.261		*D07_8505502	0.743		*D03_40058429	17.933
*A01_4868522	0		*A02_14882662	9.757		*A03_68287571	7.594		*A04_6142309	2.256		*NAU2140	10.668		*A06_16659167	3.258					*1993_373843	15.111		*A09_57081021	1.499		*A10_34244713	0.88		*A11_85015464	25.714		*A12_6614629	1.592		*A13_10253843	19.905		*D02_3172393	7.475		*D01_4218726	16.95		*D07_8542332	0.992		*D03_39275275	21.012
*A01_5208768	0.643		*A02_14918896	10.475		*A03_68171768	7.594		*A04_6142535	2.324		*NAU2957	10.799		*A06_16677147	3.463		group2			*2101019_148	16.122		*A09_57056633	1.808		*A10_35740800	1.683		*A11_84398932	26.29		*A12_6620296	2.357		*A13_10903145	32.002		*D02_3825415	7.551		*D01_4229912	17.601		*D07_8618390	1.072		*D03_39258341	22.175
*A01_5209537	2.446		*A02_15053124	10.844		*A03_67832929	8.125		*A04_6203387	2.462		*NAU3204	10.93		*A06_16690654	3.669		*A07_4485726	0		*2473_634375	17.339		*A09_57043360	2.072		*A10_35784084	2.314		*A11_84396122	27.14		*A12_6965921	5.661		*A13_6477123	32.674		*D02_1392482	10.275		*D01_1949474	26.507		*D07_8615444	1.309		*D03_39258289	22.373
*A01_5221133	3.302		*A02_22670833	12.332		*A03_67402973	10.011		*A04_6241468	2.627		*NAU2210	10.93		*A06_16715109	4.384		*A07_4495318	1		*2228293_89614	18.467		*A09_57036934	2.072		*A10_35855132	2.696		*A11_84394364	27.208		*A12_8443511	8.398		*A13_7219986	34.014		*D02_2922785	11.239		*D01_1974717	27.493		*D07_10586950	1.428		*D03_39177101	23.494
*A01_5236287	4.12		*A02_24282246	13.137		*A03_67402002	10.976		*A04_6355733	2.71		*A05_28347173	11.569		*A06_16744441	6.283		*A07_4512433	1.667		*893_5950	19.294		*A09_56982329	2.548		*A10_35855199	3.089		*A11_84383089	27.317		*A12_9326787	10.362		*A13_7227639	34.539		*D02_2977173	11.339		*D01_4306153	29.855		*D07_14410646	5.564		*D03_37146000	27.895
*A01_5280776	4.957		*NAU8134	15.962		*A03_66960162	11.62		*A04_6421278	2.71		*A05_28381472	12.313		*A06_16747324	8.025		*A07_4655009	3.01		*A08_38574734	20.1		*A09_56973857	2.886		*A10_35908422	4.133		*A11_84376352	28.223					*A13_7334583	35.083		*D02_2977744	11.339		*D01_4307076	30.438		*D07_14556688	5.919		*D03_37079114	28.108
*A01_5314073	6.735		*A02_31000735	15.991		*A03_66950525	12.158		*A04_6540502	5.709		*A05_28428450	12.684		*NAU3859	17.755					*3023_897629	20.12		*A09_56670503	3.094		*A10_35911666	4.693		*A11_84351582	29.372		group3			*A13_7808778	37.046		*D02_2994149	11.906		*D01_4377040	31.309		*D07_14557941	6.339		*D03_37594617	33.199
*A01_5317464	7.434		*A02_31125455	16.262		*A03_66082474	13.944		*A04_6783403	7.831		*A05_28433860	12.871		*A06_22024665	18.669		group3			*3023_291063	20.139		*A09_56550126	3.511		*A10_35968665	4.693		*A11_84351467	29.423		*A12_4008328	0		*A13_7838586	37.265		*D02_3012423	12.579		*D01_4941844	33.52		*D07_14728183	7.087		*D03_34778764	35.201
*A01_5339843	8.026		*A02_31130942	16.956		*A03_65849974	14.463		*A04_7691807	8.153		*A05_28471897	13.064					*1381_172824	0		*1993_718090	20.152		*A09_55945209	13.716		*A10_35969325	5.34		*A11_84307935	29.529		*A12_8350293	2.112		*A13_8333540	37.47		*D02_3012512	12.972		*D01_4991802	34.225		*D07_15924147	9.26		*D03_34672189	35.269
*A01_6233422	8.588		*A02_31149447	17.156		*A03_65847885	14.649		*A04_7702606	8.406		*A05_28472100	13.344		group3			*1387_218410	0.796		*3023_489986	20.164		*A09_55921329	13.886		*A10_35986637	5.767		*A11_84266682	29.575		*A12_8350364	2.342		*A13_8437913	37.645		*D02_3012981	13.387		*D01_4998830	35.558		*D07_16866909	10.909		*D03_33809414	35.353
*A01_6362386	9.932		*A02_31194555	17.21		*A03_65817457	15.365		*1792338_207	11.029		*A05_28474117	13.917		*A06_21377490	0		*1569_393574	1.159		*3023_509238	20.538		*A09_55921202	14.052		*A10_36010638	6.004		*A11_84109821	29.611		*A12_8338047	2.747		*A13_8937759	37.766		*D02_3131868	13.675		*D01_5178812	37.26		*D07_17051676	11.288		*D03_33804280	35.471
*A01_6382864	10.934		*A02_31253918	17.942		*A03_65777727	15.801					*A05_28474223	14.161		*A06_23701786	1.413		*1569_517005	1.919		*2225145_24887	20.987		*A09_55919455	14.325		*A10_36010781	6.544		*2227417_42806	29.707		*A12_8494105	3.235					*D02_3690374	17.287		*D01_5214694	37.353		*D07_17114638	11.928		*D03_33795222	35.65
			*A02_31254793	27.994		*A03_65769987	16.34		group2			*A05_28524595	14.546		*A06_24345400	2.909		*1569_815292	2.517		*3187_669384	20.997		*A09_55915769	14.716		*A10_36038571	6.949		*A11_84089784	29.802		*A12_7374831	4.524		group2						*D01_5237235	38.267		*D07_17129187	12.359		*D03_33794497	36.368
group3			*A02_31254795	28.217		*A03_65711598	17.661		*A04_326607	0		*A05_28537648	14.678		*A06_34946903	8.178		*1569_826062	3.257		*2473_622198	21.008		*A09_55893655	15.025		*A10_36499541	6.949		*NAU48	29.989		*A12_8241872	8.35		*A13_13856975	0		group2			*D01_5594529	47.998		*D07_17278850	12.75		*D03_32593346	37.745
*A01_14435469	0		*A02_31255158	28.265		*A03_65604477	18.077		*A04_335442	1.25		*A05_28551071	14.908		*A06_35061739	8.358		*1681_10553	4.624		*665_377288	21.021		*A09_55846870	15.336		*A10_36558243	6.949					*853_195216	11.711		*A13_13949861	2.505		*D02_1521439	0		*D01_5615324	48.909		*D07_17279933	13.176		*D03_30274587	39.312
*A01_14611190	0.259		*A02_31279909	28.292		*A03_65404349	18.642		*1021_86672	3.012		*A05_28554519	15.205		*A06_34986366	8.506		*1681_13376	5.85		*2473_457470	21.029		*A09_55837322	15.644		*A10_36624617	7.363		group2			*461_989893	12.348		*A13_14011895	5.803		*D02_1660448	0.268		*D01_5683933	51.11		*D07_17366366	15.711		*D03_30109046	39.743
*A01_14869703	0.805		*A02_31282144	28.313		*A03_65310560	19.521		*139_677840	3.424		*A05_28576009	15.673		*A06_34990936	8.664		*1681_23704	6.78		*1993_26990	22.153		*A09_55836159	15.711		*A10_36652167	8.468		*A11_81509390	0		*A12_12642200	17.265		*A13_14019144	5.996		*D02_13771310	1.725		*D01_5685841	53.762		*D07_17381911	16.053		*D03_31366587	49.473
*A01_15212479	2.209		*A02_31435001	28.36		*A03_64879822	20.276		*1505_244366	4.099		*A05_28741092	16.727		*A06_34989198	8.744		*1681_136729	7.42		*A08_38527440	22.557		*A09_55628065	16.133		*A10_36674841	9.047		*A11_80773129	1.378		*A12_12724813	20.283		*A13_14071940	6.128		*D02_37893490	4.197		*D01_5689956	55.413		*D07_17416203	16.422		*2635_871659	51.298
*A01_16473991	2.99		*A02_31435175	28.391		*A03_63121244	20.795		*1759_259395	4.539		*A05_29388764	17.106		*A06_35070269	8.782		*1681_183653	7.42		*3023_506049	22.623		*A09_54693951	24.529		*A10_36734567	10.059		*A11_80692809	4.19		*A12_12794519	21.44		*A13_14108171	6.943		*D02_37991043	4.739		*D01_5707111	55.519		*D07_22591392	20.046		*2635_237699	52.111
*A01_16606312	3.864		*A02_31461209	28.459		*NAU796	22.297		*2214059_5856	5.122		*A05_28106164	17.689		*A06_35096093	9.542		*1681_235571	8.155		*2228117_31726	22.717		*A09_54643480	25.074		*A10_36782324	10.576		*A11_80635999	5.389		*A12_14029891	23.607		*A13_14109949	8.232		*D02_38092600	5.611		*D01_5719530	55.732		*D07_22109696	23.418		*2275_653884	52.588
*A01_16796445	4.851		*A02_31463621	28.483		*NAU8324	23.055		*2225837_10441	6.052		*A05_28119729	17.814		*A06_35138572	12.824		*1681_289198	8.73		*A08_38560948	22.723		*A09_54141403	26.588		*A10_36822902	11.419		*A11_80623248	6.2		*A12_14203799	23.828		*A13_14112929	8.833		*D02_38201017	5.975		*D01_5909885	56.074		*D07_22132971	23.648		*D03_31255170	54.065
*A01_17256565	5.121		*A02_31570742	28.503		*A03_55057735	27.732		*2226803_20310	6.684		*A05_28119761	18.021		*A06_35219599	13.491		*1681_335837	9.469		*1993_693157	22.731		*A09_54141301	27.645		*A10_36840538	12.929		*A11_80614340	6.588		*NAU7572	31.27		*A13_14244089	10.343		*D02_38335371	6.173		*D01_5912350	56.288		*D07_22146000	24.066		*2227839_17191	56.505
*A01_17282694	5.62		*A02_31593157	28.521		*A03_55023806	28.575		*2227141_1813	7.279		*A05_30164496	18.279		*A06_8968013	15.971		*1681_489324	10.509		*1993_502739	22.742		*A09_54132817	27.796		*A10_36859385	14.386		*A11_80605086	7.392		*793_1386088	34.407		*A13_14289315	11.254		*D02_38393369	6.323		*D01_5919375	56.395		*D07_22408100	25.416		*D03_31253614	57.943
*A01_17282762	5.62		*A02_31646725	28.56		*A03_54985166	29.869		*2228923_63588	7.724		*A05_30191572	18.279		*A06_35637263	19.632		*1681_545883	11.31		*2473_615703	22.752		*A09_54128194	28.379		*A10_36891134	15.322					*635_335675	36.008		*A13_14382529	11.318		*D02_38509159	6.601		*D01_6047798	56.592		*D07_22415028	25.575		*D03_31245090	58.102
*A01_17283842	6.443		*A02_31648121	28.578		*A03_48435230	31.615		*2675_37069	8.121		*A05_30329093	18.28		*A06_39049975	23.384		*1681_626181	11.546		*2198337_1241	22.761		*A09_54125224	29.199		*A10_37035942	15.633		group3			*1139_1163333	37.107		*A13_14384858	11.4		*D02_38522493	7.208		*D01_6215140	56.68					*D03_30793071	58.635
*A01_17300330	6.715		*A02_31659249	28.601		*A03_46121309	31.668		*473_185531	8.708		*A05_30366636	18.31		*A06_39056713	23.592		*1681_759863	11.801		*3023_501485	22.774		*A09_54057320	29.478		*A10_37110908	16.795		*A11_79375405	0		*635_1012507	38.017		*A13_14398951	11.459		*D02_38523238	8.022		*D01_6234690	56.765		group3			*D03_29860328	59.004
*A01_17307137	6.805		*A02_31669358	28.633		*A03_42415554	32.761		*617_161545	9.014		*A05_30367922	18.324		*A06_39113593	23.864		*1681_767672	12.184		*3023_704170	22.778		*A09_54026144	29.718		*A10_37122626	17.754		*NAU5480	1.696		*1899_25055	39.324		*A13_14426495	11.528		*D02_38529988	8.277		*D01_6246893	57.532		*D07_26835141	0		*D03_28022376	59.411
*A01_17315287	6.805		*A02_31670142	29.641					*839_522080	9.284		*A05_39031300	24.556		*A06_39125246	24.672		*1681_771457	13.103		*2228035_49471	22.787		*A09_53608817	30.825		*A10_37136740	18.072		*A11_76699763	3.015		*635_935758	40.392		*A13_14521551	11.59		*D02_38540125	8.865		*D01_6248325	58.364		*D07_26860306	2.164		*569_2377663	60.574
*A01_17319655	6.805		*A02_31723690	31.239		group3			*847_341286	9.506		*A05_39080300	24.946		*A06_39164893	25.245		*1681_815112	14.843		*1993_338649	22.801		*A09_53110181	31.321		*A10_37166742	18.79		*A11_75908548	3.721		*307_629211	41.221		*NAU1211	11.674		*D02_38572531	9.692		*D01_6300289	58.481		*D07_26860467	3.037		*569_1911981	60.918
*A01_17498843	7.087		*A02_31731609	31.272		*A03_52441462	0		*887_318709	9.683		*A05_39083547	25.216		*A06_39164988	26.063		*1681_993322	15.63		*1993_326496	22.804		*A09_53032105	31.799		*A10_37186475	20.447		*A11_76432856	4.087		*2221107_9626	41.924		*A13_19552669	11.75		*D02_38587836	9.975		*D01_6313959	58.546		*D07_26955052	3.528		*569_845835	61.044
*A01_17528802	7.361		*A02_31803148	31.301		*A03_26499283	0.759		*A04_8279879	10.739		*A05_39143900	25.446		*A06_39177149	26.405		*1681_1003381	15.89		*665_493772	22.812		*A09_52916845	32.086		*A10_37226876	20.783		*A11_2228299	4.74		*2109_20827	42.706		*A13_21603783	11.9		*D02_38589324	10.25		*NAU4073	58.688		*D07_27229642	4.254		*D03_27624752	61.91
*A01_17545086	7.426		*A02_33552722	31.371		*A03_21812784	1.21		*A04_8294958	10.922		*A05_39165974	25.828		*A06_39226282	26.716		*1681_1040901	16.333		*2473_560255	22.824		*A09_52845439	32.504		*A10_37237837	21.329		*A11_75940365	6.099		*A12_14609783	44.885		*A13_24219630	12.046		*D02_38595812	10.428		*D01_8955328	58.744		*D07_27511646	4.84		*D03_27258269	62.263
*NAU4891	8.831		*A02_34193003	32.158		*A03_17658110	1.6		*A04_8322206	11.296		*A05_39170671	26.718		*A06_39810493	30.316		*1681_1090756	16.333		*3187_736151	22.83		*A09_52845344	32.836		*A10_37290592	23.304		*A11_76329240	6.712		*A12_15889987	45.728		*A13_24429610	12.171		*D02_38598997	10.774		*D01_9255690	60.295		*D07_27518746	5.667		*D03_27236216	62.535
*A01_19999025	10.911		*A02_35274716	33.211		*A03_17625749	2.552		*A04_8325307	11.545		*A05_39176133	27.158		*A06_53565485	33.4		*1681_1118922	18.164		*2225921_18052	22.839		*A09_52845261	32.994		*A10_37292823	24.605		*A11_77377859	7.604		*A12_15700630	46.47		*A13_24757755	12.297		*D02_38617354	11.272		*D01_13586200	64.695		*D07_27557465	6.263		*D03_26500225	63.118
*A01_20001758	11.424		*A02_35404445	33.804		*A03_17536067	3.473		*A04_8371746	11.855		*A05_39177469	27.404		*A06_53697306	33.983		*1681_1377053	18.844		*2227287_52277	22.842		*A09_52841879	33.303		*A10_37330598	25.032		*A11_77404187	8.206		*A12_19762806	48.011		*A13_25593189	15.362		*D02_39995410	11.718		*D01_14005436	65.489		*D07_27586899	6.263		*D03_24790121	64.309
*A01_20011058	12.018		*A02_37839024	36.149		*A03_17535929	3.473		*A04_8438117	12.269		*A05_39536446	27.951		*A06_53722035	34.469		*1681_1460509	19.301		*2473_457526	22.847		*A09_52760611	34.283		*A10_37330786	25.606		*2228189_85469	9.384		*A12_20406847	49.949		*A13_45190777	15.894		*D02_41437536	12.114		*D01_14151489	65.607		*D07_27595865	6.412		*D03_24603720	65.265
*A01_20012845	12.564		*A02_58022712	40.174		*A03_17524734	4.034		*A04_8458085	12.269		*A05_40428615	28.693		*A06_53748475	34.898		*1775_705271	19.301		*A08_38842118	22.858		*A09_52737202	34.536		*A10_37336635	25.606		*A11_76357875	11.163		*A12_20451731	50.255					*D02_43184614	12.914		*D01_14155756	66.337		*D07_27655669	6.412		*D03_24480371	65.451
*A01_20012914	12.666		*A02_56004649	40.904		*A03_17486351	4.595		*A04_8545578	12.381		*A05_40714054	29.784		*A06_53761258	35.19		*2189069_1272	19.694		*A08_38937551	22.866		*A09_52622764	34.994		*A10_37336791	26.787		*A11_77377761	12.07		*2218543_4390	50.861		group3			*D02_43226087	13.06		*D01_14239871	66.444		*D07_27658763	6.991		*D03_24464872	65.506
*A01_20082257	12.826		*A02_56038231	40.973		*A03_17444332	5.047		*A04_8549701	12.509		*A05_40745716	30.058		*A06_53838667	35.486		*2221415_8940	20.817		*2473_1048059	22.87		*A09_49399114	36.859		*A10_37348000	28.331		*7845R-Y3345-1300	15.408		*A12_22467593	51.178		*A13_24695715	0		*D02_43343160	13.183		*D01_14302601	66.98		*D07_27674186	7.588		*D03_24425984	66.061
*A01_20091411	13.158		*A02_55938242	41.291		*A03_17444250	6.321		*A04_8595705	12.898		*A05_41210895	30.644		*A06_58183235	36.668		*2223611_14499	21.824		*3187_350350	22.876		*A09_49314485	37.245		*A10_37367314	30.067		*NAU3622	15.763		*1245_327116	51.538		*A13_39657236	0.434		*D02_43905471	13.511		*D01_14337593	67.563		*D07_27700178	7.749		*D03_24318626	66.65
*A01_20242641	13.64		*A02_56003867	41.761		*A03_17426136	7.243		*A04_9201734	13.14		*A05_41525328	43.087		*2228779_129874	36.778		*2224055_6916	22.478		*2226237_9286	22.883		*A09_49308810	37.454		*A10_37384106	31.571		*NAU6851	15.928		*2219679_4959	52.322		*A13_39675467	0.723		*D02_44153648	13.747					*D07_27793239	8.276		*D03_24244337	66.65
*A01_20284862	14.522		*A02_55155274	42.607		*A03_17421644	7.893		*A04_9544211	13.145		*A05_41545924	43.621		*2228779_142988	37.075		*2224717_16655	22.895		*3023_470573	22.889		*A09_49308189	37.532		*A10_37430969	32.882		*NAU1014-150	16.09		*2225333_23065	52.774		*A13_39758047	1.122		*D02_46618411	14.264		group2			*D07_27818291	8.957		*D03_24217259	66.717
*A01_20372384	15.059		*A02_55054675	43.465		*A03_17375662	8.351		*A04_9548445	15.081		*A05_41559973	44.951		*2229083_185350	39.646		*2224717_21161	23.794		*3023_897552	22.896		*A09_49288637	37.59		*A10_37442907	34.082		*NAU7478	16.09		*A12_20373300	53.754		*A13_39762893	1.339		*D02_46671795	14.482		*D01_20636670	0		*D07_27861397	9.271		*D03_23949469	66.717
*A01_21117624	15.993		*A02_55095018	43.611		*A03_17301226	8.693		*A04_13445148	17.141		*A05_41946314	46.191		*2229083_194356	40.376		*2225737_19369	24.146		*1995_138817	22.902		*A09_49254128	37.863		*A10_37444131	34.854		*A11_76734290	18.43		*A12_22429004	55.026		*A13_39789842	1.339		*D02_47195747	14.636		*D01_20985408	0.226		*D07_27885108	9.698		*NAU3700	67.017
*A01_21117817	16.762		*A02_55657786	44.425		*A03_17300418	9.311		*813_808825	18.35		*A05_41988897	46.883		*2229083_201757	40.505		*2226125_19765	25.763		*2473_1045347	22.907		*A09_49238317	38.494		*A10_37444652	35.232		*NAU6405	22.112		*A12_23831302	55.471		*A13_39821485	1.827		*D02_47298247	15.175		*D01_25550571	0.291		*D07_27928913	10.024		*NAU242	67.137
*A01_21133519	17.417		*A02_58689247	55.272		*A03_17291398	9.782		*813_1093144	18.833		*A05_42014528	47.503		*2229083_247622	40.628		*2226191_20023	27.639		*1993_16480	22.912		*A09_49231176	38.925		*A10_37444773	35.232		*A11_77497859	23.485		*A12_26042329	55.841		*A13_39872863	2.888		*D02_47320342	15.827		*D01_25553806	0.358		*D07_27942746	10.194		*D03_23933650	67.479
*A01_21172272	17.506		*A02_59650166	55.558		*A03_17227068	10.827		*A04_14055153	19.229		*A05_42017163	48.37		*2229083_296492	41.201		*2227285_13144	29.295		*1993_545952	22.919		*A09_49194851	39.048		*A10_37458709	36.441		*A11_76565350	23.699		*1391_141185	56.502		*A13_39889744	3.589		*D02_47402661	16.617		*D01_27549120	1.707		*D07_27951913	10.548		*D03_23920450	69.238
*A01_21180230	17.674		*A02_59891996	66.878		*A03_17110404	11.5		*A04_17439904	19.681		*A05_42086028	48.999		*2218603_9816	42.645		*2227335_54017	30.404		*1995_557019	22.931		*A09_49187194	39.306		*A10_37508104	37.005		*2226337_244	24.799		*1475_369931	56.808		*A13_40057303	4.327		*D02_47440119	17.083		*D01_27607136	2.698		*D07_27962926	10.957		*D03_23819055	69.95
*A01_21185899	17.835		*A02_59892919	67.76		*A03_17051025	11.996		*A04_19057106	20.275		*A05_42137018	49.102		*2218603_9942	43.605		*2227543_17754	30.46		*3023_828145	22.935		*NAU1375	40.06		*A10_37588723	37.644		*A11_60965574	25.892		*1475_532745	57.086		*A13_40077666	4.985		*D02_49330098	17.561		*D01_27634500	5.069		*D07_28003376	11.436		*D03_23774386	69.95
*A01_21205299	17.835		*A02_59896049	67.89		*A03_17048990	12.531		*1917_915333	21.205		*A05_42152753	49.793					*2227543_46714	31.176		*1993_663208	22.94					*A10_37641625	38.575		*2226257_6135	26.841		*1555_91515	57.209		*A13_40078811	5.374		*D02_49330211	17.673		*D01_27638631	6.26		*D07_28008093	11.632		*D03_23730251	70.448
*A01_21214632	18.231		*A02_59922684	67.968		*A03_17040849	12.933		*1917_1179022	21.905		*A05_42202749	50.572					*2227543_56751	31.807		*A08_39024081	22.95		group3			*A10_37678074	39.457		*2187_7495	28.414		*1555_132636	57.41		*A13_40093824	5.818		*D02_49501532	17.673		*D01_27661928	6.376		*D07_28013475	11.632		*D03_23696788	71.21
*A01_21237137	18.552		*A02_59925537	68.313		*A03_17035711	13.115		*1917_1924801	22.581		*A05_42203935	51.516					*2228441_21400	33.277		*3023_452992	22.958		*A09_39613420	0		*A10_37725646	39.845		*3205_184049	29.529		*2228055_84000	57.897		*A13_40095997	6.727		*D02_49515140	18.26		*D01_27666513	6.41		*D07_28015165	11.806		*D03_23632222	71.608
*A01_21246341	18.552		*A02_59925900	68.431		*A03_16227068	13.831		*A04_20028343	23.127		*A05_42280066	52.216					*2229121_109779	34.28		*1993_503067	22.962		*A09_39598110	0.932		*A10_37731344	40.142		*2228341_74935	31.381		*2228509_90511	58.284		*A13_40127367	7.184		*D02_49535505	18.816		*D01_27676650	6.894		*D07_28069628	12.387		*D03_23585940	72.016
*A01_21257053	18.552		*A02_59947932	68.542		*A03_16186201	14.266		*1127_365398	23.663		*A05_42283820	52.737					*2229121_254736	35.186		*1993_15943	22.97		*A09_39590407	1.727		*A10_37740341	40.377		*1525_139340	31.651		*1323_160071	58.561		*A13_40127965	7.268		*D02_49549464	19.142		*D01_27849998	7.007		*D07_28089128	12.993		*D03_23567555	72.571
*A01_21282696	18.646		*A02_59949698	69.493		*A03_16154795	14.973		*1127_701977	24.337		*A05_42364445	53.145					*2229121_258162	37.259		*1993_430897	22.976		*A09_39439752	2.304		*A10_37743013	41.005		*2531_688481	32.629		*A12_20839912	59.038		*A13_40178330	7.75		*NAU5465	20.647		*D01_27872021	7.327		*D07_28116268	13.242		*717_272445	73.531
*A01_21290284	18.836		*A02_59951515	70.337		*A03_16086287	15.979		*1663_270699	25.154		*A05_42379622	53.462					*2229121_280291	37.953		*2228305_52708	23.229		*A09_38961573	2.864		*A10_37755057	41.312		*2220117_8777	33.851		*2224297_8063	60.136		*A13_40201191	8.486		*D02_51688030	22.656		*D01_27896674	8.988		*D07_28177012	13.832		*717_236794	73.976
*A01_21294049	19.107		*A02_59966184	70.395		*A03_16084936	16.774		*1663_598836	25.782		*A05_42384291	54.4					*2229121_281984	38.65		*3187_924915	23.521		*A09_38950418	3.448		*A10_37900222	42.02		*1697_226951	34.841		*667_1303516	60.808		*A13_40301469	9.866		*D02_51867742	22.71		*D01_27916193	9.368		*D07_28194166	14.273		*717_2153141	74.102
*A01_21330452	19.19		*A02_59990379	70.518		*A03_14662964	23.583		*881_268330	26.326		*A05_42384307	54.608					*2229121_387955	39.21		*1993_655471	23.526		*A09_38720742	3.959		*A10_37976713	42.434		*A11_55712248	35.876		*667_631787	62.013		*A13_40307403	10.556		*D02_51890565	22.778		*D01_27937550	9.395		*D07_28197872	14.583		*717_1177159	74.461
*A01_21330883	19.906		*A02_62252663	80.248		*A03_12576119	33.74		*881_469579	27.107		*A05_42411083	55.884					*2229121_400441	39.532		*2473_412422	23.539		*A09_38716326	4.73		*A10_38038836	42.94		*961_171567	37.251		*1473_643985	62.884		*A13_40566251	11.315		*D02_52943778	22.878		*D01_27948996	9.419		*D07_28200578	14.762		*D03_22749888	75.207
*A01_21369903	20.393		*A02_62291257	80.759		*A03_10514659	35.111		*881_1380119	27.662		*A05_42412657	56.651					*2259_232030	39.958		*3187_925497	23.545		*A09_38467581	5.71		*A10_38136449	43.085		*1525_1469296	37.949		*A12_26101686	64.49		*A13_40622200	11.315		*D02_54063500	23.268		*D01_27951883	9.458		*D07_28214916	15.3		*D03_22677205	75.423
*A01_21474107	20.514		*A02_62350485	81.062		*A03_10142585	36.815		*881_1889638	28.332		*A05_42466496	57.428					*A07_5985512	41.168		*2228305_57052	23.553		*A09_38143144	6.413		*A10_38197023	43.527		*A11_54548237	38.964		*751_934678	66.054		*A13_40661847	11.856		*D02_54064179	23.462		*D01_27983933	9.493		*D07_28235589	15.529		*D03_2199275	78.018
*A01_21588201	20.689					*A03_10130315	37.097		*2225365_1038	28.709		*A05_42510625	58.645					*A07_5986659	41.307		*3023_251401	23.562		*A09_37652658	6.999		*A10_38263926	44.275		*3205_665112	39.374		*3111_1224751	66.329		*A13_40821049	13.132		*D02_54094552	23.942		*D01_28014007	9.513		*D07_28235685	16.024		*D03_21592098	79.638
*A01_21609498	21.568		group2			*A03_8234154	40.405		*2225365_22545	28.878		*A05_42623188	59.479					*A07_6000491	41.987		*2473_112990	23.999		*A09_37467579	7.434		*A10_38270539	44.419		*2531_1170503	39.966		*1_301337	67.464		*A13_40914727	13.271		*D02_54097696	24.236		*D01_28014130	10.665		*D07_28247066	16.256		*D03_21590647	79.638
*A01_21974235	22.309		*A02_1381189	0		*A03_8203449	41.71		*A04_24264275	30.046		*A05_42686585	59.945					*A07_6163409	42.725		*3187_748707	24.59		*A09_36141268	8.101		*A10_38296411	44.587		*161_1329331	40.232		*1359_35741	69.614		*A13_40937968	13.877		*D02_54291709	24.236		*D01_28083884	10.781		*D07_28255960	16.676		*D03_21526774	80.44
*A01_21986570	22.455		*A02_2152358	1.365		*A03_8202591	42.621		*A04_25300214	31.018		*2181913_543	60.82					*A07_6256456	42.85		*A08_38558929	24.594		*A09_34531522	8.789		*A10_38373251	44.879		*2224425_19106	40.232		*1139_377895	71.141		*A13_40938362	14.973		*D02_54295825	24.954		*D01_28086133	10.804		*D07_28263137	17.263		*D03_21407488	81.143
*A01_22180240	22.668		*NAU2277	4.043		*A03_8059274	42.792		*A04_26190595	31.618		*A05_42702760	61.481					*A07_6295726	43.437		*2473_662612	24.603		*A09_34499959	9.436		*A10_38396795	45.167		*2226927_27658	40.496		*2227627_22455	71.783		*A13_40942088	15.272		*D02_54318315	25.649		*D01_28086239	11.273		*D07_28299829	18.072		*D03_21371990	81.715
*A01_22196911	23.182		*NAU7087	4.043		*A03_7984039	44.472		*A04_26739840	32.043		*A05_42763225	62.187					*A07_6448373	43.95		*2473_622361	24.608		*A09_33998103	9.847		*A10_38410946	46.412		*2225763_19383	40.784		*793_1413976	72.156		*A13_41013381	15.475		*D02_54394868	26.25		*D01_28092136	11.565		*D07_28440419	18.849		*D03_21369038	82.103
*A01_22210881	24.033		*NAU895	4.043		*A03_3605080	54.202		*1015_484013	32.747		*A05_42763908	63.767					*A07_6451050	44.443		*1993_285837	24.62		*A09_33943493	10.019		*A10_38447927	48.131		*961_520464	41.428		*2228743_58385	72.247		*A13_41056806	15.871		*D02_54395000	26.731		*D01_28097884	11.592		*D07_28526273	19.436		*D03_21364980	82.103
*A01_22798197	24.611		*NAU2265	4.043		*NAU1167	54.695		*1451_384300	33.139		*A05_42800975	63.837					*A07_6650466	44.82		*2473_141840	24.901		*A09_33892429	10.797		*A10_38449319	49.086		*963_11841	41.732		*2228509_10485	72.352		*A13_41119966	17.003		*D02_54715809	27.247		*D01_28123943	11.627		*D07_28575478	20.216		*D03_21227799	82.815
*A01_22806195	24.833		*A02_1528138	8.535					*1461_1544992	34.108		*A05_42851937	64.494					*A07_6679355	45.199		*A08_32567795	25.375		*A09_33890405	11.078		*A10_38453663	50.461		*2231_197866	43.77		*573_427042	72.405		*A13_41120030	17.003		*D02_54753828	27.455		*D01_28135853	11.67		*D07_28607522	20.216		*D03_20986013	83.338
*1723_114141	30.186		*A02_4239715	10.517					*1461_1570752	34.776		*A05_45600253	65.527					*A07_6731673	45.635		*2473_699386	25.383		*A09_33881049	11.182		*A10_38474610	51.12		*A11_54842946	44.325		*2515_15370	72.866		*A13_41190324	17.08		*D02_54933465	27.984		*D01_28192921	11.714		*D07_28723293	20.424		*D03_19921410	83.601
*1723_15192	30.993		*A02_63189969	13.369					*A04_27236820	35.232		*A05_43778229	75.257					*A07_7017500	46.064		*1993_727462	25.391		*A09_33876381	11.182		*A10_38963796	51.706		*A11_54502546	44.938		*2223519_14921	73.339		*A13_41335541	17.481		*D02_54944380	28.109		*D01_28324013	11.815		*D07_28748616	20.612		*D03_2293819	86.837
*1723_277929	31.014		*A02_5298214	15.946					*A04_27422050	35.585		*A05_44412018	75.987					*A07_7091672	47.024		*1993_63369	25.398		*A09_33788678	11.419		*A10_39399049	52.547		*2301_753768	45.405		*2039_1015779	73.584		*A13_41391022	17.703		*D02_54969984	28.815		*D01_28325242	12.757		*D07_42953185	20.894		*D03_1878682	87.486
*1723_370295	31.817		*A02_63146671	18.579					*603_300885	36.004		*A05_44454443	76.624					*A07_7099380	47.681		*2473_560347	25.405		*A09_33741355	12.33		*A10_40608122	52.755		*1525_12756	45.878		*2228215_57902	73.932		*A13_41394705	17.703		*D02_55154554	29.503		*D01_28427517	13.345					*D03_1259647	87.876
*1723_547462	31.847		*A02_3731603	19.949					*603_643691	37.211		*A05_54256928	77.544					*A07_7148174	48.259		*1993_722851	26.018		*A09_33723264	13.167		*A10_41004760	53.362		*A11_53908123	46.171		*461_1256695	74.426		*A13_41397405	17.703		*D02_55158801	29.845		*D01_28432802	13.997		group4			*D03_1256862	88.102
*1723_710464	31.868								*603_736032	38.295		*A05_54348710	78.18					*A07_7210904	48.506		*2473_101750	26.712		*A09_33716510	13.783		*A10_41104946	53.546		*2226505_16253	46.511		*2224107_15855	75.438		*A13_41441386	18.11		*D02_55311481	30.19		*NAU6367	14.328		*D07_31269980	0		*D03_1212100	88.756
*2763_517103	31.881								*A04_32608384	39.481		*A05_54375553	78.5					*A07_7223385	48.884		*1993_386566	26.724		*A09_33669350	13.937		*A10_41036738	53.748		*161_717802	46.726		*A12_23051640	76.757		*A13_58687515	20.124		*D02_55315703	30.453					*D07_31303271	0.329		*D03_727527	89.844
*2763_736156	31.898								*A04_32656405	40.676		*A05_56505876	88.54					*A07_7228901	49.943		*2473_1031276	26.736		*A09_33555582	14.255		*A10_41017353	53.93		*1541_322382	47.406		*2204697_2753	77.957		*A13_58690573	21.646		*D02_55354139	31.079		group3			*D07_34063517	0.428
*A01_33862723	31.927								*1537_2369105	42.412		*A05_56620977	89.289					*NAU3634	53.293		*1995_39925	26.747		*A09_33520290	14.642		*A10_41033198	54.745		*3205_476159	47.925					*A13_58718467	22.149		*D02_55405822	33.51		*D01_41233885	0		*D07_34088349	0.654		group2
*A01_34731463	31.938								*609_268139	43.029		*A05_59104390	90.258					*A07_7272279	55.152		*3187_501493	26.756		*A09_33512938	14.876		*A10_42626598	58.668		*1123_10685	48.972		group4			*A13_58760862	22.579		*D02_55416128	33.642		*D01_41234006	0.752		*D07_35505168	0.692		*NAU6634	0
*A01_34917194	31.957								*609_741988	43.93		*A05_59112311	90.258					*A07_7318328	55.384		*3023_528338	26.767		*A09_33512764	15.279		*A10_45220280	59.377		*A11_55892874	49.837		*A12_34198723	0		*A13_58896925	22.934		*D02_55458584	33.783		*D01_41281967	1.802		*D07_36562057	0.75		*D03_5178166	0.815
*A01_34946229	31.971								*A04_33527721	46.729		*A05_59113817	90.282					*A07_7320176	55.471		*A08_38536858	26.777		*A09_33414745	15.904		*A10_45234933	59.377		*2228003_18533	50.829		*A12_34199210	0.228		*A13_58928664	23.58		*D02_55548090	33.914		*D01_41297472	2.539		*D07_36562604	0.806		*D03_5177544	0.985
*A01_34951274	32.351								*NAU1047-450	49.629		*A05_59118326	91.201					*A07_7359185	55.471		*3023_445198	26.784		*A09_33316165	16.073		*A10_45235043	59.587		*3459_168165	51.505		*A12_34251894	1.38		*A13_59015602	25.354		*D02_55608356	34.002		*D01_41351741	3.049		*D07_37003382	0.864		*D03_5177124	1.159
*A01_34959540	33.239								*NAU3379	50.824		*A05_59206024	92.123					*A07_7702163	56.104		*2225921_25923	26.796		*A09_32976399	16.356		*A10_45241640	60.183		*2011_164880	51.505		*A12_34285296	1.565		*A13_59629567	26.362		*D02_55634812	34.266		*D01_41353287	4.078		*D07_37253565	1.039		*D03_4320970	1.196
*A01_34981269	33.984								*A04_47329788	54.27		*A05_59433128	94.14					*A07_7714646	56.534		*3187_178215	27.38		*A09_32976054	16.502		*A10_45262948	60.397		*1541_350743	51.738		*A12_35521184	2.022		*A13_59694597	26.859		*D02_55006482	34.266		*D01_41362164	5.481		*D07_37253971	1.082		*D03_4282020	1.294
*1597_1392487	36.058								*A04_47341695	55.995		*A05_59497729	94.402					*A07_18480528	57.723		*2228117_5921	28.166		*A09_32973104	17.015		*A10_45276491	61.698		*2227771_49295	51.738					*A13_60002767	27.48		*D02_56706090	38.111		*D01_41374934	5.732		*D07_37694280	1.151		*D03_4184205	3.129
*1597_1414989	37.613								*A04_47645187	57.348		*NAU1375	96.09					*A07_18989815	57.948		*A08_38537160	28.173		*A09_32973046	18.305		*A10_45280204	62.224		*3205_184194	52.225		group5			*A13_60100965	28.366		*D02_56804335	38.542		*D01_41375357	5.732		*D07_37970656	1.182		*D03_4147423	3.239
*A01_35042401	38.776											*A05_59528865	98.143					*A07_19310664	58.336		*1995_511685	28.186		*A09_32972359	19.964		*A10_45290358	62.625		*3205_796872	52.734		*A12_42064698	0		*A13_60154412	29.415		*D02_56804380	38.979		*D01_41387600	5.892		*D07_38799933	1.24		*D03_4141182	3.403
*A01_35047415	40.008								group3			*A05_59599681	98.143					*A07_21236162	60.378		*3023_313534	28.21		*A09_32916299	20.867		*A10_45323686	62.743		*3205_205504	53.563		*A12_42086383	0.609		*A13_60154832	29.687		*D02_56806698	39.355		*D01_41455012	6.081		*D07_38805545	2.112		*D03_4120436	4.834
*A01_35048952	41.244								*A04_50027589	0		*A05_59625423	98.294					*A07_25163500	61.352		*2473_515248	28.218		*A09_32829505	21.276		*A10_45358308	62.743		*3459_124393	53.916		*NAU4020	4.3		*A13_60165011	30.048		*D02_56831769	39.624		*D01_41515824	6.635		*D07_39388502	3.058		*D03_4119098	6.07
*A01_35259919	42.229								*A04_50030639	1.432		*A05_59747563	98.833					*A07_25184589	61.947		*2216857_5341	29.293		*A09_32823087	21.819		*A10_45377390	62.946		*2144795_566	54.299		*NAU8162	4.378		*A13_60166319	31.267		*D02_56909487	41.087		*D01_41541753	7.28		*D07_39395517	3.114		*D03_4075286	6.225
*A01_35311539	42.4								*A04_50034355	2.161		*A05_59756973	99.334					*A07_25205293	62.394		*3023_452824	30.049		*A09_32699258	22.075		*A10_45377516	63.161		*1525_1467528	54.469		*A12_42960187	11.9		*A13_60194500	32.059		*D02_56913773	41.467		*D01_41552804	8.554		*D07_39625076	3.159		*D03_4016504	9.714
*A01_35384965	43.301								*A04_50064004	2.797		*A05_61314655	99.908					*A07_25212831	63.224		*2473_681001	31.346		*A09_32652995	22.382		*A10_45404644	63.42		*A11_54559056	55.25		*A12_43007189	12.488		*A13_60209380	33.483		*D02_56913782	41.752		*D01_41600263	8.829		*D07_40095452	3.227		*D03_3891395	10.506
*A01_35394625	43.848								*A04_50622046	3.026		*NAU1156	100.407					*A07_25224954	64.366		*3187_87161	32.408		*A09_32614477	23.018		*A10_45583047	64.815		*A11_55140297	56.502		*A12_43092797	13.201		*A13_61656023	33.819		*D02_56926960	44.454		*D01_41620386	9.247		*D07_40505957	3.252		*D03_3404295	12.621
*A01_35394641	43.857								*A04_50759856	4.927								*A07_25256943	64.895		*3023_282922	33.843		*A09_32609386	23.991		*A10_58900912	66.105		*A11_55805931	56.76		*A12_43119805	13.416		*A13_61676295	33.929		*D02_56932323	44.805		*D01_41633066	9.559		*D07_41016419	3.268		*D03_3258873	13.814
*A01_35397521	43.867								*A04_50843579	5.674		group2						*A07_25259041	65.258		*1993_323240	35.338		*A09_32607733	25.314		*A10_63827770	67.649		*2078879_140	57.27		*A12_43119952	14.4		*A13_61682876	34.927		*D02_56959433	46.794		*D01_41646022	9.695		*D07_41209608	4.216		*D03_3159822	14.073
*A01_35435741	43.88								*A04_50843703	6.93		*A05_59963325	0					*A07_25271936	65.302		*1995_362344	36.792		*A09_32510781	25.98		*A10_63850233	67.918		*3459_266698	58.662		*A12_43946223	26.324		*A13_61710219	36.257		*D02_56990805	48.495		*D01_41648995	9.866		*D07_41504263	5.515		*D03_2808762	14.357
*A01_35439578	44.571								*A04_50859905	7.526		*A05_59981958	0.365					*A07_25314412	65.947		*A08_38574712	37.904		*A09_32428368	26.682		*A10_63859611	68.267		*2301_977412	59.21		*A12_43948250	26.891		*A13_61736287	37.089		*D02_57003330	49.027		*D01_41686553	11.691		*D07_41607084	6.291
*A01_35441322	46.016								*A04_50859961	9.162		*A05_60195660	0.548					*A07_25361641	67.175		*1993_396316	39.06		*A09_32405895	27.245		*A10_63896701	69.117		*A11_54336022	59.21		*A12_44319992	28.844		*A13_61747062	38.609		*D02_57052764	50.246		*D01_41722938	12.524		*D07_41727165	6.32
*A01_35474184	46.831								*A04_50925942	10.475		*A05_60198282	0.724					*A07_25400883	68.136		*A08_27550065	41.797		*A09_32362740	27.898		*A10_63934260	69.907		*A11_54531767	59.428		*A12_44320014	29.163		*A13_61756863	38.794		*D02_57083609	51.843		*D01_41844846	13.15		*D07_42085892	6.331
*A01_35507126	47.504											*A05_60198368	0.874					*A07_25502443	69.609		*A08_27463087	41.86		*A09_32339234	28.793		*A10_64047414	71.053		*2228235_62500	59.693		*A12_44454182	31.939		*A13_61763614	39.026		*D02_57083759	54.178		*D01_41927961	13.943		*D07_42157094	6.395
*A01_35507764	47.869											*A05_60327666	0.93					*A07_25537843	69.809		*A08_27292635	42.591		*A09_32268074	29.425		*A10_64111546	71.677		*A11_55720321	60.338		*A12_44454316	32.085		*A13_61795012	39.413		*D02_57083769	55.011		*D01_41975822	14.377		*D07_42220057	6.462
*A01_35543580	48.533											*A05_60334467	1.07					*A07_25583882	69.809		*A08_27125429	43.035		*A09_32226156	30.003		*A10_66169351	72.201		*A11_56006110	60.555		*A12_44458298	32.102		*A13_61802755	39.66		*D02_57089206	55.354		*D01_41984307	14.793		*D07_42467064	7.472
*A01_35553977	48.597											*A05_60339448	1.103					*A07_25593956	69.918		*A08_27020011	43.05		*A09_32216967	30.727		*A10_66213151	74.88		*2228021_47683	60.636		*A12_44482205	32.178		*A13_61807591	40.897		*D02_57153498	55.746		*D01_42032026	15.046		*D07_42484229	8.239
*A01_35608580	48.608											*A05_60350080	1.149					*A07_25614419	70.578		*A08_26941714	43.76		*A09_32175766	31.187					*2227263_6456	60.717		*A12_44506614	32.221		*A13_61822665	42.523		*D02_57277878	56.054		*D01_42060303	15.223		*D07_42565212	8.281
*A01_35620668	48.613											*A05_60392163	1.18					*A07_25684185	71.098		*A08_26691529	44.913		*A09_32136160	31.356		group3			*A11_54594243	60.772		*2228591_67070	32.296		*A13_61841652	43.313		*D02_57278038	56.486		*D01_42083336	15.385		*D07_42706724	8.314
*A01_35636103	48.618											*A05_60393117	1.223					*A07_25717940	71.712		*A08_26388417	45.701		*A09_32132845	31.619		*A10_69004559	0		*2187_392370	60.905		*A12_44537690	32.344		*A13_61842817	43.927		*D02_57325344	57.192		*D01_42100967	15.682		*D07_28873192	10.409
*A01_35681580	48.624											*A05_60435725	1.243					*A07_25725766	72.228		*A08_26195116	47.371		*A09_31885704	31.967		*A10_69038152	1.642		*1525_1274862	61.148		*A12_44555260	32.424		*A13_61854116	44.248		*D02_57409868	57.908		*D01_42122337	16.15		*D07_29093254	10.779
*A01_35687644	49.083											*A05_60483240	1.257					*2227593_4881	72.944		*A08_8840305	55.093		*A09_31820743	31.967		*A10_69058491	3.23		*161_1893662	61.555		*A12_44574498	32.467		*A13_61863792	44.726		*D02_57481700	58.417		*D01_42122450	16.416		*D07_42932710	11.15
*A01_35778814	49.594											*A05_60561763	1.286					*2227593_14968	73.21		*A08_26070745	60.158		*A09_31709703	32.202		*A10_69069120	3.818		*A11_54026594	62.059		*A12_44671225	32.547		*NAU3388	52.098		*D02_57483428	58.856		*D01_42139047	16.585		*D07_42934467	11.286
*A01_35780253	49.827											*A05_60597494	1.31					*2227593_24438	73.695		*A08_25801433	61.308		*A09_31677382	32.202		*A10_69101101	4.894		*3459_672265	62.168		*A12_44674587	32.581		*A13_67016336	60.867		*D02_57484854	59.12		*D01_42172060	16.842		*D07_42952375	11.352
*A01_35935954	49.935											*A05_60640517	1.333					*2227593_51469	75.603		*A08_22989870	63.539		*A09_31645066	32.46		*A10_69152371	5.395		*1525_1239632	62.323		*A12_44678421	32.686					*D02_57487739	59.423		*D01_42190094	17.463		*D07_43003435	11.537
*A01_35940617	50.053											*A05_60720641	1.366					*A07_25778525	76.752		*A08_22945841	64.481		*A09_31544914	32.976		*A10_69154431	5.55		*2219535_8446	62.479		*A12_44684192	33.51		group4			*D02_57495181	59.518		*D01_42197613	18.078		*D07_43078245	12.06
*A01_35949552	50.059											*A05_60804340	1.398					*A07_25780807	78.036		*A08_21525829	66.129		*A09_31524977	33.954		*A10_69556212	5.717		*A11_55596996	63.368		*A12_44701555	34.114		*A13_64248282	0		*D02_57722936	59.719		*D01_42202344	18.415		*D07_43120731	13.379
*A01_35953324	50.065											*A05_60899446	1.429					*A07_25823173	79.392		*A08_6798979	72.33		*A09_31480790	34.859		*A10_70129969	7.621		*2226615_19252	63.959		*A12_45139889	34.635		*A13_64509108	0.732		*D02_57749943	60.189		*D01_42219929	18.415		*D07_43204545	14.357
*2226493_23942	50.707											*A05_60917676	1.443					*A07_25825034	79.959		*A08_21572308	72.347		*A09_31464352	35.618		*A10_70140762	7.877		*A11_53925841	64.179		*A12_45453293	34.803		*A13_64545732	1.357		*D02_57787053	60.684		*D01_42242281	19.302		*D07_43209614	14.59
*A01_35960479	52.173											*A05_61002910	1.466					*A07_25847671	80.359		*A08_21538668	72.378		*A09_31435118	35.618		*A10_70238345	8.297		*961_154057	64.444		*A12_46804737	35.262		*A13_64571164	1.777		*D02_57796766	61.266		*D01_42274531	20.687		*D07_43210464	15.042
*NAU7780	53.484											*A05_61166789	2.663					*85_479069	80.562		*A08_21530539	72.417		*A09_31433467	36.068		*A10_70274540	8.527		*2228189_84835	64.444		*2228767_66338	35.796		*A13_64646599	1.947		*NAU8542-480	62.289		*D01_42331488	21.782		*D07_43280087	15.527
*A01_36061764	53.493											*A05_61247348	3.793					*A07_25914458	80.884		*A08_21509810	72.456		*A09_31433375	36.49		*A10_70293337	9.026		*1525_1263654	64.521					*A13_65329643	2.242					*D01_42349224	22.147		*D07_43325937	17.651
*A01_36062667	54.132											*A05_61275702	3.817					*A07_25947476	81.475		*NAU2072	72.458		*A09_31387899	36.49		*A10_70678570	20.239		*161_1927289	64.981					*A13_65895722	2.242		group3			*D01_42361572	22.699
*A01_36297164	55.221											*A05_61485491	3.852					*A07_25955974	82.257		*NAU2035	72.527		*A09_31382964	36.769		*A10_70713003	20.609		*2187_347700	65.312					*A13_65897131	2.493		*D02_57502845	0		*D01_42361643	22.699		group5
*A01_36323366	55.233											*A05_61514717	3.876					*A07_25957002	83.016		*A08_20377256	72.561		*A09_31375327	37.536		*A10_70895466	20.804		*2231_481094	65.5					*A13_65899153	2.726		*D02_57581513	0.531		*D01_42395445	23.293		*D07_44346195	0
*A01_36611129	55.238											*A05_61530517	3.918					*379_140883	83.125		*A08_20190051	72.598		*A09_31246709	38.412		*A10_71390916	24.725		*A11_53434591	66.21					*A13_66978644	4.185		*D02_57589814	0.945		*D01_42397196	24.468		*D07_44395372	0.053
*A01_36624079	55.243											*A05_61599136	4.687					*379_183440	83.571		*A08_20183990	73.65		*A09_31246289	38.603		*A10_71481171	25.387		*2228235_70050	66.694					*A13_67014175	4.556		*D02_57592493	1.356		*D01_42423737	24.922		*D07_44416068	0.544
*A01_36687296	56.093											*A05_62300125	6.188					*A07_25997601	84.251		*A08_20164076	75.521		*A09_31246268	38.786		*A10_71541861	26.128		*A11_53983893	66.838					*NAU3017	8.486		*D02_57680516	1.959		*D01_42423916	25.253		*D07_44447066	2.15
*A01_43062042	56.781											*NAU7805	6.261					*A07_27469506	84.459		*A08_20032020	76.888		*A09_31208238	39.015		*A10_71894274	35.563		*A11_53259238	66.838					*A13_69254836	10.665		*D02_57960310	2.334		*D01_42458929	25.801		*D07_44503664	3.418
*2222623_7643	56.79											*A05_62589312	6.319					*A07_27605688	84.763		*A08_19354143	79.17		*A09_31198666	39.43		*A10_72030833	36.424		*A11_53954090	66.838					*A13_72208126	13.386		*D02_58024073	2.682		*D01_42513850	27.535		*D07_44508177	5.601
*A01_46054453	56.806											*NAU6966	6.372					*A07_27749489	85.32		*A08_16931595	80.481		*A09_31184432	39.43		*A10_72030934	36.527		*A11_55879098	67.108					*A13_72234145	13.976		*D02_58804003	2.962		*D01_42516629	27.989		*D07_44513228	9.819
*A01_49732527	56.813																	*A07_27757466	85.351		*A08_16708930	80.497		*2228893_26660	39.485		*A10_72060167	39.753		*1539_373409	67.108					*A13_72285193	14.068		*D02_58838822	3.606		*D01_42526012	28.149		*D07_44938678	10.854
*A01_57061089	58.034											group3						*A07_28014725	86.284		*A08_16702187	80.523		*2228893_21696	39.577		*A10_72499162	41.78		*1147_598971	67.386					*A13_72428881	15.035		*D02_58892746	4.545		*D01_42526126	28.59		*D07_46978419	16.391
*A01_70695234	59.334											*A05_76201512	0					*A07_28915828	87.994		*A08_16696824	80.551		*A09_31086833	39.715		*A10_74048607	51.51		*1525_1281001	67.869					*A13_72433181	15.774		*D02_58902802	5.11		*D01_42576344	28.947		*D07_46984975	16.826
*A01_70780465	59.34											*A05_76314022	0.886					*A07_28947677	89.293		*A08_16682739	80.578		*A09_31048053	39.845		*A10_74102127	52.403		*3459_328397	68.325					*A13_72859055	16.531		*D02_60957018	8.243		*D01_42596326	29.665		*D07_47028728	17.293
*A01_70790190	59.348											*A05_76872945	2.525					*A07_29170120	89.965		*A08_16651090	80.603		*A09_31047997	39.998		*A10_74138511	52.516		*2227263_18472	68.666					*A13_72972479	18.231		*D02_60957476	8.259		*D01_42603754	30.005		*D07_47923972	17.929
*A01_70800333	59.357											*2225569_16252	4.015					*A07_29436788	90.474		*A08_16516819	80.654		*A09_30968062	40.285		*NAU8085	62.246		*A11_53343094	68.902					*A13_72979704	19.298		*D02_61024598	8.27		*D01_42605379	30.391		*D07_47965294	18.33
*A01_70805276	59.37											*A05_77767149	6.972					*A07_31340571	90.716		*A08_16494622	80.676		*A09_30589893	44.785		*A10_75885642	62.399		*2011_116188	68.902					*A13_72994736	20.059		*D02_61053495	8.278		*D01_42620186	31.618		*D07_47966383	18.621
*A01_70807868	59.406											*A05_77785225	8.267					*A07_31476141	91.471		*A08_16494511	80.716		*A09_30588510	45.258		*A10_76727953	62.475		*161_659031	69.587					*A13_73123058	20.854		*NAU2353	8.288		*D01_42656967	32.089		*D07_47973416	18.943
*A01_70825008	59.528											*A05_77815337	8.755					*A07_31655715	92.7		*A08_16416480	81.726		*A09_30481424	45.821		*A10_76786989	64.298		*A11_56822357	70.104					*A13_74151589	23.158		*D02_61403034	8.294		*D01_42657109	32.391		*D07_47980203	19.254
*A01_70855166	59.536											*A05_77817180	9.133					*A07_31888526	93.133		*A08_16388759	83.262		*A09_30436633	45.937		*NAU8484-950	68.676		*A11_56298223	70.522								*D02_61409527	8.984		*D01_42663451	32.765		*D07_48203250	20.682
*A01_70966580	59.552											*A05_77823671	11.389					*A07_31903544	93.674		*A08_16178516	83.3		*A09_30358529	46.963		*NAU8485-750	68.676		*A11_53258461	70.686					group5			*D02_61417476	9.992		*D01_42777984	33.155		*D07_48206301	21.141
*A01_70997915	59.562											*A05_77830721	12.211					*A07_31970690	93.865		*A08_16109388	84.214		*A09_30358097	47.553					*2226105_32719	71.135					*A13_78639037	0		*D02_61443775	10.167		*D01_42791739	33.794		*D07_48213378	22.28
*A01_70998083	59.584											*A05_77830746	12.528					*A07_32118994	94.507		*A08_16104998	86.161		*A09_30344014	48.227					*2301_975483	71.598					*A13_78867209	0.831		*D02_61456605	10.169		*D01_42814052	34.216		*D07_48255013	22.33
*A01_71004215	59.593											*A05_78431610	14.342					*A07_32222005	94.892		*A08_16082133	87.28		*A09_30330978	48.83					*2219327_11465	71.901					*A13_78938413	3.751		*D02_61596759	10.797		*D01_42817705	34.458		*D07_48272356	23.15
*A01_71061407	59.602											*NAU2894	17.586					*A07_32352576	95.7		*A08_16018951	87.77		*A09_30310241	49.167					*161_1870547	72.036					*A13_79709563	5.978		*D02_62082115	11.533		*D01_42857927	34.748		*D07_48342895	24.054
*A01_71061567	59.612											*A05_79447453	18.455					*A07_33213509	96.542		*A08_16004331	87.81		*A09_30161352	50.173					*1147_151853	72.344					*A13_78962197	6.942		*NAU2173	12.354		*D01_42880696	35.486		*D07_48434173	25.559
*A01_71061636	59.622											*A05_79449367	18.94					*A07_33668733	96.922		*A08_16003250	87.847		*A09_30153040	50.377					*1957739_326	72.581								*D02_62206849	13.614		*D01_42908161	36.175		*D07_48468431	25.597
*A01_71151725	59.635																	*A07_33812535	97.537		*A08_15806827	87.882		*A09_30116953	50.524					*1413_166680	73.016								*D02_62408307	13.932		*D01_42920685	37.157		*D07_48481726	25.639
*A01_71162187	59.653																	*A07_33826887	98.874		*A08_15689949	87.922		*A09_29920134	53.03					*3459_370655	73.661								*D02_62412359	14.77		*D01_42932307	37.477		*D07_48499694	25.668
*A01_71191844	59.672																	*A07_34061008	99.711		*A08_15671440	87.955		*A09_28307550	53.334					*A11_55681400	74.848								*D02_62419525	15.794		*D01_42947181	37.811		*D07_48503892	25.715
*A01_71218237	60.569																	*A07_34074743	100.717		*A08_15564648	88.009		*A09_28267384	53.988					*479_94424	76.8								*D02_63266967	16.797		*D01_42976008	38.206		*D07_48541500	26.205
*A01_71229574	61.391																	*A07_34222177	101.258		*A08_15046618	88.058		*A09_28229794	54.694					*A11_54402857	77.136								*D02_63622551	18.769		*D01_42976521	38.499		*D07_48600720	26.589
*A01_71256254	61.427																	*A07_34354454	102.312		*A08_14997161	88.091		*A09_28104802	54.999					*A11_54335046	77.959								*NAU4022	19.537		*D01_43004262	38.974		*D07_48621791	27.739
*A01_71257537	61.456																	*A07_34538997	103.365		*A08_14947526	88.149		*A09_28050174	57.821					*A11_54948074	78.018								*D02_64518168	24.717		*D01_43026710	39.261		*D07_48650988	28.655
*A01_71260076	61.499																	*A07_34938769	103.475		*A08_14949893	88.295		*A09_28021431	57.905					*2224933_14182	78.187								*D02_64523129	24.98		*D01_43033799	39.261		*D07_48685620	29.18
*A01_71262839	62.572																	*A07_35244749	103.978		*A08_14683556	88.336		*A09_28016458	58.601					*3205_235701	78.546								*D02_64578101	25.287		*D01_43043201	39.261		*D07_48758952	29.838
*A01_71339616	63.581																	*A07_35507490	104.376		*NAU8396-220	88.376		*A09_28016335	59.496					*1513_396287	78.546								*D02_65876601	35.614		*D01_43052274	39.447		*D07_48820636	30.725
*A01_71341691	63.627																	*A07_35685781	104.484		*A08_30137778	92.702		*A09_27458902	59.954					*A11_54376093	79.748								*D02_66210004	39.424		*D01_43052401	39.447		*D07_48847692	31.669
*A01_71449106	64.834																	*A07_37076760	105.348		*A08_29224636	92.831		*A09_27233543	59.967					*2227771_15145	80.179								*D02_66251343	40.76		*D01_43070879	40.193		*D07_48874224	32.416
*A01_71603857	65.433																	*A07_37100002	106.546					*A09_26778904	63.106					*1697_129202	80.666								*D02_66475442	44.697		*D01_43125074	41.182		*D07_48941514	33.711
*A01_71635303	66.024																	*NAU8302	109.522		group2			*A09_24334619	65.201					*1541_447334	80.879								*D02_66546501	45.29		*D01_43126166	42.554		*D07_48954218	33.773
*A01_71662681	66.092																	*A07_37139222	112.441		*A08_65769957	0		*A09_24328610	65.723					*A11_54103952	82.03								*D02_66662070	45.636		*D01_43137592	43.303		*D07_49827992	35.176
*A01_71667456	66.106																	*A07_37160345	112.757		*A08_13456551	2.505		*A09_24281620	65.897					*2301_744610	82.906								*NAU7711	48.555		*D01_43154737	44.198		*NAU3911	46.332
*A01_71690573	67.145																	*A07_37201872	112.991		*A08_13446823	2.673		*A09_21507075	67.544					*161_564815	83.676								*D02_66767507	50.71		*D01_43178664	44.867		*NAU2974	46.59
*A01_71692217	67.848																	*A07_37243046	113.566		*A08_13407142	3.105		*A09_21432257	68.153					*3459_220250	84.123								*D02_66802915	51.775		*D01_43186222	45.279		*D07_51837507	60.144
*A01_71693688	67.864																	*A07_37250407	114.342		*A08_13407082	3.105		*A09_21426150	68.547					*963_170714	84.363								*D02_66847437	52.053		*D01_43186546	45.74		*D07_51839698	60.312
*A01_71701504	67.871																	*A07_37263234	115.737		*A08_13401780	3.391		*A09_21520390	68.547					*A11_56030425	85.8								*D02_66896966	52.371		*D01_43202267	46.444		*D07_51852594	60.429
*A01_71707659	67.884																	*A07_37264730	118.115		*A08_13386563	3.815		*A09_21357860	68.662					*A11_54781503	85.98								*D02_66985093	53.199		*D01_43208673	46.972		*D07_51975758	60.543
*A01_71708596	67.906																	*A07_37359432	118.575		*A08_13298977	4.49		*A09_21472405	69.06					*A11_54250778	86.465								*D02_67006176	54.06		*D01_43224552	47.338		*D07_51978819	60.722
*A01_71714743	67.92																	*A07_37388247	118.851		*A08_13294429	5.259		*A09_21342951	69.574					*2011_270555	87.657								*D02_67024710	55.04		*D01_43238210	47.338
*A01_71737951	67.937																	*A07_37420429	119.499		*2225841_36133	6.156		*A09_13259087	71.375					*2301_597688	87.961								*NAU7026	55.894		*D01_43247079	47.338
*A01_71821780	67.949																	*A07_37420548	119.873		*2225841_34003	6.279		*A09_13219979	71.837					*2301_651358	88.713								*NAU3464	55.894		*D01_43250028	47.338
*A01_71835265	67.967																	*A07_37566124	121.427		*A08_13279284	7.175		*A09_13171757	72.27					*A11_53264427	89.984								*NAU6728	55.894		*D01_43275652	47.593
*A01_71835346	67.98																	*NAU6898	123.141		*A08_13239321	8.216		*A09_13079523	73.029					*1525_297031	90.499								*NAU4667	56.061		*D01_43289927	47.765
*A01_71852345	68.478																	*A07_37760163	124.224		*A08_13068521	9.35		*A09_13078782	74.287					*2228873_60281	91.446								*D02_67078687	56.752		*D01_43292451	47.968
*A01_71872668	69.14																	*A07_37836481	124.736		*A08_13067073	9.721		*A09_12804731	75.088					*1429_200163	92.009								*NAU4950	57.388		*D01_43307384	48.85
*A01_71885525	69.148																	*A07_37861473	124.836		*A08_12999428	10.033		*A09_10889207	88.675					*1541_637379	92.703								*D02_67130411	57.96		*D01_43320963	49.557
*A01_71887853	69.16																	*A07_37878087	125.235		*A08_12846348	10.488		*A09_10754347	89.408					*963_169891	94.32								*D02_67202612	58.214		*D01_43331839	49.943
*A01_71912323	69.171																	*A07_37923110	125.992		*A08_12825345	12.232		*A09_10706604	89.629					*2228873_371	95.561								*D02_67222893	58.533		*D01_43343118	50.216
*A01_72024260	69.182																	*A07_37940065	126.96		*A08_12809959	13.081		*A09_10643255	89.874					*323_15782	96.277								*D02_67231391	58.741		*D01_43351169	50.372
*A01_72045261	69.188																	*A07_37977652	127.076		*A08_12809787	13.081		*A09_10487761	90.842					*961_437824	96.638								*D02_67233400	59.196		*D01_43355716	50.372
*A01_72089294	69.194																	*A07_37998253	127.932		*A08_12778418	13.945		*A09_10060434	101.891					*2231_237648	97.261								*D02_67256734	60.008		*D01_43388394	50.668
*A01_72177587	69.21																	*A07_38043130	129.21		*A08_12639314	14.671		*A09_9769802	103.343					*A11_53627547	97.925								*D02_67258645	60.407		*D01_43390609	50.928
*A01_72250682	69.224																	*A07_38098127	130.218		*A08_12553344	15.147		*A09_9767307	104.029					*A11_55077732	98.302								*D02_67295207	61.008		*D01_43395468	51.152
*A01_72270644	69.234																	*A07_38153280	130.599		*A08_12223628	16.16		*A09_9740398	104.388					*2227573_41145	99.175								*D02_67295238	62.16		*D01_43404454	51.503
*A01_72272893	69.248																	*A07_38172057	131.23		*A08_10886930	17.92		*A09_9696893	104.929					*2239_79042	99.637								*D02_67305514	62.394		*D01_43419193	52.048
*A01_72349926	71.251																	*A07_38563367	131.418		*A08_10879473	18.62		*A09_9689425	105.291					*3205_511551	100.798								*D02_67308127	62.953		*D01_43467287	53.282
*A01_72459132	72.986																	*A07_39281084	132.008		*A08_10701378	18.742		*A09_9682911	105.632					*761_138819	101.5								*D02_67325534	63.173		*D01_43480594	53.696
*A01_72459168	74.302																	*A07_39368197	132.604		*A08_10656836	19.101		*A09_9611505	106.061					*2531_497229	102.35								*D02_67375877	63.965		*D01_43562657	53.696
*A01_72467383	74.313																	*A07_39401280	133.642		*A08_10581297	20.379		*A09_9558718	106.132					*2225631_11370	102.764								*D02_67382931	64.853		*D01_43615609	53.985
*A01_72542914	74.328																	*A07_39416940	133.933		*A08_10565462	20.882		*A09_9550214	106.375					*2228773_71658	103.201								*D02_67505310	64.967		*D01_43615720	54.5
*A01_72548251	74.349																	*A07_39510371	134.831		*A08_10564275	21.543		*A09_8486925	106.823					*1539_560898	105.084								*D02_67542626	65.647		*D01_43622785	55.016
*A01_72579097	74.353																	*A07_39558575	135.028		*A08_10463656	22.203								*1147_429758	106.231								*D02_67565414	66.255		*D01_43627588	55.3
*A01_72606247	74.375																	*A07_39612486	135.028		*A08_10316979	22.388		group4						*1539_280250	107.105								*D02_67578184	66.865		*D01_43655939	55.567
*A01_72607207	74.387																	*A07_39655336	136.03		*A08_10137255	22.604		*NAU7530	0					*A11_55712168	108.542								*D02_67581064	68.153		*D01_43672735	56.077
*A01_72619884	74.764																	*A07_40447087	136.614		*A08_10049774	22.604		*NAU3669	2.588					*A11_55791528	110.257								*D02_67587036	69.263		*D01_43740128	56.96
*A01_72621264	74.851																	*A07_40454027	137.161		*A08_9979109	22.604		*NAU2354	3.95					*A11_53043496	110.771								*D02_67704979	70.542		*D01_48636167	58.17
*A01_72651036	75.012																	*A07_40471583	137.529		*A08_9650361	23.722		*A09_930202	4.878					*2228773_127266	111.52								*D02_67773233	71.341		*D01_6363858	60.371
*A01_72719651	75.749																	*A07_40482060	137.883		*A08_8290003	25.129		*A09_879396	5.479					*3459_742817	111.995								*D02_67838684	71.947		*NAU1521	62.168
*A01_72720285	75.757																	*A07_40482165	138.165		*A08_8014347	27.618								*2301_977295	112.422								*D02_67840952	72.288		*NAU4261	62.168
*A01_72720460	75.782																	*A07_40509088	138.426		*A08_7718787	28.692								*A11_56018306	112.952								*D02_67873387	72.676
*A01_72762192	75.806																	*A07_40603904	138.613		*NAU6111	29.21								*2228235_49155	113.396								*D02_67905067	73.19		group4
*A01_72790893	76.356																	*A07_40712708	139.216		*A08_6994458	29.587								*1413_16198	113.788								*D02_67956916	74.072		*NAU8048	0
*A01_72802982	76.536																	*A07_40733268	140.158		*A08_6843659	30.371								*2227771_12543	114.063								*D02_67989106	74.622		*D01_53495525	0.45
*A01_72823625	76.556																	*A07_40733279	140.555		*A08_6784807	39.797								*1697_10906	116.017								*D02_68154605	76.159		*D01_52916774	1.781
*A01_72880979	76.576																	*A07_40739078	141.038		*A08_4853226	42.826								*A11_55331490	119.255								*D02_68174788	77.27		*D01_52917983	1.84
*A01_72895091	76.606																	*NAU542	142.323		*A08_4818628	42.955								*2011_333917	120.347								*D02_68207947	77.848		*D01_53548918	1.94
*A01_72998728	77.139																	*A07_40769595	143.081		*A08_4738317	43.056								*2227771_11778	121.849								*D02_68226220	79.616		*D01_53512985	1.991
*A01_73015616	78.373																	*A07_40777363	143.394		*A08_4696534	43.139								*2531_234609	122.481								*D02_68254985	79.617		*D01_53513838	2.053
*A01_73140072	79.29																	*A07_42095244	144.114		*A08_4687917	43.289								*2187_262385	123.458								*D02_68255004	79.617		*D01_53543338	2.117
*A01_73140162	80.356																	*NAU7901	144.974		*A08_4653216	43.365								*A11_55880511	124.272								*D02_68305323	80.811		*D01_53513699	2.162
*A01_73715936	80.374																	*A07_42144957	146.224		*A08_4635144	43.486								*2187_352696	127.141								*D02_68331704	81.184		*D01_53013038	2.253
*A01_78883941	83.104																	*A07_42867853	146.422		*A08_4622558	43.551								*2224721_13131	128.366								*D02_68366051	81.754		*D01_53049499	2.28
*A01_78902142	83.367																				*A08_4526446	43.696								*A11_77437837	131.096											*D01_53130207	5.08
*A01_78906015	83.697																	group4												*A11_56546657	133.146											*D01_53140279	5.576
*A01_78941736	84.167																	*A07_44066379	0											*A11_55940062	133.783											*D01_53142099	6.077
*A01_79145110	84.645																	*A07_45668654	1.471											*A11_75584618	137.056											*D01_53163011	6.588
*A01_79199683	85.339																	*A07_45671916	2.095											*A11_52791351	138.421											*D01_53202268	6.794
*A01_79268836	85.791																	*A07_45770039	3.052											*A11_77406483	140.521											*D01_53290414	6.794
*A01_79271785	86.023																	*A07_45781615	3.435											*2223623_7618	143.228											*D01_53291917	7.192
*A01_79303996	86.222																	*A07_45880403	4.073											*2221827_4721	143.228											*D01_53339163	7.568
*A01_79326946	86.687																	*A07_45936718	4.204											*1541_647237	145.973											*D01_53383974	7.611
*A01_79344776	87.168																	*A07_45946740	4.386											*NAU7931	148.92											*D01_53445039	7.963
*A01_79384402	87.168																	*A07_45950661	4.525											*A11_83065203	151.636											*D01_53459305	8.515
*A01_79405526	87.472																	*A07_45998411	6.232											*A11_2171646	152.903											*D01_53595522	9.328
*A01_79438847	87.56																	*A07_46005855	8.237											*A11_83065602	154.972											*D01_53654751	10.826
*NAU2741	88.179																	*A07_46014794	8.79											*A11_83014210	155.375											*D01_53724429	11.334
*NAU5411	88.179																	*A07_46026036	8.817											*A11_83167565	155.656											*D01_53801557	11.631
*NAU7559	88.629																	*A07_46036074	10.12											*2210385_5436	158.026											*D01_53831616	11.631
*NAU8108	88.794																	*A07_46041571	11.488																							*D01_54322789	12.128
*A01_80839791	89.063																	*A07_46051502	12.04											group4												*D01_54514410	12.428
*A01_81072112	89.318																	*A07_46052581	12.666											*A11_60632725	0											*D01_54678664	18.149
*A01_81087629	89.463																	*A07_46088158	13.85											*A11_60429593	0.033											*D01_53567355	20.392
*A01_81089306	89.987																	*A07_46124492	14.391											*A11_60280096	0.084											*D01_53495671	21.345
*A01_81099297	90.289																	*A07_46210245	15.086											*A11_60258852	0.12											*D01_53679953	21.407
*A01_81269982	90.542																	*A07_46285670	15.298											*A11_60249678	0.166											*D01_54846461	22.502
*A01_81273465	90.982																	*A07_46285853	15.729											*A11_60240024	0.212											*D01_54933725	22.57
*A01_81285572	90.982																													*A11_59880340	0.262											*D01_55869698	22.642
*A01_81347248	91.428																	group5												*A11_59868779	0.881											*D01_55920083	22.68
*A01_84440278	92.24																	*A07_46685955	0											*A11_59797929	1.025											*D01_55784352	23.623
*A01_84536241	92.623																	*A07_46689549	0.545											*A11_59695404	1.061											*D01_55840874	24.13
*A01_84621083	92.945																	*A07_46763950	2.712											*A11_59517116	1.076											*D01_55917242	24.206
*A01_84740620	93.575																	*NAU1362	6.113											*A11_59223070	1.09											*D01_55876548	24.262
																		*A07_46836677	6.855											*A11_59209528	1.117											*D01_55939624	24.344
group4																		*A07_46845604	6.855											*A11_59191922	1.159											*D01_55790426	25.384
*A01_82912912	0																	*A07_46851154	7.058											*A11_59130119	1.213											*D01_55967653	26.115
*A01_82937812	0.156																	*A07_46863752	7.82											*A11_59100815	1.26											*D01_55935564	26.906
*A01_82957208	1.318																	*A07_46930092	8.103											*A11_59099136	1.301											*NAU6713	29.19
*A01_82960080	2.931																	*A07_46932696	8.453											*A11_59095326	1.361											*NAU3901	42.211
*A01_82960114	3.267																	*A07_47073564	9.929											*A11_58855155	1.415											*NAU1536	42.356
*A01_82996158	3.404																	*A07_47097431	11.901											*2227537_11293	1.488
*A01_82999691	4.388																	*A07_47109032	12.311											*A11_58838933	1.536
*A01_83002440	4.462																	*A07_47116483	13.407											*2226185_17886	1.602
*A01_83113687	4.532																	*A07_47122833	13.77											*A11_58807017	2.062
*A01_83120289	5.469																	*A07_47188900	14.499											*A11_58806965	2.153
*A01_83510106	6.252																	*A07_47210372	15.107
*A01_83730731	6.566																	*A07_47307495	16.474											group5
*A01_85256116	6.566																	*A07_47422713	16.922											*A11_23774713	0
*A01_85386479	7.002																	*A07_47432417	17.019											*A11_23752860	0.246
*A01_86061149	7.631																	*A07_47535981	18.064											*A11_23736211	0.585
*A01_86062148	7.847																	*A07_47563770	18.491											*A11_23720382	1.821
*A01_86123727	8.123																	*A07_47592689	19.495											*A11_21643941	3.991
*A01_85770217	10.77																	*A07_47615122	19.873											*A11_21632110	4.306
*A01_86369474	14.658																	*A07_47615703	20.5											*A11_21626370	4.344
*A01_86461148	14.776																	*A07_47626375	21.48											*A11_21596482	4.605
*A01_86476450	15.265																	*A07_49864450	23.675											*A11_21596332	4.885
*A01_86546448	16.228																													*A11_21588269	5.205
																		group6												*A11_20375633	9.211
																		*A07_55603680	0											*A11_20364095	9.29
																		*A07_56165421	0.42											*A11_20339047	9.357
																		*A07_56786381	1.756											*A11_20267268	9.423
																		*A07_56857518	2.133											*A11_20025706	9.526
																		*A07_56863023	2.379											*A11_20000207	9.584
																		*A07_56881937	2.379											*2226853_13737	9.654
																		*A07_57013975	2.925											*A11_20004678	9.678
																		*A07_57061998	3.765											*A11_19976312	9.703
																		*A07_57074374	3.765											*A11_19976173	9.752
																		*A07_57077190	4.847											*A11_19934941	9.782
																		*A07_57277626	5.426											*A11_19861448	9.848
																		*A07_57281219	6.213											*A11_19800387	9.959
																		*A07_57542575	7.084											*2226853_51012	10.161
																		*A07_57573469	7.831											*A11_19720016	10.228
																		*A07_57574580	8.434											*A11_19689729	10.291
																		*A07_57596787	8.6											*A11_19831342	10.406
																		*A07_57665906	8.996											*NAU1103	11.038
																		*A07_57896477	11.127											*A11_19158108	11.204
																		*A07_57896997	11.464											*A11_19319563	11.287
																		*A07_57957875	12.25											*A11_18997949	11.491
																		*A07_59221057	14.189											*A11_18630085	11.679
																		*A07_59253344	14.326											*A11_18518029	11.839
																														*A11_18426302	12.845
																		group7												*A11_18417077	13.85
																		*A07_58656443	0											*A11_18373031	14.415
																		*A07_59509468	1.428											*A11_18386366	15.091
																		*A07_59720167	2.613
																		*A07_59726930	3.254											group6
																		*A07_59744874	4.28											*NAU5192	0
																		*A07_59751947	5.37											*A11_1071958	11.201
																		*A07_60177912	6.858											*A11_1030861	11.201
																		*A07_60235451	7.391											*A11_1026662	11.611
																		*NAU7970	9.138											*A11_1005837	14.103
																		*A07_60234954	10.563											*A11_992702	15.788
																		*NAU1048-200	10.988											*A11_930014	16.469
																		*NAU1043-650	11.869											*A11_869000	17.429
																		*A07_63761351	12.972											*A11_753664	18.777
																		*A07_64744409	13.539
																		*A07_64062923	14.416
																		*A07_64453477	15.12
																		*2213297_6014	15.361
